# Supplementary material for: Crystal structure of [bis­(2,6-diiso­propyl­phen­yl) phosphato-κO]tris­(methanol-κO)lithium methanol monosolvate
Source: Acta Crystallogr E Crystallogr Commun. 2015 Apr 2;71(Pt 5):443–6. doi: 10.1107/S2056989015005563 (PMC4420106; doi:10.1107/S2056989015005563)
Supplement: Supplementary file 1 [file e-71-00443-sup1.cif]

##############################################################################
#                                                                            #
# This CIF contains the data in a paper accepted for publication in          #
# Acta Crystallographica Section E. It conforms to the requirements of       #
# Notes for Authors for Acta Crystallographica Section E, and has been       #
# peer reviewed under the auspices of the IUCr Commission on Journals.       #
#                                                                            #
# Full details of the Crystallographic Information File format               #
# are given in the paper "The Crystallographic Information File (CIF):       #
# a New Standard Archive File for Crystallography" by S. R. Hall, F. H.      #
# Allen and I. D. Brown [Acta Cryst. (1991), A47, 655-685].                  #
#                                                                            #
# The current version of the core CIF dictionary is obtainable from          #
# ftp://ftp.iucr.org/pub/cif_core.dic.                                       #
#                                                                            #
# Software is freely available for graphical display of the structure(s)     #
# in this CIF. For information consult the CIF software page                 #
# http://www.iucr.org/resources/cif/software.                                #
#                                                                            #
# This file may be used for bona fide research purposes within the           #
# scientific community so long as proper attribution is given to the journal # 
# article from which it was obtained.                                        #
#                                                                            #
##############################################################################
data_I
_audit_creation_method     SHELXL-2014
_journal_date_recd_electronic     2015-03-13
_journal_date_accepted     2015-03-18
_journal_name_full     'Acta Crystallographica, Section E'
_journal_year     2015
_journal_volume     71
_journal_issue      5
_journal_page_first     443
_journal_page_last     446
_journal_paper_category     GM
_journal_paper_doi     10.1107/S2056989015005563
_journal_coeditor_code     WM5137
_publ_contact_author_name     'Mikhail E. Minyaev'
_publ_contact_author_address
;
A.V. Topchiev Institute of Petrochemical Synthesis
Russian Academy of Sciences
Leninsky prospect 29
119991 Moscow
Russia
;
_publ_contact_author_email     'mminyaev@mail.ru'
_publ_contact_author_fax     '+7-495-633-8520'
_publ_contact_author_phone     '+7-495-955-4159'
_publ_section_title
;
Crystal structure of [bis(2,6-diisopropylphenyl)
phosphato-\k<i>O</i>]tris(methanol-\k<i>O</i>)lithium methanol monosolvate
;
_publ_section_title_footnote     .
loop_
    _publ_author_name
    _publ_author_footnote
    _publ_author_address
    'Minyaev, Mikhail E.' .
;
A.V. Topchiev Institute of Petrochemical Synthesis
Russian Academy of Sciences
Leninsky prospect 29
119991 Moscow
Russian Federation
;
    'Nifant'ev, Ilya E.' .
;
A.V. Topchiev Institute of Petrochemical Synthesis
Russian Academy of Sciences
Leninsky prospect 29
119991 Moscow
Russian Federation
;
    'Tavtorkin, Alexander N.' .
;
A.V. Topchiev Institute of Petrochemical Synthesis
Russian Academy of Sciences
Leninsky prospect 29
119991 Moscow
Russian Federation
;
    'Korchagina, Sof'ya A.' .
;
A.V. Topchiev Institute of Petrochemical Synthesis
Russian Academy of Sciences
Leninsky prospect 29
119991 Moscow
Russian Federation
;
    'Zeynalova, Shadana Sh.' .
;
Moscow City Pedagogical University
2nd Selskokhozyaistvenny proezd 4
129226, Moscow
Russian Federation
;
_publ_section_synopsis
;
In the first reported crystal structure of the family of lithium phosphate
diesters, the Li atom is in a slightly distorted tetrahedral coordination
environment and exhibits one intramolecular O---H...O hydrogen bond between a
coordinating methanol molecule and the terminal noncoordinating O atom of the
phosphate group. The unit is connected with two noncoordinating methanol
molecules through two intermolecular O---H...O hydrogen bonds and with a
neighbouring unit through two other O---H...O interactions.
;
_database_code_depnum_ccdc_archive     'CCDC 1054771'
_chemical_name_systematic
;
[Bis(2,6-diisopropylphenyl)
phosphato-\k<i>O</i>]tris(methanol-\k<i>O</i>)lithium
methanol monosolvate
;
_chemical_name_common
;
;
_chemical_formula_moiety     'C27 H46 Li O7 P, C H4 O'
_chemical_formula_sum     'C28 H50 Li O8 P'
_chemical_formula_iupac     '[Li (C24 H34 O4 P) (C H4 O)3], C H4 O'
_chemical_formula_weight     552.59
_shelx_space_group_comment
;
The symmetry employed for this shelxl refinement is uniquely defined
by the following loop, which should always be used as a source of
symmetry information in preference to the above space-group names.
They are only intended as comments.
;
_space_group_crystal_system     triclinic
_space_group_name_H-M_alt     'P -1'
_space_group_name_Hall     '-P 1'
loop_
    _space_group_symop_operation_xyz
    'x, y, z'
    '-x, -y, -z'
_cell_length_a     11.1853(6)
_cell_length_b     11.5046(6)
_cell_length_c     14.5237(7)
_cell_angle_alpha     90.855(2)
_cell_angle_beta     102.859(2)
_cell_angle_gamma     118.6830(10)
_cell_volume     1582.21(14)
_cell_formula_units_Z     2
_cell_measurement_reflns_used     9855
_cell_measurement_theta_min     2.26
_cell_measurement_theta_max     31.34
_cell_measurement_temperature     123(2)
_exptl_crystal_description     needle
_exptl_crystal_colour     colorless
_exptl_crystal_size_max     0.60
_exptl_crystal_size_mid     0.20
_exptl_crystal_size_min     0.10
_exptl_crystal_density_diffrn     1.160
_exptl_crystal_density_meas     ?
_exptl_crystal_density_method     'not measured'
_exptl_crystal_F_000     600
_exptl_absorpt_coefficient_mu     0.130
_exptl_absorpt_correction_type     multi-scan
_exptl_absorpt_process_details
;
(<i>SADABS</i>; Bruker, 2003)
;
_shelx_estimated_absorpt_T_min     0.926
_shelx_estimated_absorpt_T_max     0.987
_exptl_absorpt_correction_T_min     0.8718
_exptl_absorpt_correction_T_max     0.9859
_exptl_special_details     ?
_diffrn_ambient_temperature     123(2)
_diffrn_radiation_type     'MoK\a'
_diffrn_radiation_wavelength     0.710730(9)
_diffrn_radiation_source     'fine-focus sealed tube'
_diffrn_radiation_monochromator     'graphite'
_diffrn_measurement_device_type     'Bruker APEXII CCD area-detector'
_diffrn_measurement_method     '\w scans'
_diffrn_reflns_number     22920
_diffrn_reflns_av_R_equivalents     0.0206
_diffrn_reflns_theta_min     2.039
_diffrn_reflns_theta_max     31.336
_diffrn_reflns_theta_full     25.242
_diffrn_measured_fraction_theta_max     0.999
_diffrn_measured_fraction_theta_full     1.000
_diffrn_reflns_limit_h_min     -16
_diffrn_reflns_limit_h_max     16
_diffrn_reflns_limit_k_min     -16
_diffrn_reflns_limit_k_max     16
_diffrn_reflns_limit_l_min     -21
_diffrn_reflns_limit_l_max     21
_refine_special_details     ?
_reflns_number_total     10353
_reflns_number_gt     8544
_reflns_threshold_expression     I>2\s(I)
_refine_ls_structure_factor_coef     Fsqd
_refine_ls_matrix_type     full
_refine_ls_R_factor_all     0.0500
_refine_ls_R_factor_gt     0.0395
_refine_ls_wR_factor_gt     0.1048
_refine_ls_wR_factor_ref     0.1115
_refine_ls_goodness_of_fit_ref     1.024
_refine_ls_restrained_S_all     1.024
_refine_ls_number_reflns     10353
_refine_ls_number_parameters     382
_refine_ls_number_restraints     0
_refine_ls_hydrogen_treatment     mixed
_refine_ls_weighting_scheme     calc
_refine_ls_weighting_details
;
w=1/[\s^2^(Fo^2^)+(0.0628P)^2^+0.3290P] where P=(Fo^2^+2Fc^2^)/3
;
_atom_sites_solution_hydrogens     mixed
_atom_sites_solution_primary     direct
_atom_sites_solution_secondary     difmap
_refine_ls_shift/su_max     0.001
_refine_ls_shift/su_mean     0.000
_refine_diff_density_max     0.770
_refine_diff_density_min     -0.527
_refine_ls_extinction_method     none
_refine_ls_extinction_coef     ?
loop_
    _atom_type_symbol
    _atom_type_description
    _atom_type_scat_dispersion_real
    _atom_type_scat_dispersion_imag
    _atom_type_scat_source
    'C' 'C' 0.0033 0.0016
                         'International Tables Vol C Tables 4.2.6.8 and 6.1.1.4'
    'H' 'H' 0.0000 0.0000
                         'International Tables Vol C Tables 4.2.6.8 and 6.1.1.4'
    'O' 'O' 0.0106 0.0060
                         'International Tables Vol C Tables 4.2.6.8 and 6.1.1.4'
    'P' 'P' 0.1023 0.0942
                         'International Tables Vol C Tables 4.2.6.8 and 6.1.1.4'
    'Li' 'Li' -0.0003 0.0001
                         'International Tables Vol C Tables 4.2.6.8 and 6.1.1.4'
_computing_data_collection
;
APEX2 (Bruker, 2007)
;
_computing_cell_refinement
;
SAINT (Bruker, 2007)
;
_computing_data_reduction
;
SAINT (Bruker, 2007)
;
_computing_structure_solution
;
SHELXS2013 (Sheldrick, 2008)
;
_computing_structure_refinement
;
SHELXL2014 (Sheldrick, 2015)
;
_computing_molecular_graphics
;
SHELXTL (Sheldrick, 2008) and Mercury (Macrae <i>et al.</i>,
2006)
;
_computing_publication_material
;
SHELXTL (Sheldrick, 2008) and publCIF (Westrip, 2010)
;
loop_
    _atom_site_type_symbol
    _atom_site_label
    _atom_site_fract_x
    _atom_site_fract_y
    _atom_site_fract_z
    _atom_site_U_iso_or_equiv
    _atom_site_adp_type
    _atom_site_calc_flag
    _atom_site_occupancy
    _atom_site_disorder_assembly
    _atom_site_disorder_group
    P P1 0.62300(2) 0.88864(2) 0.82666(2) 0.01132(6) Uani d 1 . .
    Li Li1 0.7224(2) 1.0298(2) 1.03455(14) 0.0216(4) Uani d 1 . .
    O O1 0.71418(7) 0.82744(7) 0.85725(5) 0.01552(14) Uani d 1 . .
    O O2 0.64407(7) 0.99757(7) 0.89696(5) 0.01510(13) Uani d 1 . .
    O O3 0.63126(7) 0.93432(7) 0.72374(5) 0.01310(13) Uani d 1 . .
    O O4 0.45827(7) 0.78087(7) 0.80228(5) 0.01346(13) Uani d 1 . .
    C C1 0.75457(9) 0.99858(9) 0.69226(6) 0.01272(16) Uani d 1 . .
    C C2 0.82677(10) 1.13862(9) 0.70219(7) 0.01421(17) Uani d 1 . .
    C C3 0.94480(11) 1.19980(10) 0.66505(7) 0.01713(18) Uani d 1 . .
    H H3A 0.9972 1.2947 0.6711 0.021 Uiso calc 1 . .
    C C4 0.98609(11) 1.12365(10) 0.61952(7) 0.01835(19) Uani d 1 . .
    H H4A 1.0670 1.1667 0.5954 0.022 Uiso calc 1 . .
    C C5 0.90964(11) 0.98439(10) 0.60897(7) 0.01706(18) Uani d 1 . .
    H H5A 0.9383 0.9336 0.5767 0.020 Uiso calc 1 . .
    C C6 0.79173(10) 0.91821(9) 0.64503(7) 0.01379(17) Uani d 1 . .
    C C7 0.78093(11) 1.22290(10) 0.75072(7) 0.01677(18) Uani d 1 . .
    H H7A 0.6876 1.1609 0.7628 0.020 Uiso calc 1 . .
    C C8 0.76209(14) 1.32155(12) 0.68757(9) 0.0267(2) Uani d 1 . .
    H H8A 0.6950 1.2724 0.6260 0.040 Uiso calc 1 . .
    H H8B 0.8533 1.3862 0.6772 0.040 Uiso calc 1 . .
    H H8C 0.7259 1.3691 0.7191 0.040 Uiso calc 1 . .
    C C9 0.88650(13) 1.29710(11) 0.84741(8) 0.0234(2) Uani d 1 . .
    H H9A 0.8916 1.2320 0.8885 0.035 Uiso calc 1 . .
    H H9B 0.8554 1.3507 0.8777 0.035 Uiso calc 1 . .
    H H9C 0.9800 1.3561 0.8377 0.035 Uiso calc 1 . .
    C C10 0.70174(10) 0.76631(10) 0.62834(7) 0.01561(17) Uani d 1 . .
    H H10A 0.6566 0.7390 0.6823 0.019 Uiso calc 1 . .
    C C11 0.78739(13) 0.69543(11) 0.62659(9) 0.0243(2) Uani d 1 . .
    H H11A 0.8629 0.7261 0.6858 0.036 Uiso calc 1 . .
    H H11B 0.8287 0.7163 0.5721 0.036 Uiso calc 1 . .
    H H11C 0.7253 0.5985 0.6207 0.036 Uiso calc 1 . .
    C C12 0.58316(12) 0.72179(11) 0.53609(8) 0.0228(2) Uani d 1 . .
    H H12A 0.5282 0.7665 0.5397 0.034 Uiso calc 1 . .
    H H12B 0.5212 0.6246 0.5281 0.034 Uiso calc 1 . .
    H H12C 0.6242 0.7459 0.4816 0.034 Uiso calc 1 . .
    C C13 0.37172(10) 0.70309(9) 0.71375(7) 0.01358(16) Uani d 1 . .
    C C14 0.30293(10) 0.75513(10) 0.64912(7) 0.01566(17) Uani d 1 . .
    C C15 0.20879(11) 0.67082(11) 0.56457(7) 0.01988(19) Uani d 1 . .
    H H15A 0.1599 0.7025 0.5193 0.024 Uiso calc 1 . .
    C C16 0.18558(11) 0.54178(11) 0.54579(8) 0.0221(2) Uani d 1 . .
    H H16A 0.1214 0.4862 0.4881 0.027 Uiso calc 1 . .
    C C17 0.25624(11) 0.49414(10) 0.61134(8) 0.02018(19) Uani d 1 . .
    H H17A 0.2401 0.4060 0.5977 0.024 Uiso calc 1 . .
    C C18 0.35065(10) 0.57348(10) 0.69699(7) 0.01573(17) Uani d 1 . .
    C C19 0.32711(11) 0.89620(10) 0.66694(7) 0.01742(18) Uani d 1 . .
    H H19A 0.3980 0.9406 0.7299 0.021 Uiso calc 1 . .
    C C20 0.19082(13) 0.89471(14) 0.67174(9) 0.0277(2) Uani d 1 . .
    H H20A 0.1560 0.8457 0.7232 0.042 Uiso calc 1 . .
    H H20B 0.1194 0.8506 0.6109 0.042 Uiso calc 1 . .
    H H20C 0.2100 0.9868 0.6842 0.042 Uiso calc 1 . .
    C C21 0.38705(12) 0.97881(12) 0.58994(8) 0.0239(2) Uani d 1 . .
    H H21A 0.4731 0.9779 0.5866 0.036 Uiso calc 1 . .
    H H21B 0.4093 1.0713 0.6061 0.036 Uiso calc 1 . .
    H H21C 0.3170 0.9400 0.5280 0.036 Uiso calc 1 . .
    C C22 0.42568(11) 0.52122(10) 0.77067(7) 0.01739(18) Uani d 1 . .
    H H22A 0.5211 0.5984 0.8025 0.021 Uiso calc 1 . .
    C C23 0.44768(15) 0.41384(12) 0.72666(9) 0.0283(2) Uani d 1 . .
    H H23A 0.4917 0.4461 0.6742 0.042 Uiso calc 1 . .
    H H23B 0.3563 0.3322 0.7022 0.042 Uiso calc 1 . .
    H H23C 0.5092 0.3944 0.7754 0.042 Uiso calc 1 . .
    C C24 0.34634(14) 0.46943(14) 0.84766(9) 0.0294(3) Uani d 1 . .
    H H24A 0.3386 0.5414 0.8779 0.044 Uiso calc 1 . .
    H H24B 0.3981 0.4396 0.8959 0.044 Uiso calc 1 . .
    H H24C 0.2516 0.3941 0.8185 0.044 Uiso calc 1 . .
    O O5 0.81065(10) 0.91990(11) 1.04939(6) 0.0312(2) Uani d 1 . .
    C C25 0.92769(13) 0.92434(13) 1.11483(9) 0.0284(2) Uani d 1 . .
    H H25A 0.9020 0.8346 1.1315 0.043 Uiso calc 1 . .
    H H25B 0.9552 0.9860 1.1726 0.043 Uiso calc 1 . .
    H H25C 1.0070 0.9554 1.0857 0.043 Uiso calc 1 . .
    O O6 0.86571(9) 1.20747(8) 1.09305(6) 0.02504(17) Uani d 1 . .
    C C27 0.84869(16) 1.31713(13) 1.11945(11) 0.0339(3) Uani d 1 . .
    H H27A 0.8725 1.3800 1.0729 0.051 Uiso calc 1 . .
    H H27B 0.9113 1.3628 1.1829 0.051 Uiso calc 1 . .
    H H27C 0.7505 1.2842 1.1207 0.051 Uiso calc 1 . .
    O O7 0.56431(9) 0.94990(8) 1.09033(6) 0.02329(17) Uani d 1 . .
    C C29A 0.5209(6) 0.8252(4) 1.1245(4) 0.0311(8) Uani d 0.75(2) A 1
    H H29A 0.5812 0.7894 1.1136 0.047 Uiso calc 0.75(2) A 1
    H H29B 0.4225 0.7624 1.0905 0.047 Uiso calc 0.75(2) A 1
    H H29C 0.5290 0.8372 1.1929 0.047 Uiso calc 0.75(2) A 1
    C C29B 0.4900(14) 0.8055(11) 1.084(2) 0.044(3) Uani d 0.25(2) A 2
    H H29D 0.4135 0.7671 1.0245 0.066 Uiso calc 0.25(2) A 2
    H H29E 0.4504 0.7794 1.1384 0.066 Uiso calc 0.25(2) A 2
    H H29F 0.5558 0.7723 1.0829 0.066 Uiso calc 0.25(2) A 2
    O O8 0.85286(11) 0.68825(11) 0.87815(8) 0.0382(2) Uani d 1 . .
    C C31 0.78917(14) 0.59808(13) 0.93888(10) 0.0308(3) Uani d 1 . .
    H H31A 0.7034 0.5192 0.9011 0.046 Uiso calc 1 . .
    H H31B 0.7646 0.6413 0.9843 0.046 Uiso calc 1 . .
    H H31C 0.8550 0.5706 0.9738 0.046 Uiso calc 1 . .
    H H26 0.799(2) 0.8875(19) 0.9979(15) 0.045(5) Uiso d 1 . .
    H H28 0.953(2) 1.236(2) 1.0986(14) 0.051(5) Uiso d 1 . .
    H H30 0.507(2) 0.9752(19) 1.0954(14) 0.049(5) Uiso d 1 . .
    H H32 0.814(2) 0.7331(19) 0.8674(14) 0.047(5) Uiso d 1 . .
loop_
    _atom_site_aniso_label
    _atom_site_aniso_U_11
    _atom_site_aniso_U_22
    _atom_site_aniso_U_33
    _atom_site_aniso_U_12
    _atom_site_aniso_U_13
    _atom_site_aniso_U_23
    P1 0.01157(11) 0.01212(11) 0.01118(11) 0.00666(8) 0.00276(8) 0.00173(8)
    Li1 0.0244(9) 0.0239(9) 0.0188(8) 0.0142(8) 0.0046(7) 0.0014(7)
    O1 0.0157(3) 0.0174(3) 0.0161(3) 0.0110(3) 0.0025(3) 0.0020(3)
    O2 0.0175(3) 0.0154(3) 0.0139(3) 0.0094(3) 0.0039(2) 0.0008(2)
    O3 0.0117(3) 0.0157(3) 0.0126(3) 0.0066(2) 0.0048(2) 0.0041(2)
    O4 0.0119(3) 0.0149(3) 0.0119(3) 0.0055(2) 0.0028(2) 0.0017(2)
    C1 0.0109(4) 0.0150(4) 0.0121(4) 0.0060(3) 0.0034(3) 0.0024(3)
    C2 0.0147(4) 0.0143(4) 0.0132(4) 0.0070(3) 0.0033(3) 0.0018(3)
    C3 0.0159(4) 0.0147(4) 0.0177(4) 0.0052(3) 0.0048(3) 0.0021(3)
    C4 0.0145(4) 0.0194(5) 0.0195(5) 0.0059(4) 0.0075(3) 0.0031(4)
    C5 0.0160(4) 0.0196(4) 0.0168(4) 0.0091(4) 0.0060(3) 0.0016(3)
    C6 0.0135(4) 0.0149(4) 0.0126(4) 0.0070(3) 0.0028(3) 0.0013(3)
    C7 0.0202(4) 0.0146(4) 0.0178(4) 0.0098(4) 0.0064(4) 0.0027(3)
    C8 0.0362(6) 0.0272(6) 0.0286(6) 0.0231(5) 0.0124(5) 0.0112(4)
    C9 0.0284(5) 0.0191(5) 0.0205(5) 0.0106(4) 0.0056(4) -0.0021(4)
    C10 0.0174(4) 0.0139(4) 0.0160(4) 0.0077(4) 0.0056(3) 0.0008(3)
    C11 0.0265(5) 0.0194(5) 0.0326(6) 0.0147(4) 0.0100(4) 0.0039(4)
    C12 0.0221(5) 0.0180(5) 0.0215(5) 0.0068(4) 0.0008(4) -0.0004(4)
    C13 0.0107(4) 0.0145(4) 0.0132(4) 0.0044(3) 0.0034(3) 0.0021(3)
    C14 0.0131(4) 0.0188(4) 0.0152(4) 0.0079(4) 0.0040(3) 0.0045(3)
    C15 0.0155(4) 0.0248(5) 0.0167(4) 0.0092(4) 0.0012(3) 0.0041(4)
    C16 0.0174(5) 0.0225(5) 0.0180(5) 0.0051(4) 0.0005(4) 0.0000(4)
    C17 0.0183(4) 0.0157(4) 0.0198(5) 0.0043(4) 0.0025(4) 0.0003(4)
    C18 0.0139(4) 0.0148(4) 0.0163(4) 0.0053(3) 0.0044(3) 0.0035(3)
    C19 0.0170(4) 0.0208(5) 0.0179(4) 0.0123(4) 0.0039(3) 0.0044(4)
    C20 0.0249(5) 0.0372(6) 0.0314(6) 0.0226(5) 0.0089(5) 0.0077(5)
    C21 0.0248(5) 0.0250(5) 0.0236(5) 0.0137(4) 0.0062(4) 0.0105(4)
    C22 0.0187(4) 0.0143(4) 0.0184(4) 0.0078(4) 0.0040(4) 0.0037(3)
    C23 0.0388(7) 0.0247(5) 0.0270(6) 0.0213(5) 0.0058(5) 0.0031(4)
    C24 0.0357(6) 0.0361(6) 0.0252(6) 0.0215(6) 0.0146(5) 0.0156(5)
    O5 0.0379(5) 0.0508(6) 0.0161(4) 0.0356(5) -0.0045(3) -0.0052(4)
    C25 0.0228(5) 0.0342(6) 0.0244(5) 0.0151(5) -0.0029(4) 0.0048(5)
    O6 0.0241(4) 0.0222(4) 0.0292(4) 0.0115(3) 0.0080(3) -0.0014(3)
    C27 0.0407(7) 0.0261(6) 0.0443(8) 0.0197(6) 0.0210(6) 0.0057(5)
    O7 0.0300(4) 0.0268(4) 0.0267(4) 0.0213(4) 0.0144(3) 0.0105(3)
    C29A 0.0370(16) 0.0231(11) 0.0440(17) 0.0190(11) 0.0200(14) 0.0109(11)
    C29B 0.034(4) 0.026(4) 0.080(11) 0.017(3) 0.025(5) 0.013(5)
    O8 0.0365(5) 0.0451(6) 0.0568(7) 0.0329(5) 0.0243(5) 0.0282(5)
    C31 0.0285(6) 0.0269(6) 0.0361(7) 0.0144(5) 0.0046(5) 0.0098(5)
_geom_special_details
;
All e.s.d.'s (except the e.s.d. in the dihedral angle between two l.s. planes)
are estimated using the full covariance matrix. The cell e.s.d.'s are taken
into account individually in the estimation of e.s.d.'s in distances, angles
and torsion angles; correlations between e.s.d.'s in cell parameters are only
used when they are defined by crystal symmetry. An approximate (isotropic)
treatment of cell e.s.d.'s is used for estimating e.s.d.'s involving l.s.
planes.
;
loop_
    _geom_bond_atom_site_label_1
    _geom_bond_atom_site_label_2
    _geom_bond_site_symmetry_2
    _geom_bond_distance
    _geom_bond_publ_flag
    P1 O1 . 1.4934(7) y
    P1 O2 . 1.4965(7) y
    P1 O3 . 1.5993(7) y
    P1 O4 . 1.6003(7) y
    Li1 O2 . 1.945(2) y
    Li1 O5 . 1.932(2) y
    Li1 O6 . 1.915(2) y
    Li1 O7 . 1.931(2) y
    O3 C1 . 1.4035(11) y
    O4 C13 . 1.4040(11) y
    C1 C2 . 1.4003(13) ?
    C1 C6 . 1.4053(13) ?
    C2 C3 . 1.4019(13) ?
    C2 C7 . 1.5224(13) ?
    C3 C4 . 1.3875(14) ?
    C3 H3A . 0.9500 ?
    C4 C5 . 1.3930(14) ?
    C4 H4A . 0.9500 ?
    C5 C6 . 1.3960(13) ?
    C5 H5A . 0.9500 ?
    C6 C10 . 1.5219(13) ?
    C7 C8 . 1.5325(15) ?
    C7 C9 . 1.5342(15) ?
    C7 H7A . 1.0000 ?
    C8 H8A . 0.9800 ?
    C8 H8B . 0.9800 ?
    C8 H8C . 0.9800 ?
    C9 H9A . 0.9800 ?
    C9 H9B . 0.9800 ?
    C9 H9C . 0.9800 ?
    C10 C11 . 1.5309(14) ?
    C10 C12 . 1.5339(15) ?
    C10 H10A . 1.0000 ?
    C11 H11A . 0.9800 ?
    C11 H11B . 0.9800 ?
    C11 H11C . 0.9800 ?
    C12 H12A . 0.9800 ?
    C12 H12B . 0.9800 ?
    C12 H12C . 0.9800 ?
    C13 C18 . 1.4016(14) ?
    C13 C14 . 1.4032(13) ?
    C14 C15 . 1.4021(14) ?
    C14 C19 . 1.5196(14) ?
    C15 C16 . 1.3901(16) ?
    C15 H15A . 0.9500 ?
    C16 C17 . 1.3885(15) ?
    C16 H16A . 0.9500 ?
    C17 C18 . 1.3971(14) ?
    C17 H17A . 0.9500 ?
    C18 C22 . 1.5214(14) ?
    C19 C20 . 1.5335(15) ?
    C19 C21 . 1.5352(15) ?
    C19 H19A . 1.0000 ?
    C20 H20A . 0.9800 ?
    C20 H20B . 0.9800 ?
    C20 H20C . 0.9800 ?
    C21 H21A . 0.9800 ?
    C21 H21B . 0.9800 ?
    C21 H21C . 0.9800 ?
    C22 C23 . 1.5276(15) ?
    C22 C24 . 1.5320(15) ?
    C22 H22A . 1.0000 ?
    C23 H23A . 0.9800 ?
    C23 H23B . 0.9800 ?
    C23 H23C . 0.9800 ?
    C24 H24A . 0.9800 ?
    C24 H24B . 0.9800 ?
    C24 H24C . 0.9800 ?
    O5 C25 . 1.4144(14) ?
    O5 H26 . 0.79(2) ?
    C25 H25A . 0.9800 ?
    C25 H25B . 0.9800 ?
    C25 H25C . 0.9800 ?
    O6 C27 . 1.4225(14) ?
    O6 H28 . 0.85(2) ?
    C27 H27A . 0.9800 ?
    C27 H27B . 0.9800 ?
    C27 H27C . 0.9800 ?
    O7 C29A . 1.415(3) ?
    O7 C29B . 1.447(11) ?
    O7 H30 . 0.83(2) ?
    C29A H29A . 0.9800 ?
    C29A H29B . 0.9800 ?
    C29A H29C . 0.9800 ?
    C29B H29D . 0.9800 ?
    C29B H29E . 0.9800 ?
    C29B H29F . 0.9800 ?
    O8 C31 . 1.3996(16) ?
    O8 H32 . 0.82(2) ?
    C31 H31A . 0.9800 ?
    C31 H31B . 0.9800 ?
    C31 H31C . 0.9800 ?
loop_
    _geom_angle_atom_site_label_1
    _geom_angle_atom_site_label_2
    _geom_angle_atom_site_label_3
    _geom_angle_site_symmetry_1
    _geom_angle_site_symmetry_3
    _geom_angle
    _geom_angle_publ_flag
    O1 P1 O2 . . 115.86(4) ?
    O1 P1 O3 . . 110.98(4) ?
    O2 P1 O3 . . 111.66(4) ?
    O1 P1 O4 . . 112.44(4) ?
    O2 P1 O4 . . 105.46(4) ?
    O3 P1 O4 . . 99.06(4) ?
    O6 Li1 O7 . . 114.81(10) ?
    O6 Li1 O5 . . 106.80(10) ?
    O7 Li1 O5 . . 107.49(10) ?
    O6 Li1 O2 . . 118.40(11) ?
    O7 Li1 O2 . . 106.73(10) ?
    O5 Li1 O2 . . 101.32(9) ?
    P1 O2 Li1 . . 128.08(7) ?
    C1 O3 P1 . . 125.61(6) ?
    C13 O4 P1 . . 126.90(6) ?
    C2 C1 O3 . . 118.35(8) ?
    C2 C1 C6 . . 123.54(9) ?
    O3 C1 C6 . . 117.87(8) ?
    C1 C2 C3 . . 117.12(9) ?
    C1 C2 C7 . . 122.36(9) ?
    C3 C2 C7 . . 120.52(9) ?
    C4 C3 C2 . . 120.88(9) ?
    C4 C3 H3A . . 119.6 ?
    C2 C3 H3A . . 119.6 ?
    C3 C4 C5 . . 120.38(9) ?
    C3 C4 H4A . . 119.8 ?
    C5 C4 H4A . . 119.8 ?
    C4 C5 C6 . . 121.16(9) ?
    C4 C5 H5A . . 119.4 ?
    C6 C5 H5A . . 119.4 ?
    C5 C6 C1 . . 116.89(9) ?
    C5 C6 C10 . . 121.63(8) ?
    C1 C6 C10 . . 121.37(8) ?
    C2 C7 C8 . . 111.88(8) ?
    C2 C7 C9 . . 110.51(8) ?
    C8 C7 C9 . . 110.68(9) ?
    C2 C7 H7A . . 107.9 ?
    C8 C7 H7A . . 107.9 ?
    C9 C7 H7A . . 107.9 ?
    C7 C8 H8A . . 109.5 ?
    C7 C8 H8B . . 109.5 ?
    H8A C8 H8B . . 109.5 ?
    C7 C8 H8C . . 109.5 ?
    H8A C8 H8C . . 109.5 ?
    H8B C8 H8C . . 109.5 ?
    C7 C9 H9A . . 109.5 ?
    C7 C9 H9B . . 109.5 ?
    H9A C9 H9B . . 109.5 ?
    C7 C9 H9C . . 109.5 ?
    H9A C9 H9C . . 109.5 ?
    H9B C9 H9C . . 109.5 ?
    C6 C10 C11 . . 113.23(8) ?
    C6 C10 C12 . . 109.69(8) ?
    C11 C10 C12 . . 110.98(9) ?
    C6 C10 H10A . . 107.6 ?
    C11 C10 H10A . . 107.6 ?
    C12 C10 H10A . . 107.6 ?
    C10 C11 H11A . . 109.5 ?
    C10 C11 H11B . . 109.5 ?
    H11A C11 H11B . . 109.5 ?
    C10 C11 H11C . . 109.5 ?
    H11A C11 H11C . . 109.5 ?
    H11B C11 H11C . . 109.5 ?
    C10 C12 H12A . . 109.5 ?
    C10 C12 H12B . . 109.5 ?
    H12A C12 H12B . . 109.5 ?
    C10 C12 H12C . . 109.5 ?
    H12A C12 H12C . . 109.5 ?
    H12B C12 H12C . . 109.5 ?
    C18 C13 C14 . . 123.15(9) ?
    C18 C13 O4 . . 118.19(8) ?
    C14 C13 O4 . . 118.51(8) ?
    C15 C14 C13 . . 117.02(9) ?
    C15 C14 C19 . . 119.91(9) ?
    C13 C14 C19 . . 123.07(9) ?
    C16 C15 C14 . . 121.25(10) ?
    C16 C15 H15A . . 119.4 ?
    C14 C15 H15A . . 119.4 ?
    C17 C16 C15 . . 120.01(10) ?
    C17 C16 H16A . . 120.0 ?
    C15 C16 H16A . . 120.0 ?
    C16 C17 C18 . . 121.20(10) ?
    C16 C17 H17A . . 119.4 ?
    C18 C17 H17A . . 119.4 ?
    C17 C18 C13 . . 117.37(9) ?
    C17 C18 C22 . . 121.75(9) ?
    C13 C18 C22 . . 120.87(9) ?
    C14 C19 C20 . . 111.38(9) ?
    C14 C19 C21 . . 111.12(9) ?
    C20 C19 C21 . . 110.04(9) ?
    C14 C19 H19A . . 108.1 ?
    C20 C19 H19A . . 108.1 ?
    C21 C19 H19A . . 108.1 ?
    C19 C20 H20A . . 109.5 ?
    C19 C20 H20B . . 109.5 ?
    H20A C20 H20B . . 109.5 ?
    C19 C20 H20C . . 109.5 ?
    H20A C20 H20C . . 109.5 ?
    H20B C20 H20C . . 109.5 ?
    C19 C21 H21A . . 109.5 ?
    C19 C21 H21B . . 109.5 ?
    H21A C21 H21B . . 109.5 ?
    C19 C21 H21C . . 109.5 ?
    H21A C21 H21C . . 109.5 ?
    H21B C21 H21C . . 109.5 ?
    C18 C22 C23 . . 113.01(9) ?
    C18 C22 C24 . . 110.50(9) ?
    C23 C22 C24 . . 110.65(9) ?
    C18 C22 H22A . . 107.5 ?
    C23 C22 H22A . . 107.5 ?
    C24 C22 H22A . . 107.5 ?
    C22 C23 H23A . . 109.5 ?
    C22 C23 H23B . . 109.5 ?
    H23A C23 H23B . . 109.5 ?
    C22 C23 H23C . . 109.5 ?
    H23A C23 H23C . . 109.5 ?
    H23B C23 H23C . . 109.5 ?
    C22 C24 H24A . . 109.5 ?
    C22 C24 H24B . . 109.5 ?
    H24A C24 H24B . . 109.5 ?
    C22 C24 H24C . . 109.5 ?
    H24A C24 H24C . . 109.5 ?
    H24B C24 H24C . . 109.5 ?
    C25 O5 Li1 . . 135.51(10) ?
    C25 O5 H26 . . 111.9(14) ?
    Li1 O5 H26 . . 106.6(14) ?
    O5 C25 H25A . . 109.5 ?
    O5 C25 H25B . . 109.5 ?
    H25A C25 H25B . . 109.5 ?
    O5 C25 H25C . . 109.5 ?
    H25A C25 H25C . . 109.5 ?
    H25B C25 H25C . . 109.5 ?
    C27 O6 Li1 . . 128.27(10) ?
    C27 O6 H28 . . 108.3(14) ?
    Li1 O6 H28 . . 122.7(13) ?
    O6 C27 H27A . . 109.5 ?
    O6 C27 H27B . . 109.5 ?
    H27A C27 H27B . . 109.5 ?
    O6 C27 H27C . . 109.5 ?
    H27A C27 H27C . . 109.5 ?
    H27B C27 H27C . . 109.5 ?
    C29A O7 Li1 . . 122.16(15) ?
    C29B O7 Li1 . . 117.0(7) ?
    C29A O7 H30 . . 108.0(14) ?
    C29B O7 H30 . . 106.9(14) ?
    Li1 O7 H30 . . 129.6(14) ?
    O7 C29A H29A . . 109.5 ?
    O7 C29A H29B . . 109.5 ?
    H29A C29A H29B . . 109.5 ?
    O7 C29A H29C . . 109.5 ?
    H29A C29A H29C . . 109.5 ?
    H29B C29A H29C . . 109.5 ?
    O7 C29B H29D . . 109.5 ?
    O7 C29B H29E . . 109.5 ?
    H29D C29B H29E . . 109.5 ?
    O7 C29B H29F . . 109.5 ?
    H29D C29B H29F . . 109.5 ?
    H29E C29B H29F . . 109.5 ?
    C31 O8 H32 . . 108.1(14) ?
    O8 C31 H31A . . 109.5 ?
    O8 C31 H31B . . 109.5 ?
    H31A C31 H31B . . 109.5 ?
    O8 C31 H31C . . 109.5 ?
    H31A C31 H31C . . 109.5 ?
    H31B C31 H31C . . 109.5 ?
loop_
    _geom_torsion_atom_site_label_1
    _geom_torsion_atom_site_label_2
    _geom_torsion_atom_site_label_3
    _geom_torsion_atom_site_label_4
    _geom_torsion_site_symmetry_1
    _geom_torsion_site_symmetry_2
    _geom_torsion_site_symmetry_3
    _geom_torsion_site_symmetry_4
    _geom_torsion
    _geom_torsion_publ_flag
    O1 P1 O2 Li1 . . . . -22.98(11) ?
    O3 P1 O2 Li1 . . . . -151.34(9) ?
    O4 P1 O2 Li1 . . . . 102.06(10) ?
    O1 P1 O3 C1 . . . . -42.03(8) ?
    O2 P1 O3 C1 . . . . 88.89(8) ?
    O4 P1 O3 C1 . . . . -160.39(7) ?
    Li1 P1 O3 C1 . . . . 68.81(10) ?
    O1 P1 O4 C13 . . . . -88.42(8) ?
    O2 P1 O4 C13 . . . . 144.44(7) ?
    O3 P1 O4 C13 . . . . 28.84(8) ?
    Li1 P1 O4 C13 . . . . 175.22(8) ?
    P1 O3 C1 C2 . . . . -94.01(10) ?
    P1 O3 C1 C6 . . . . 91.40(10) ?
    O3 C1 C2 C3 . . . . -176.33(8) ?
    C6 C1 C2 C3 . . . . -2.06(14) ?
    O3 C1 C2 C7 . . . . 3.54(13) ?
    C6 C1 C2 C7 . . . . 177.81(9) ?
    C1 C2 C3 C4 . . . . 0.79(14) ?
    C7 C2 C3 C4 . . . . -179.08(9) ?
    C2 C3 C4 C5 . . . . 0.71(16) ?
    C3 C4 C5 C6 . . . . -1.07(16) ?
    C4 C5 C6 C1 . . . . -0.11(14) ?
    C4 C5 C6 C10 . . . . 175.93(9) ?
    C2 C1 C6 C5 . . . . 1.72(14) ?
    O3 C1 C6 C5 . . . . 176.02(8) ?
    C2 C1 C6 C10 . . . . -174.33(9) ?
    O3 C1 C6 C10 . . . . -0.04(13) ?
    C1 C2 C7 C8 . . . . -127.00(10) ?
    C3 C2 C7 C8 . . . . 52.86(13) ?
    C1 C2 C7 C9 . . . . 109.19(11) ?
    C3 C2 C7 C9 . . . . -70.95(12) ?
    C5 C6 C10 C11 . . . . 34.55(13) ?
    C1 C6 C10 C11 . . . . -149.58(9) ?
    C5 C6 C10 C12 . . . . -90.02(11) ?
    C1 C6 C10 C12 . . . . 85.85(11) ?
    P1 O4 C13 C18 . . . . 95.20(10) ?
    P1 O4 C13 C14 . . . . -89.13(10) ?
    C18 C13 C14 C15 . . . . 0.30(14) ?
    O4 C13 C14 C15 . . . . -175.14(8) ?
    C18 C13 C14 C19 . . . . -179.32(9) ?
    O4 C13 C14 C19 . . . . 5.24(14) ?
    C13 C14 C15 C16 . . . . -0.31(15) ?
    C19 C14 C15 C16 . . . . 179.32(10) ?
    C14 C15 C16 C17 . . . . 0.00(17) ?
    C15 C16 C17 C18 . . . . 0.36(17) ?
    C16 C17 C18 C13 . . . . -0.38(15) ?
    C16 C17 C18 C22 . . . . 178.27(10) ?
    C14 C13 C18 C17 . . . . 0.04(15) ?
    O4 C13 C18 C17 . . . . 175.49(8) ?
    C14 C13 C18 C22 . . . . -178.61(9) ?
    O4 C13 C18 C22 . . . . -3.16(13) ?
    C15 C14 C19 C20 . . . . 62.20(13) ?
    C13 C14 C19 C20 . . . . -118.20(11) ?
    C15 C14 C19 C21 . . . . -60.88(12) ?
    C13 C14 C19 C21 . . . . 118.73(10) ?
    C17 C18 C22 C23 . . . . 28.37(14) ?
    C13 C18 C22 C23 . . . . -153.04(10) ?
    C17 C18 C22 C24 . . . . -96.23(12) ?
    C13 C18 C22 C24 . . . . 82.36(12) ?
loop_
    _geom_hbond_atom_site_label_D
    _geom_hbond_atom_site_label_H
    _geom_hbond_atom_site_label_A
    _geom_hbond_site_symmetry_A
    _geom_hbond_distance_DH
    _geom_hbond_distance_HA
    _geom_hbond_distance_DA
    _geom_hbond_angle_DHA
    O5 H26 O1 . 0.79(2) 2.00(2) 2.7482(11) 158.2(19)
    O6 H28 O8 2_777 0.85(2) 1.86(2) 2.7013(14) 174(2)
    O7 H30 O2 2_677 0.83(2) 1.89(2) 2.7152(11) 170.7(19)
    O8 H32 O1 . 0.82(2) 1.88(2) 2.6929(12) 171.8(19)
_shelx_hkl_file
;
  -1   0   0   -0.50    0.03
  -1   0   0   -0.44    0.04
   1   0   0   -0.43    0.03
   1   0   0   -0.41    0.03
  -2   0   0  257.37    5.49
   2   0   0  258.00    5.18
   2   0   0  266.65    5.17
  -3   0   0    0.10    0.12
   3   0   0   -0.05    0.09
   3   0   0   -0.06    0.07
   4   0   0   54.69    1.16
   4   0   0   55.42    1.14
  -5   0   0    0.18    0.17
   5   0   0   -0.13    0.13
   5   0   0   -0.22    0.09
  -6   0   0    4.01    0.30
   6   0   0    4.65    0.23
   6   0   0    4.09    0.26
  -7   0   0    0.04    0.19
   7   0   0    0.02    0.14
   7   0   0    0.00    0.11
  -8   0   0   23.02    0.80
   8   0   0   23.86    0.72
   8   0   0   23.77    0.64
  -9   0   0    0.03    0.25
   9   0   0   -0.12    0.12
   9   0   0   -0.11    0.17
 -10   0   0   53.84    1.52
  10   0   0   56.97    1.28
  10   0   0   54.59    1.38
 -11   0   0    0.42    0.30
  11   0   0    0.30    0.24
 -12   0   0    3.45    0.47
  12   0   0    3.41    0.38
 -13   0   0   -0.06    0.32
  13   0   0    0.05    0.25
 -14   0   0    0.09    0.35
 -13   1   0    0.07    0.33
 -12   1   0   -0.34    0.30
  11  -1   0    5.68    0.43
 -11   1   0    5.85    0.57
  10  -1   0    0.23    0.21
  10  -1   0    0.14    0.16
 -10   1   0    0.07    0.26
   9  -1   0    4.15    0.31
   9  -1   0    4.62    0.35
  -9   1   0    4.42    0.45
   8  -1   0   -0.13    0.12
   8  -1   0    0.12    0.17
  -8   1   0   -0.06    0.22
   7  -1   0    1.40    0.18
   7  -1   0    0.81    0.18
  -7   1   0    0.83    0.25
   6  -1   0    0.03    0.11
   6  -1   0    0.11    0.14
  -6   1   0    0.02    0.17
   5  -1   0    0.55    0.13
   5  -1   0    0.68    0.14
  -5   1   0    0.64    0.18
   4  -1   0    0.02    0.11
   4  -1   0   -0.10    0.09
  -4   1   0    0.19    0.16
   3  -1   0    0.29    0.09
   3  -1   0    0.40    0.10
  -3   1   0    0.38    0.15
   2  -1   0    0.03    0.09
   2  -1   0    0.07    0.08
  -2   1   0    0.14    0.15
   1  -1   0  110.24    2.17
   1  -1   0  111.25    2.14
  -1   1   0  110.02    2.39
   0  -1   0   -0.12    0.03
   0  -1   0   -0.09    0.02
   0   1   0   -0.08    0.02
   0   1   0   -0.08    0.04
  -1  -1   0   25.05    0.50
  -1  -1   0   24.56    0.53
   1   1   0   25.11    0.50
   1   1   0   24.39    0.48
  -2  -1   0   -0.17    0.07
   2   1   0   -0.06    0.07
  -3  -1   0   65.86    1.41
   3   1   0   66.18    1.35
   3   1   0   68.42    1.32
  -4  -1   0    0.04    0.13
   4   1   0   -0.19    0.10
  -5  -1   0  142.22    2.96
   5   1   0  143.02    2.79
   5   1   0  141.47    2.81
  -6  -1   0   -0.10    0.14
   6   1   0   -0.04    0.08
   6   1   0    0.17    0.13
  -7  -1   0    1.04    0.22
   7   1   0    0.81    0.18
   7   1   0    1.02    0.12
  -8  -1   0    0.05    0.19
   8   1   0    0.06    0.11
   8   1   0   -0.22    0.16
  -9  -1   0    1.48    0.28
   9   1   0    1.35    0.16
   9   1   0    0.90    0.23
 -10  -1   0   -0.04    0.23
  10   1   0    0.07    0.20
 -11  -1   0   -0.03    0.26
  11   1   0    0.28    0.23
 -12  -1   0    0.09    0.28
  12   1   0    0.16    0.24
 -13  -1   0    0.98    0.36
  13   1   0    0.91    0.30
 -14  -1   0   -0.14    0.33
  14   1   0    0.10    0.27
 -13   2   0    0.05    0.34
 -12   2   0   10.41    0.71
 -11   2   0    0.04    0.31
  10  -2   0    0.52    0.20
  10  -2   0    0.39    0.23
 -10   2   0    0.57    0.33
   9  -2   0    0.01    0.18
   9  -2   0   -0.05    0.16
  -9   2   0    0.11    0.26
   8  -2   0    1.71    0.22
   8  -2   0    1.91    0.24
  -8   2   0    2.01    0.36
   7  -2   0   -0.07    0.13
   7  -2   0    0.00    0.15
  -7   2   0    0.17    0.25
   6  -2   0    2.00    0.20
   6  -2   0    2.18    0.22
  -6   2   0    1.66    0.27
   5  -2   0   -0.03    0.12
   5  -2   0   -0.28    0.11
  -5   2   0    0.27    0.18
   4  -2   0    9.81    0.36
   4  -2   0    9.98    0.33
  -4   2   0   10.43    0.44
   3  -2   0   -0.24    0.08
   3  -2   0   -0.09    0.10
  -3   2   0   -0.09    0.15
   2  -2   0  235.61    4.60
   2  -2   0  236.77    4.81
   1  -2   0   -0.11    0.09
   1  -2   0   -0.03    0.05
  -1   2   0   -0.19    0.11
   0  -2   0   52.16    1.05
   0  -2   0   52.13    1.08
   0   2   0   55.54    1.05
  -1  -2   0   -0.08    0.05
  -1  -2   0   -0.04    0.06
  -1  -2   0   -0.08    0.06
  -2  -2   0   69.83    1.47
  -2  -2   0   71.74    1.42
   2   2   0   73.07    1.42
  -3  -2   0    0.03    0.09
   3   2   0   -0.03    0.09
  -4  -2   0   73.15    1.57
   4   2   0   73.20    1.51
  -5  -2   0    0.00    0.12
   5   2   0   -0.04    0.05
   5   2   0   -0.15    0.11
  -6  -2   0    1.65    0.21
   6   2   0    1.61    0.11
   6   2   0    1.66    0.19
  -7  -2   0   -0.11    0.14
   7   2   0   -0.12    0.14
   7   2   0   -0.13    0.07
  -8  -2   0   21.80    0.71
   8   2   0   21.59    0.68
   8   2   0   21.37    0.51
  -9  -2   0   -0.16    0.17
   9   2   0   -0.06    0.18
   9   2   0   -0.06    0.09
 -10  -2   0   11.09    0.57
  10   2   0   10.04    0.51
 -11  -2   0   -0.01    0.22
  11   2   0   -0.16    0.19
 -12  -2   0    7.47    0.55
  12   2   0    7.11    0.46
 -13  -2   0   -0.06    0.27
  13   2   0    0.05    0.25
 -14  -2   0    6.18    0.54
  14   2   0    6.78    0.53
 -15  -2   0   -0.32    0.28
  15   2   0   -0.52    0.25
 -12   3   0   -0.32    0.35
 -11   3   0    0.18    0.35
  10  -3   0   -0.02    0.20
 -10   3   0   -0.33    0.28
   9  -3   0    9.08    0.47
  -9   3   0    8.51    0.57
   8  -3   0   -0.14    0.15
   8  -3   0   -0.05    0.16
  -8   3   0   -0.02    0.25
   7  -3   0    0.34    0.17
   7  -3   0    0.17    0.15
  -7   3   0    0.07    0.25
   6  -3   0    0.02    0.14
   6  -3   0   -0.10    0.14
  -6   3   0    0.02    0.24
   5  -3   0   36.14    0.93
   5  -3   0   35.92    0.83
  -5   3   0   36.96    1.02
   4  -3   0   -0.09    0.13
   4  -3   0   -0.05    0.10
  -4   3   0   -0.16    0.17
   3  -3   0   32.77    0.71
   3  -3   0   33.36    0.83
  -3   3   0   33.83    0.88
   2  -3   0   -0.19    0.10
   2  -3   0   -0.04    0.07
  -2   3   0   -0.02    0.14
   1  -3   0  122.44    2.48
   1  -3   0  129.98    2.92
  -1   3   0  121.61    2.56
   0  -3   0   -0.10    0.09
   0  -3   0    0.02    0.05
   0   3   0   -0.06    0.10
  -1  -3   0  226.60    4.61
  -1  -3   0  221.17    4.64
  -1  -3   0  216.13    4.31
  -2  -3   0   -0.02    0.08
  -2  -3   0   -0.12    0.07
   2   3   0   -0.13    0.08
  -3  -3   0   34.60    0.81
  -3  -3   0   35.59    0.71
   3   3   0   35.19    0.78
  -4  -3   0    0.06    0.11
   4   3   0   -0.09    0.10
   5   3   0   94.11    1.94
  -6  -3   0   -0.15    0.13
   6   3   0   -0.10    0.12
  -7  -3   0   49.70    1.23
   7   3   0   49.68    1.18
  -8  -3   0    0.13    0.16
   8   3   0    0.03    0.16
  -9  -3   0    5.15    0.37
   9   3   0    5.20    0.36
 -10  -3   0   -0.12    0.19
  10   3   0   -0.10    0.18
 -11  -3   0   35.14    1.10
  11   3   0   34.94    1.04
 -12  -3   0    0.53    0.25
  12   3   0   -0.36    0.19
 -13  -3   0    3.75    0.45
  13   3   0    3.07    0.40
 -14  -3   0   -0.19    0.29
  14   3   0   -0.09    0.26
 -15  -3   0    1.08    0.37
  15   3   0    1.26    0.34
 -11   4   0   -0.49    0.33
  10  -4   0   25.84    0.87
 -10   4   0   24.17    1.03
   9  -4   0   -0.04    0.19
  -9   4   0   -0.36    0.29
   8  -4   0    5.69    0.40
  -8   4   0    5.50    0.53
   7  -4   0   -0.08    0.17
  -7   4   0    0.30    0.27
   6  -4   0    1.44    0.18
   6  -4   0    1.33    0.23
  -6   4   0    1.80    0.32
   5  -4   0    0.01    0.11
   5  -4   0    0.19    0.16
  -5   4   0    0.16    0.23
   4  -4   0    4.00    0.28
   4  -4   0    4.01    0.20
  -4   4   0    3.98    0.34
   3  -4   0   -0.04    0.08
   3  -4   0   -0.22    0.13
  -3   4   0    0.11    0.19
   2  -4   0   41.51    1.01
   2  -4   0   43.56    0.85
  -2   4   0   42.51    1.06
   1  -4   0   -0.15    0.11
   1  -4   0   -0.05    0.05
  -1   4   0   -0.09    0.14
   0  -4   0   71.41    1.39
   0  -4   0   72.89    1.54
   0   4   0   74.11    1.59
  -1  -4   0    0.06    0.10
  -1  -4   0   -0.03    0.09
  -1  -4   0    0.14    0.07
  -2  -4   0   27.00    0.62
  -2  -4   0   26.75    0.67
   2   4   0   26.84    0.61
  -3  -4   0   -0.11    0.11
  -3  -4   0   -0.24    0.07
   3   4   0   -0.21    0.10
  -4  -4   0  107.10    2.13
  -4  -4   0  109.15    2.27
   4   4   0  107.54    2.17
  -5  -4   0    0.01    0.12
   5   4   0   -0.05    0.12
  -6  -4   0    1.19    0.19
   6   4   0    1.53    0.20
   7   4   0   -0.03    0.13
  -8  -4   0    0.66    0.20
   8   4   0    0.46    0.18
  -9  -4   0    0.13    0.18
   9   4   0   -0.09    0.17
 -10  -4   0    0.04    0.20
  10   4   0    0.12    0.18
 -11  -4   0   -0.02    0.20
  11   4   0    0.08    0.22
 -12  -4   0    5.97    0.45
  12   4   0    5.64    0.46
 -13  -4   0   -0.26    0.22
  13   4   0    0.45    0.27
 -14  -4   0    1.81    0.38
  14   4   0    2.15    0.38
 -15  -4   0    0.23    0.30
  15   4   0    0.01    0.27
 -11   5   0    2.65    0.51
  10  -5   0    0.14    0.23
 -10   5   0    0.16    0.38
   9  -5   0    0.70    0.26
  -9   5   0    1.07    0.38
   8  -5   0   -0.05    0.20
  -8   5   0    0.56    0.32
   7  -5   0   28.27    0.91
  -7   5   0   30.18    1.04
   6  -5   0   -0.21    0.16
  -6   5   0   -0.01    0.28
   5  -5   0    3.73    0.32
  -5   5   0    3.34    0.40
   4  -5   0   -0.15    0.15
   4  -5   0    0.03    0.09
  -4   5   0    0.02    0.23
   3  -5   0   26.10    0.78
   3  -5   0   28.79    0.59
  -3   5   0   28.03    0.84
   2  -5   0   -0.21    0.12
   2  -5   0    0.02    0.05
  -2   5   0   -0.14    0.17
   1  -5   0    5.20    0.29
  -1   5   0    5.52    0.33
   0  -5   0   -0.19    0.10
   0  -5   0   -0.01    0.06
   0   5   0   -0.21    0.12
  -1  -5   0    0.27    0.12
   1   5   0    0.24    0.14
   1   5   0    0.20    0.09
  -2  -5   0    0.10    0.13
  -2  -5   0   -0.15    0.10
   2   5   0   -0.18    0.09
  -3  -5   0  140.73    2.71
  -3  -5   0  135.14    2.85
   3   5   0  136.42    2.69
  -4  -5   0   -0.13    0.07
  -4  -5   0    0.10    0.12
   4   5   0   -0.08    0.13
  -5  -5   0  223.28    4.39
  -5  -5   0  223.52    4.56
   5   5   0  225.20    4.36
  -6  -5   0   -0.21    0.12
   6   5   0   -0.15    0.13
  -7  -5   0   29.38    0.83
   7   5   0   29.79    0.82
  -8  -5   0    0.08    0.17
   8   5   0   -0.15    0.15
  -9  -5   0   87.53    2.03
   9   5   0   85.73    1.96
  10   5   0    0.11    0.21
 -11  -5   0    2.42    0.34
  11   5   0    2.12    0.32
 -12  -5   0    0.25    0.25
  12   5   0   -0.13    0.21
 -13  -5   0    0.13    0.26
  13   5   0    0.18    0.24
 -14  -5   0   -0.06    0.27
  14   5   0   -0.30    0.25
 -15  -5   0    5.16    0.55
  15   5   0    5.26    0.53
 -16  -5   0   -0.16    0.28
  16   5   0   -0.16    0.27
  10  -6   0    5.52    0.52
 -10   6   0    5.21    0.62
   9  -6   0    0.28    0.24
  -9   6   0    0.03    0.36
   8  -6   0    4.54    0.41
  -8   6   0    4.31    0.53
   7  -6   0   -0.05    0.21
  -7   6   0   -0.16    0.32
   6  -6   0    3.33    0.35
  -6   6   0    3.11    0.43
   5  -6   0    0.07    0.19
  -5   6   0   -0.12    0.26
   4  -6   0   49.10    1.29
  -4   6   0   51.86    1.37
   3  -6   0   -0.10    0.15
  -3   6   0    0.03    0.24
   2  -6   0   31.30    0.88
  -2   6   0   30.74    0.92
   1  -6   0    0.02    0.15
  -1   6   0   -0.05    0.17
   0  -6   0   20.48    0.64
   0   6   0   21.52    0.67
   0   6   0   23.03    0.46
  -1  -6   0   -0.03    0.12
   1   6   0   -0.07    0.08
   1   6   0   -0.01    0.15
  -2  -6   0    0.54    0.15
  -2  -6   0    0.84    0.16
   2   6   0    0.83    0.12
  -3  -6   0   -0.16    0.12
  -3  -6   0   -0.14    0.10
   3   6   0    0.00    0.11
  -4  -6   0   18.88    0.59
  -4  -6   0   19.77    0.51
   4   6   0   19.01    0.53
  -5  -6   0   -0.18    0.08
   5   6   0    0.00    0.14
  -6  -6   0   12.49    0.47
  -6  -6   0   11.98    0.31
   6   6   0   12.40    0.46
   7   6   0   -0.14    0.14
  -8  -6   0    2.13    0.27
   8   6   0    2.13    0.27
   9   6   0    0.50    0.20
 -10  -6   0    2.50    0.32
  10   6   0    2.41    0.31
 -11  -6   0    1.21    0.26
  11   6   0    0.56    0.23
 -12  -6   0   23.86    0.88
  12   6   0   24.90    0.87
 -13  -6   0    0.09    0.23
  13   6   0   -0.16    0.22
 -14  -6   0    1.91    0.36
  14   6   0    1.78    0.37
 -15  -6   0    0.61    0.31
  15   6   0    0.04    0.29
 -16  -6   0    1.12    0.36
  16   6   0    0.83    0.36
   9  -7   0    1.82    0.35
  -9   7   0    1.57    0.46
   8  -7   0   -0.01    0.24
  -8   7   0   -0.23    0.34
   7  -7   0    5.16    0.46
  -7   7   0    4.41    0.53
   6  -7   0    0.31    0.22
  -6   7   0   -0.26    0.29
   5  -7   0    0.56    0.23
  -5   7   0    1.19    0.34
   4  -7   0   -0.18    0.17
  -4   7   0    0.01    0.27
   3  -7   0   13.96    0.58
  -3   7   0   14.23    0.66
   2  -7   0    0.02    0.16
  -2   7   0   -0.04    0.23
   1  -7   0    0.23    0.16
  -1   7   0    0.11    0.19
   0  -7   0   -0.02    0.14
   0   7   0   -0.04    0.18
  -1  -7   0    0.48    0.16
   1   7   0    0.53    0.09
   1   7   0    0.43    0.17
  -2  -7   0   -0.08    0.12
  -2  -7   0    0.27    0.16
   2   7   0    0.07    0.10
   2   7   0    0.07    0.15
  -3  -7   0    0.21    0.15
  -3  -7   0    0.12    0.11
   3   7   0    0.08    0.11
  -4  -7   0    0.04    0.13
  -4  -7   0    0.06    0.11
   4   7   0   -0.11    0.11
  -5  -7   0    2.37    0.26
  -5  -7   0    2.37    0.18
   5   7   0    2.67    0.24
  -6  -7   0    0.15    0.15
  -6  -7   0   -0.03    0.08
   6   7   0    0.23    0.16
  -7  -7   0   28.85    0.86
  -7  -7   0   29.88    0.64
   7   7   0   29.19    0.83
  -8  -7   0    0.69    0.20
   8   7   0    0.17    0.18
  -9  -7   0    1.92    0.28
   9   7   0    2.05    0.28
 -10  -7   0   -0.16    0.17
  10   7   0    0.13    0.20
 -11  -7   0    5.06    0.42
  11   7   0    4.18    0.40
 -12  -7   0    0.43    0.26
  12   7   0    0.36    0.26
 -13  -7   0    3.40    0.42
  13   7   0    2.71    0.39
 -14  -7   0   -0.02    0.24
  14   7   0    0.69    0.30
 -15  -7   0    0.13    0.28
  15   7   0    0.31    0.29
 -16  -7   0    0.10    0.30
  16   7   0    0.06    0.30
   8  -8   0    5.65    0.53
  -8   8   0    4.85    0.63
   7  -8   0   -0.20    0.23
  -7   8   0   -0.34    0.32
   6  -8   0    1.84    0.34
  -6   8   0    1.40    0.42
   5  -8   0   -0.12    0.19
  -5   8   0    0.25    0.31
   4  -8   0    2.50    0.34
  -4   8   0    3.01    0.43
   3  -8   0    0.00    0.20
  -3   8   0    0.14    0.26
   2  -8   0    6.75    0.45
  -2   8   0    6.26    0.47
   1  -8   0   -0.17    0.15
  -1   8   0    0.24    0.24
   0  -8   0    5.06    0.35
   0   8   0    5.66    0.39
  -1  -8   0   -0.05    0.14
   1   8   0    0.27    0.19
   1   8   0    0.14    0.08
  -2  -8   0    0.28    0.16
   2   8   0    0.39    0.11
   2   8   0    0.21    0.19
  -3  -8   0    0.44    0.17
  -3  -8   0    0.02    0.13
   3   8   0   -0.08    0.12
  -4  -8   0   47.74    1.13
  -4  -8   0   47.77    1.23
   4   8   0   48.51    1.09
  -5  -8   0    0.36    0.13
   5   8   0    0.32    0.15
  -6  -8   0   71.53    1.71
  -6  -8   0   73.81    1.52
   6   8   0   69.66    1.59
   7   8   0    1.72    0.24
  -8  -8   0    0.31    0.20
  -8  -8   0    0.72    0.10
   8   8   0    0.84    0.21
  -9  -8   0    0.53    0.21
   9   8   0    0.30    0.22
 -10  -8   0    2.96    0.35
  10   8   0    2.91    0.34
 -11  -8   0    0.03    0.21
  11   8   0    0.14    0.21
 -12  -8   0    5.65    0.47
  12   8   0    6.83    0.47
 -13  -8   0    0.11    0.23
  13   8   0   -0.18    0.22
 -14  -8   0    1.66    0.34
  14   8   0    1.94    0.37
 -15  -8   0   -0.31    0.23
  15   8   0   -0.03    0.27
 -16  -8   0   12.00    0.72
  16   8   0   13.23    0.74
   7  -9   0    2.31    0.39
  -7   9   0    2.51    0.52
   6  -9   0    0.07    0.26
  -6   9   0    0.12    0.35
   5  -9   0    1.09    0.29
  -5   9   0    1.09    0.40
   4  -9   0    0.04    0.20
  -4   9   0   -0.13    0.30
   3  -9   0    3.14    0.37
  -3   9   0    3.40    0.43
   2  -9   0    0.05    0.19
  -2   9   0   -0.02    0.24
   1  -9   0   19.39    0.73
  -1   9   0   16.69    0.71
   0  -9   0    0.19    0.19
   0   9   0   -0.02    0.23
  -1  -9   0    1.69    0.26
   1   9   0    1.25    0.28
  -2  -9   0    0.12    0.18
   2   9   0    0.11    0.10
   2   9   0    0.05    0.20
  -3  -9   0    1.20    0.22
   3   9   0    1.29    0.25
   3   9   0    1.39    0.17
  -4  -9   0    0.25    0.16
  -4  -9   0    0.56    0.20
   4   9   0   -0.06    0.14
  -5  -9   0   55.26    1.29
  -5  -9   0   55.60    1.42
   5   9   0   56.53    1.28
  -6  -9   0    1.23    0.23
   6   9   0    0.69    0.19
  -7  -9   0   37.83    1.10
  -7  -9   0   37.91    0.89
   7   9   0   38.97    1.02
  -8  -9   0   -0.01    0.19
  -8  -9   0   -0.07    0.10
   8   9   0   -0.16    0.17
  -9  -9   0   25.11    0.85
   9   9   0   23.91    0.79
 -10  -9   0   -0.19    0.19
  10   9   0   -0.10    0.18
 -11  -9   0    2.69    0.36
  11   9   0    2.17    0.32
 -12  -9   0    0.14    0.24
  12   9   0    0.17    0.24
 -13  -9   0    0.95    0.29
  13   9   0    0.92    0.31
 -14  -9   0    0.20    0.28
  14   9   0   -0.03    0.25
 -15  -9   0    1.85    0.38
  15   9   0    1.83    0.40
 -16  -9   0    0.32    0.28
  16   9   0    0.22    0.33
   6 -10   0   -0.09    0.25
  -6  10   0    0.07    0.41
   5 -10   0    0.14    0.26
  -5  10   0   -0.04    0.34
   4 -10   0    0.13    0.25
  -4  10   0   -0.17    0.34
   3 -10   0   -0.03    0.21
  -3  10   0    0.18    0.30
   2 -10   0   -0.14    0.21
  -2  10   0    0.22    0.28
   1 -10   0    0.29    0.22
  -1  10   0   -0.22    0.25
   0 -10   0   12.88    0.60
   0  10   0   12.31    0.61
  -1 -10   0   -0.07    0.17
   1  10   0    0.60    0.25
  -2 -10   0    0.82    0.22
   2  10   0    0.67    0.27
  -3 -10   0    0.20    0.18
   3  10   0    0.03    0.22
   3  10   0    0.15    0.13
  -4 -10   0   44.87    1.17
  -4 -10   0   44.81    1.26
   4  10   0   45.92    1.05
  -5 -10   0    0.57    0.22
  -5 -10   0    0.51    0.17
   5  10   0    0.66    0.17
  -6 -10   0    8.30    0.48
  -6 -10   0    8.53    0.41
   6  10   0    8.99    0.42
  -7 -10   0   -0.12    0.18
  -7 -10   0    0.21    0.15
   7  10   0    0.10    0.18
  -8 -10   0   23.24    0.82
  -8 -10   0   22.54    0.61
   8  10   0   23.79    0.77
  -9 -10   0    0.22    0.22
   9  10   0    0.28    0.20
 -10 -10   0    3.72    0.41
  10  10   0    3.10    0.36
 -11 -10   0    0.11    0.22
  11  10   0    0.37    0.24
 -12 -10   0    9.79    0.59
  12  10   0    9.71    0.59
 -13 -10   0   -0.06    0.24
  13  10   0    0.43    0.26
 -14 -10   0    7.80    0.56
  14  10   0    7.65    0.58
 -15 -10   0   -0.07    0.27
  15  10   0   -0.19    0.26
 -16 -10   0    1.65    0.40
  16  10   0    1.44    0.39
   5 -11   0    0.02    0.24
  -5  11   0    0.01    0.37
   4 -11   0   -0.02    0.25
  -4  11   0    0.20    0.38
   3 -11   0    5.02    0.50
  -3  11   0    5.39    0.59
   2 -11   0   -0.03    0.21
  -2  11   0    0.58    0.32
   1 -11   0   13.71    0.67
  -1  11   0   13.92    0.70
   0 -11   0    0.10    0.21
   0  11   0    0.33    0.29
  -1 -11   0   28.51    0.95
   1  11   0   29.39    1.01
  -2 -11   0    0.15    0.19
   2  11   0   -0.10    0.20
  -3 -11   0   29.86    0.93
   3  11   0   31.40    1.02
  -4 -11   0    0.24    0.18
   4  11   0    0.16    0.22
  -5 -11   0   12.46    0.59
  -5 -11   0   13.01    0.55
   5  11   0   13.93    0.49
  -6 -11   0    0.85    0.20
  -6 -11   0    0.92    0.24
   6  11   0    0.79    0.20
  -7 -11   0    0.92    0.28
  -7 -11   0    1.48    0.21
   7  11   0    0.96    0.23
  -8 -11   0    0.33    0.15
  -8 -11   0    0.04    0.20
   8  11   0    0.04    0.19
  -9 -11   0    3.44    0.41
   9  11   0    3.68    0.37
 -10 -11   0   -0.05    0.22
  10  11   0    0.14    0.22
 -11 -11   0    1.72    0.33
  11  11   0    2.42    0.35
 -12 -11   0   -0.11    0.24
  12  11   0   -0.07    0.22
 -13 -11   0   17.10    0.80
  13  11   0   16.49    0.76
 -14 -11   0    0.18    0.26
  14  11   0    0.62    0.30
 -15 -11   0   -0.20    0.24
  15  11   0    0.44    0.33
   4 -12   0    0.09    0.28
  -4  12   0    0.20    0.38
   3 -12   0    0.20    0.28
  -3  12   0   -0.14    0.37
   2 -12   0    0.06    0.27
  -2  12   0    0.13    0.34
   1 -12   0    0.10    0.25
  -1  12   0    0.00    0.29
   0 -12   0    5.55    0.52
   0  12   0    5.09    0.53
  -1 -12   0   -0.25    0.22
   1  12   0    0.52    0.28
  -2 -12   0    2.49    0.35
   2  12   0    2.87    0.41
  -3 -12   0   -0.17    0.19
   3  12   0    0.10    0.23
  -4 -12   0    1.08    0.26
   4  12   0    0.64    0.27
  -5 -12   0    0.08    0.19
   5  12   0   -0.09    0.24
  -6 -12   0   23.70    0.76
  -6 -12   0   20.37    0.82
   6  12   0   22.95    0.70
  -7 -12   0    0.10    0.17
  -7 -12   0   -0.03    0.22
   7  12   0   -0.03    0.18
  -8 -12   0    0.30    0.17
  -8 -12   0    0.70    0.26
   8  12   0    0.37    0.21
  -9 -12   0    0.49    0.27
   9  12   0    0.13    0.19
 -10 -12   0    0.09    0.25
  10  12   0    0.39    0.23
 -11 -12   0   -0.10    0.22
  11  12   0    0.62    0.27
 -12 -12   0    0.33    0.27
  12  12   0    0.42    0.27
 -13 -12   0    0.16    0.25
  13  12   0   -0.45    0.22
 -14 -12   0    4.49    0.53
  14  12   0    4.48    0.51
 -15 -12   0   -0.25    0.27
  15  12   0   -0.14    0.30
   2 -13   0    0.24    0.29
  -2  13   0   -0.08    0.37
   1 -13   0    1.57    0.35
  -1  13   0    2.54    0.47
   0 -13   0   -0.26    0.24
   0  13   0    0.23    0.31
  -1 -13   0    0.12    0.24
   1  13   0    0.26    0.31
  -2 -13   0   -0.17    0.20
   2  13   0   -0.10    0.26
  -3 -13   0   31.90    1.05
   3  13   0   30.03    1.09
  -4 -13   0    0.08    0.22
   4  13   0    0.33    0.27
  -5 -13   0    6.88    0.46
   5  13   0    6.45    0.51
  -6 -13   0   -0.18    0.18
  -6 -13   0    0.00    0.23
  -7 -13   0    1.00    0.30
  -7 -13   0    1.76    0.27
  -8 -13   0    0.13    0.23
   8  13   0    0.00    0.21
  -9 -13   0    6.73    0.51
   9  13   0    8.08    0.48
 -10 -13   0   -0.09    0.22
  10  13   0    0.09    0.22
 -11 -13   0   10.92    0.65
  11  13   0   10.67    0.59
 -12 -13   0    0.06    0.26
  12  13   0    0.33    0.28
 -13 -13   0    0.32    0.29
  13  13   0   -0.05    0.27
 -14 -13   0    0.39    0.30
  14  13   0    0.26    0.28
 -15 -13   0   15.20    0.82
  15  13   0   13.96    0.79
   0 -14   0    2.01    0.39
   0  14   0    2.64    0.47
  -1 -14   0   -0.35    0.23
   1  14   0   -0.04    0.30
  -2 -14   0    1.59    0.36
   2  14   0    1.27    0.38
  -3 -14   0    0.38    0.27
   3  14   0    0.06    0.29
  -4 -14   0    5.17    0.46
   4  14   0    4.78    0.52
  -5 -14   0    0.41    0.23
   5  14   0    0.09    0.26
  -6 -14   0    0.45    0.23
   6  14   0    0.02    0.26
  -7 -14   0   -0.21    0.18
  -7 -14   0   -0.03    0.24
  -8 -14   0   11.36    0.67
  -9 -14   0    0.17    0.26
   9  14   0    0.24    0.24
 -10 -14   0   22.90    0.95
  10  14   0   22.69    0.83
 -11 -14   0    0.24    0.30
  11  14   0    0.33    0.26
 -12 -14   0    2.61    0.42
  12  14   0    1.57    0.32
 -13 -14   0    0.44    0.32
  13  14   0    0.21    0.28
 -14 -14   0    3.08    0.48
  14  14   0    2.71    0.43
  -2 -15   0    0.04    0.28
   2  15   0    0.62    0.35
  -3 -15   0    8.30    0.59
   3  15   0    8.10    0.61
  -4 -15   0    0.15    0.26
   4  15   0    0.36    0.33
  -5 -15   0    0.11    0.23
   5  15   0    0.22    0.32
  -6 -15   0    0.50    0.28
   6  15   0    0.56    0.32
  -7 -15   0    0.67    0.26
   7  15   0    0.93    0.36
  -8 -15   0    0.48    0.32
  -9 -15   0    0.20    0.30
 -10 -15   0   -0.15    0.29
 -11 -15   0    0.48    0.32
  11  15   0    1.07    0.30
 -12 -15   0    0.35    0.32
  12  15   0    0.09    0.26
 -13 -15   0    7.74    0.61
  13  15   0    8.35    0.59
  -5 -16   0   -0.03    0.26
   5  16   0    0.27    0.32
  -6 -16   0    3.61    0.43
   6  16   0    3.64    0.51
   7  16   0    0.11    0.30
   8  16   0   12.07    0.76
  -9 -16   0   -0.22    0.31
 -10 -16   0   14.46    0.82
 -11 -16   0    0.12    0.32
 -10 -16   1    0.35    0.33
  -9 -16   1   -0.16    0.29
   8  16  -1    0.53    0.33
   7  16  -1    2.03    0.45
   6  16  -1    0.31    0.34
  -6 -16   1    0.43    0.26
   5  16  -1    0.95    0.40
  -5 -16   1    0.57    0.30
  13  15  -1   -0.11    0.27
  12  15  -1    0.11    0.27
 -12 -15   1    0.08    0.31
 -11 -15   1   -0.14    0.26
 -10 -15   1    3.60    0.50
  -9 -15   1   -0.30    0.24
  -8 -15   1   27.67    1.10
   7  15  -1    0.78    0.34
  -7 -15   1    0.43    0.25
   6  15  -1    0.53    0.35
  -6 -15   1    0.10    0.24
   5  15  -1   -0.03    0.29
  -5 -15   1   -0.08    0.22
   4  15  -1    1.20    0.38
  -4 -15   1    1.10    0.32
   3  15  -1    0.67    0.37
  -3 -15   1    0.12    0.27
   2  15  -1   11.54    0.73
  -2 -15   1   10.96    0.69
  14  14  -1   -0.27    0.27
 -14 -14   1   -0.15    0.27
  13  14  -1    0.44    0.30
 -13 -14   1    0.04    0.29
  12  14  -1    0.28    0.28
 -12 -14   1    0.09    0.26
  11  14  -1   10.65    0.60
 -11 -14   1   11.46    0.70
  10  14  -1    0.24    0.24
 -10 -14   1    0.00    0.26
  -9 -14   1   16.66    0.81
  -8 -14   1    0.27    0.28
  -7 -14   1    0.13    0.21
  -7 -14   1    0.20    0.29
   6  14  -1    0.19    0.29
  -6 -14   1    0.00    0.20
   5  14  -1    4.37    0.50
  -5 -14   1    3.32    0.39
   4  14  -1    0.43    0.31
  -4 -14   1   -0.13    0.21
   3  14  -1    5.07    0.53
  -3 -14   1    5.31    0.46
   2  14  -1    0.28    0.31
  -2 -14   1    0.25    0.27
   1  14  -1    0.04    0.31
  -1 -14   1   -0.17    0.26
   0  14  -1   -0.43    0.31
   0 -14   1    0.16    0.29
  14  13  -1    2.70    0.44
 -14 -13   1    3.65    0.49
  13  13  -1    0.11    0.28
 -13 -13   1    0.40    0.29
  12  13  -1    0.04    0.26
 -12 -13   1   -0.07    0.26
  11  13  -1    0.18    0.25
 -11 -13   1    0.02    0.26
  10  13  -1    4.35    0.42
 -10 -13   1    5.09    0.46
   9  13  -1    0.04    0.22
  -9 -13   1    0.06    0.24
   8  13  -1    8.48    0.47
  -8 -13   1    9.24    0.58
  -7 -13   1    0.31    0.19
  -7 -13   1   -0.02    0.24
   6  13  -1    0.56    0.29
  -6 -13   1    0.16    0.20
  -6 -13   1    0.20    0.25
   5  13  -1    0.04    0.28
  -5 -13   1   -0.17    0.20
   4  13  -1    8.43    0.56
  -4 -13   1    7.44    0.50
   3  13  -1    0.62    0.30
  -3 -13   1    0.11    0.22
   2  13  -1    4.72    0.51
  -2 -13   1    5.41    0.46
   1  13  -1    0.51    0.32
  -1 -13   1   -0.09    0.25
   0  13  -1    0.02    0.30
   0 -13   1    0.00    0.25
  -1  13  -1    0.28    0.34
   1 -13   1   -0.32    0.25
  -2  13  -1   -0.38    0.33
   2 -13   1   -0.26    0.24
  15  12  -1    0.42    0.33
 -15 -12   1    0.09    0.30
  14  12  -1    0.23    0.29
 -14 -12   1    0.23    0.27
  13  12  -1   -0.05    0.26
 -13 -12   1    0.05    0.25
  12  12  -1    0.18    0.25
 -12 -12   1    0.12    0.25
  11  12  -1   33.82    1.10
 -11 -12   1   37.32    1.22
  10  12  -1    0.09    0.22
 -10 -12   1    0.25    0.26
   9  12  -1    8.89    0.50
  -9 -12   1    8.90    0.55
   8  12  -1   -0.11    0.20
  -8 -12   1    0.15    0.23
   7  12  -1    0.38    0.20
  -7 -12   1    0.66    0.26
  -7 -12   1    0.14    0.17
   6  12  -1    0.10    0.17
  -6 -12   1    0.15    0.18
  -6 -12   1    0.09    0.23
   5  12  -1    3.97    0.44
  -5 -12   1    4.81    0.39
   4  12  -1    0.02    0.25
  -4 -12   1    0.06    0.18
   3  12  -1    9.26    0.56
  -3 -12   1    8.17    0.50
   2  12  -1    0.38    0.26
  -2 -12   1    0.20    0.21
   1  12  -1   12.07    0.66
  -1 -12   1   12.63    0.64
   0  12  -1    0.08    0.29
   0 -12   1    0.28    0.23
  -1  12  -1   11.97    0.69
   1 -12   1   13.33    0.70
  -2  12  -1   -0.08    0.31
   2 -12   1   -0.13    0.24
  -3  12  -1   -0.27    0.34
   3 -12   1   -0.33    0.23
  15  11  -1    0.43    0.32
 -15 -11   1    0.19    0.30
  14  11  -1    9.36    0.62
 -14 -11   1    9.38    0.63
  13  11  -1    0.05    0.26
 -13 -11   1    0.48    0.27
  12  11  -1    0.03    0.23
 -12 -11   1    0.33    0.26
  11  11  -1    0.06    0.24
 -11 -11   1    0.37    0.25
  10  11  -1    0.21    0.23
 -10 -11   1    0.79    0.28
   9  11  -1    0.29    0.21
  -9 -11   1   -0.04    0.21
   8  11  -1    7.85    0.45
  -8 -11   1    8.13    0.51
  -8 -11   1    8.73    0.38
   7  11  -1    0.34    0.20
  -7 -11   1    0.05    0.15
  -7 -11   1    0.14    0.22
   6  11  -1   41.80    1.05
  -6 -11   1   42.07    1.09
  -6 -11   1   41.15    1.23
   5  11  -1   -0.07    0.15
  -5 -11   1   -0.09    0.16
  -5 -11   1    0.17    0.21
   4  11  -1    6.72    0.48
  -4 -11   1    6.68    0.43
   3  11  -1    0.07    0.22
  -3 -11   1    0.02    0.18
   2  11  -1    2.52    0.37
  -2 -11   1    2.27    0.32
   1  11  -1    0.10    0.26
  -1 -11   1    0.18    0.22
   0  11  -1   15.56    0.73
   0 -11   1   13.86    0.66
  -1  11  -1   -0.22    0.27
   1 -11   1    0.01    0.23
  -2  11  -1    3.42    0.48
   2 -11   1    3.78    0.42
  -3  11  -1    0.09    0.33
   3 -11   1    0.00    0.24
  -4  11  -1    0.06    0.35
   4 -11   1    0.49    0.30
  -5  11  -1   -0.69    0.39
   5 -11   1   -0.05    0.26
  16  10  -1    0.67    0.36
 -16 -10   1    0.47    0.30
  15  10  -1    0.61    0.33
 -15 -10   1    0.86    0.33
  14  10  -1    0.23    0.30
 -14 -10   1   -0.11    0.26
  13  10  -1    4.07    0.45
 -13 -10   1    3.18    0.41
  12  10  -1    0.30    0.25
 -12 -10   1    0.11    0.24
  11  10  -1    0.28    0.25
 -11 -10   1    0.65    0.27
  10  10  -1    0.16    0.20
 -10 -10   1   -0.22    0.19
   9  10  -1    4.98    0.38
  -9 -10   1    4.99    0.41
   8  10  -1    0.07    0.19
  -8 -10   1   -0.06    0.21
  -8 -10   1   -0.06    0.12
   7  10  -1    3.62    0.32
  -7 -10   1    2.93    0.26
  -7 -10   1    3.24    0.36
   5  10  -1   32.71    0.84
  -5 -10   1   31.54    1.00
  -5 -10   1   32.04    0.89
   4  10  -1    0.05    0.15
  -4 -10   1    0.18    0.18
  -4 -10   1    0.11    0.22
   3  10  -1   11.64    0.57
  -3 -10   1   12.19    0.54
   2  10  -1   -0.10    0.21
  -2 -10   1    0.08    0.18
   1  10  -1   27.51    0.93
  -1 -10   1   28.08    0.90
   0  10  -1    0.10    0.24
   0 -10   1    0.02    0.20
  -1  10  -1    9.27    0.56
   1 -10   1    9.81    0.53
  -2  10  -1   -0.15    0.28
   2 -10   1   -0.05    0.20
  -3  10  -1   11.07    0.68
   3 -10   1   11.12    0.60
  -4  10  -1   -0.37    0.33
   4 -10   1   -0.11    0.22
  -5  10  -1   -0.53    0.35
   5 -10   1    0.18    0.26
  -6  10  -1    0.11    0.41
   6 -10   1    0.19    0.27
  16   9  -1    8.64    0.63
 -16  -9   1    8.84    0.64
  15   9  -1    0.17    0.29
 -15  -9   1    0.21    0.29
  14   9  -1    7.45    0.56
 -14  -9   1    7.55    0.54
  13   9  -1   -0.06    0.26
 -13  -9   1   -0.28    0.22
  12   9  -1    6.68    0.48
 -12  -9   1    5.76    0.46
  11   9  -1    0.33    0.23
 -11  -9   1    0.35    0.23
  10   9  -1    0.51    0.23
 -10  -9   1    0.47    0.23
   9   9  -1    0.30    0.22
  -9  -9   1    0.24    0.20
   8   9  -1    3.47    0.33
  -8  -9   1    2.93    0.33
  -8  -9   1    3.41    0.21
   7   9  -1    0.63    0.20
  -7  -9   1    0.41    0.13
  -7  -9   1    0.36    0.20
   6   9  -1   48.11    1.17
  -6  -9   1   49.36    1.30
  -6  -9   1   47.09    1.11
   5   9  -1    0.33    0.17
  -5  -9   1    0.44    0.20
  -5  -9   1    0.25    0.15
   4   9  -1   16.33    0.51
  -4  -9   1   16.16    0.56
  -4  -9   1   16.13    0.64
   3   9  -1    0.06    0.12
   3   9  -1   -0.10    0.18
  -3  -9   1    0.08    0.15
   2   9  -1    3.47    0.20
   2   9  -1    3.25    0.35
  -2  -9   1    3.22    0.31
   1   9  -1    0.19    0.23
  -1  -9   1   -0.12    0.16
   0   9  -1   14.58    0.66
   0  -9   1   15.07    0.61
  -1   9  -1    0.46    0.28
   1  -9   1    0.22    0.19
  -2   9  -1   -0.12    0.24
   2  -9   1    0.10    0.21
  -3   9  -1    0.32    0.29
   3  -9   1   -0.02    0.22
  -4   9  -1    4.15    0.48
   4  -9   1    3.20    0.38
  -5   9  -1   -0.53    0.30
   5  -9   1   -0.20    0.21
  -6   9  -1    0.90    0.43
   6  -9   1    1.24    0.33
  -7   9  -1   -0.37    0.39
   7  -9   1   -0.09    0.26
  16   8  -1   -0.08    0.30
 -16  -8   1   -0.15    0.28
  15   8  -1    0.26    0.28
 -15  -8   1    0.10    0.28
  14   8  -1    0.33    0.27
 -14  -8   1    0.15    0.27
  13   8  -1    1.04    0.31
 -13  -8   1    0.66    0.28
  12   8  -1    0.48    0.25
 -12  -8   1    0.62    0.25
  11   8  -1    4.59    0.43
 -11  -8   1    3.52    0.39
  10   8  -1    1.70    0.28
   9   8  -1   12.41    0.54
  -9  -8   1   11.57    0.54
   8   8  -1    0.37    0.19
  -8  -8   1    1.03    0.24
   7   8  -1   97.59    2.10
  -7  -8   1   96.71    1.94
  -7  -8   1   95.41    2.22
   6   8  -1    0.05    0.13
  -6  -8   1   -0.04    0.16
  -6  -8   1    0.06    0.11
   5   8  -1   56.95    1.28
  -5  -8   1   57.16    1.42
  -5  -8   1   55.11    1.26
   4   8  -1    0.17    0.13
   3   8  -1   27.59    0.67
  -3  -8   1   27.19    0.81
  -3  -8   1   26.76    0.76
   2   8  -1    0.04    0.17
   2   8  -1   -0.05    0.09
  -2  -8   1    0.27    0.15
   1   8  -1    4.99    0.39
   1   8  -1    5.10    0.18
  -1  -8   1    5.36    0.35
   0   8  -1    0.19    0.21
   0  -8   1   -0.12    0.16
  -1   8  -1    4.86    0.41
   1  -8   1    6.08    0.40
  -2   8  -1    0.37    0.28
   2  -8   1    0.08    0.18
  -3   8  -1    0.75    0.31
   3  -8   1    0.86    0.24
  -4   8  -1    0.28    0.29
   4  -8   1   -0.02    0.20
  -5   8  -1    7.31    0.57
   5  -8   1    7.42    0.51
  -6   8  -1   -0.26    0.31
   6  -8   1   -0.12    0.22
  -7   8  -1    9.68    0.68
   7  -8   1    8.96    0.59
  -8   8  -1   -0.58    0.36
   8  -8   1    0.09    0.25
  16   7  -1    0.05    0.29
 -16  -7   1   -0.11    0.29
  15   7  -1   -0.02    0.29
 -15  -7   1   -0.01    0.25
  14   7  -1    3.68    0.44
 -14  -7   1    3.34    0.44
  13   7  -1    0.15    0.25
 -13  -7   1    0.94    0.30
  12   7  -1    9.06    0.54
 -12  -7   1    9.60    0.55
  11   7  -1    0.50    0.23
 -11  -7   1    0.50    0.24
  10   7  -1    1.00    0.25
 -10  -7   1    1.17    0.25
   9   7  -1    0.05    0.19
  -9  -7   1   -0.09    0.18
   8   7  -1   20.63    0.69
  -8  -7   1   20.81    0.71
   7   7  -1   -0.09    0.15
  -7  -7   1    0.71    0.20
  -7  -7   1    0.26    0.08
   6   7  -1    8.61    0.40
  -6  -7   1    9.05    0.30
  -6  -7   1    9.49    0.43
   5   7  -1    0.06    0.13
  -5  -7   1   -0.06    0.09
  -5  -7   1   -0.04    0.14
   4   7  -1   15.36    0.47
  -4  -7   1   15.66    0.55
  -4  -7   1   16.05    0.48
   3   7  -1    0.02    0.10
  -3  -7   1   -0.13    0.11
  -3  -7   1    0.26    0.15
   2   7  -1    9.47    0.44
   2   7  -1    9.27    0.30
  -2  -7   1    9.12    0.40
   1   7  -1   -0.02    0.16
   1   7  -1   -0.02    0.07
  -1  -7   1   -0.13    0.13
   0   7  -1    9.60    0.47
   0  -7   1    9.54    0.43
  -1   7  -1   -0.06    0.20
   1  -7   1   -0.01    0.15
  -2   7  -1    6.45    0.43
   2  -7   1    6.00    0.39
  -3   7  -1    0.03    0.24
   3  -7   1   -0.13    0.17
  -4   7  -1    0.30    0.31
   4  -7   1   -0.04    0.18
  -5   7  -1    0.80    0.32
   5  -7   1   -0.02    0.20
  -6   7  -1    0.86    0.35
   6  -7   1    1.00    0.26
  -7   7  -1   -0.17    0.34
   7  -7   1    0.23    0.24
  -8   7  -1    3.54    0.53
   8  -7   1    4.01    0.44
  -9   7  -1   -0.69    0.36
   9  -7   1    0.26    0.25
  16   6  -1   -0.07    0.29
 -16  -6   1    0.38    0.33
  15   6  -1    2.73    0.43
 -15  -6   1    3.10    0.44
  14   6  -1    0.27    0.29
 -14  -6   1   -0.10    0.26
  13   6  -1    0.41    0.26
 -13  -6   1    0.07    0.25
  12   6  -1    0.27    0.23
 -12  -6   1    0.40    0.25
  11   6  -1   30.85    0.98
 -11  -6   1   29.38    0.98
  10   6  -1    0.00    0.21
 -10  -6   1    0.15    0.19
   9   6  -1   53.01    1.33
  -9  -6   1   51.90    1.37
   8   6  -1    0.03    0.15
  -8  -6   1    0.68    0.18
   7   6  -1   60.30    1.41
  -7  -6   1   61.55    1.48
   6   6  -1    0.03    0.15
  -6  -6   1    0.14    0.07
   5   6  -1   85.68    1.83
  -5  -6   1   87.80    1.94
  -5  -6   1   86.74    1.74
   4   6  -1    0.01    0.12
  -4  -6   1   -0.09    0.09
  -4  -6   1    0.01    0.12
   3   6  -1    0.91    0.14
  -3  -6   1    0.93    0.17
  -3  -6   1    0.70    0.14
   2   6  -1   -0.02    0.09
  -2  -6   1    0.02    0.12
  -2  -6   1    0.02    0.12
   1   6  -1   79.86    1.52
   1   6  -1   74.82    1.75
  -1  -6   1   78.04    1.69
   0   6  -1   -0.02    0.16
   0  -6   1   -0.03    0.12
  -1   6  -1   44.95    1.16
  -2   6  -1   -0.18    0.19
   2  -6   1    0.09    0.15
  -3   6  -1   23.05    0.78
   3  -6   1   22.52    0.74
  -4   6  -1   -0.05    0.25
   4  -6   1    0.00    0.18
  -5   6  -1    2.87    0.40
   5  -6   1    2.53    0.31
  -6   6  -1    0.23    0.29
   6  -6   1    0.28    0.21
  -7   6  -1   10.18    0.66
   7  -6   1    9.73    0.54
  -8   6  -1    0.17    0.33
   8  -6   1   -0.16    0.22
  -9   6  -1    9.47    0.72
   9  -6   1    9.92    0.58
 -10   6  -1    0.45    0.40
  10  -6   1    0.34    0.26
  16   5  -1    0.37    0.34
 -16  -5   1    0.60    0.36
  15   5  -1   -0.12    0.29
 -15  -5   1   -0.18    0.29
  14   5  -1   -0.30    0.26
 -14  -5   1    0.08    0.25
  13   5  -1    0.16    0.24
 -13  -5   1   -0.38    0.22
  12   5  -1    7.07    0.48
 -12  -5   1    8.97    0.52
  11   5  -1    0.30    0.22
 -11  -5   1    0.31    0.21
  10   5  -1   44.05    1.20
 -10  -5   1   44.59    1.23
   9   5  -1   -0.13    0.16
  -9  -5   1    0.28    0.19
   8   5  -1    1.24    0.23
  -8  -5   1    1.26    0.22
   7   5  -1   -0.07    0.15
  -7  -5   1   -0.05    0.13
   6   5  -1   -0.01    0.14
  -6  -5   1    0.30    0.14
   5   5  -1    0.10    0.13
  -5  -5   1   -0.09    0.13
  -5  -5   1   -0.10    0.06
   4   5  -1    9.76    0.36
  -4  -5   1    9.23    0.29
  -4  -5   1    9.25    0.36
   3   5  -1   -0.27    0.11
  -3  -5   1   -0.34    0.09
  -3  -5   1   -0.02    0.12
   2   5  -1   15.54    0.40
  -2  -5   1   15.48    0.48
  -2  -5   1   15.57    0.44
   1   5  -1    0.03    0.14
   1   5  -1    0.07    0.08
  -1  -5   1   -0.05    0.10
   0   5  -1    4.33    0.29
   0   5  -1    4.60    0.14
   0  -5   1    4.24    0.26
  -1   5  -1    0.31    0.18
   1  -5   1   -0.13    0.12
  -2   5  -1  134.35    2.82
   2  -5   1  127.20    2.71
  -3   5  -1   -0.04    0.20
   3  -5   1   -0.11    0.13
  -4   5  -1  192.24    4.16
   4  -5   1  194.04    4.01
   4  -5   1  203.90    3.73
  -5   5  -1   -0.10    0.24
   5  -5   1    0.03    0.16
  -6   5  -1   41.53    1.27
   6  -5   1   43.07    1.17
  -7   5  -1   -0.01    0.30
   7  -5   1    0.20    0.20
  -8   5  -1    3.54    0.48
   8  -5   1    4.87    0.40
  -9   5  -1   -0.39    0.30
   9  -5   1    0.11    0.22
 -10   5  -1   12.73    0.79
  10  -5   1   12.62    0.63
 -11   5  -1   -0.74    0.33
  15   4  -1    3.24    0.46
 -15  -4   1    3.30    0.50
  14   4  -1    0.07    0.27
 -14  -4   1    0.33    0.28
  13   4  -1    3.18    0.41
 -13  -4   1    2.97    0.42
  12   4  -1   -0.14    0.21
 -12  -4   1    0.19    0.25
  11   4  -1    8.12    0.48
 -11  -4   1    8.67    0.50
  10   4  -1   -0.23    0.18
 -10  -4   1    0.29    0.19
   9   4  -1    7.34    0.42
  -9  -4   1    8.16    0.45
   8   4  -1   -0.23    0.15
  -8  -4   1    0.08    0.15
   7   4  -1  101.45    2.13
  -7  -4   1   98.56    2.20
   6   4  -1   -0.03    0.14
  -6  -4   1   -0.07    0.13
  -5  -4   1  116.48    2.46
   4   4  -1   -0.29    0.11
  -4  -4   1    0.06    0.12
  -4  -4   1   -0.14    0.06
   3   4  -1   65.88    1.34
  -3  -4   1   64.73    1.31
  -3  -4   1   64.05    1.42
   2   4  -1   -0.12    0.09
  -2  -4   1   -0.10    0.09
  -2  -4   1   -0.23    0.10
   1   4  -1    5.37    0.19
  -1  -4   1    4.96    0.25
  -1  -4   1    5.42    0.24
   0   4  -1   -0.19    0.05
   0   4  -1   -0.13    0.13
   0  -4   1   -0.30    0.10
  -1   4  -1   16.44    0.52
   1  -4   1   16.28    0.50
  -2   4  -1   -0.14    0.15
   2  -4   1    0.19    0.13
   2  -4   1    0.00    0.05
  -3   4  -1   25.07    0.76
   3  -4   1   25.79    0.55
   3  -4   1   24.90    0.71
  -4   4  -1    0.00    0.21
   4  -4   1    0.03    0.14
   4  -4   1   -0.05    0.09
  -5   4  -1   87.05    2.06
   5  -4   1   88.45    1.76
   5  -4   1   87.21    1.95
  -6   4  -1   -0.01    0.24
   6  -4   1    0.09    0.16
   6  -4   1    0.07    0.13
  -7   4  -1    3.19    0.41
   7  -4   1    3.28    0.32
  -8   4  -1   -0.18    0.28
   8  -4   1   -0.17    0.18
  -9   4  -1    0.90    0.35
   9  -4   1    1.05    0.26
 -10   4  -1   -0.15    0.31
  10  -4   1    0.20    0.23
 -11   4  -1    3.55    0.52
  15   3  -1   -0.04    0.28
 -15  -3   1   -0.09    0.28
  14   3  -1    2.56    0.40
 -14  -3   1    3.76    0.48
  13   3  -1   -0.04    0.25
 -13  -3   1    0.04    0.27
  12   3  -1   17.80    0.73
 -12  -3   1   16.92    0.75
  11   3  -1    0.09    0.22
 -11  -3   1    0.00    0.22
  10   3  -1    2.08    0.29
 -10  -3   1    2.44    0.33
   9   3  -1    0.11    0.19
  -9  -3   1    0.01    0.18
   8   3  -1   85.96    1.90
  -8  -3   1   86.19    1.99
   7   3  -1   -0.04    0.16
  -7  -3   1    0.29    0.15
   6   3  -1   14.69    0.49
  -6  -3   1   14.51    0.50
   5   3  -1   -0.08    0.13
  -5  -3   1    0.18    0.13
   4   3  -1  143.17    2.84
  -4  -3   1  145.98    2.96
   3   3  -1   -0.34    0.09
  -3  -3   1   -0.45    0.09
  -3  -3   1   -0.31    0.05
   2   3  -1  104.40    2.00
  -2  -3   1  102.14    2.11
  -2  -3   1  103.32    2.12
   1   3  -1   -0.04    0.07
  -1  -3   1   -0.03    0.09
  -1  -3   1   -0.08    0.07
   0   3  -1    2.05    0.09
   0   3  -1    2.14    0.18
   0   3  -1    2.18    0.09
   0  -3   1    2.14    0.17
  -1   3  -1   -0.01    0.13
   1  -3   1   -0.17    0.10
  -2   3  -1    0.32    0.15
   2  -3   1    0.18    0.11
   2  -3   1    0.43    0.07
  -3   3  -1    0.09    0.19
   3  -3   1    0.12    0.12
   3  -3   1    0.06    0.08
  -4   3  -1  174.73    3.69
   4  -3   1  173.43    3.37
   4  -3   1  179.99    3.54
  -5   3  -1   -0.20    0.18
   5  -3   1    0.07    0.11
   5  -3   1    0.01    0.14
  -6   3  -1    1.92    0.32
   6  -3   1    1.74    0.24
   6  -3   1    2.25    0.21
  -7   3  -1    0.54    0.29
   7  -3   1    0.24    0.17
   7  -3   1   -0.15    0.14
  -8   3  -1   -0.07    0.28
   8  -3   1    0.41    0.17
   8  -3   1    0.42    0.19
  -9   3  -1   -0.08    0.30
   9  -3   1   -0.23    0.17
 -10   3  -1    5.08    0.56
  10  -3   1    4.69    0.38
 -11   3  -1   -0.13    0.31
 -12   3  -1    9.72    0.73
  15   2  -1    2.73    0.43
 -15  -2   1    1.61    0.42
  14   2  -1   -0.11    0.24
 -14  -2   1   -0.26    0.29
  13   2  -1    2.75    0.39
 -13  -2   1    2.94    0.43
  12   2  -1   -0.07    0.22
 -12  -2   1   -0.01    0.24
  11   2  -1    0.67    0.25
 -11  -2   1    0.42    0.26
  10   2  -1    0.27    0.21
 -10  -2   1    0.37    0.24
   9   2  -1    6.76    0.41
   9   2  -1    7.11    0.26
  -9  -2   1    8.19    0.46
   8   2  -1   -0.27    0.08
   8   2  -1    0.13    0.18
  -8  -2   1    0.10    0.18
   7   2  -1   65.29    1.29
   7   2  -1   64.17    1.45
  -7  -2   1   64.66    1.53
   6   2  -1   -0.13    0.06
   6   2  -1    0.02    0.12
  -6  -2   1   -0.24    0.13
   5   2  -1    8.79    0.20
   5   2  -1    8.66    0.34
  -5  -2   1    8.33    0.35
   4   2  -1   -0.13    0.11
  -4  -2   1    0.02    0.11
   3   2  -1  268.03    5.53
  -3  -2   1  272.29    5.74
   2   2  -1   -0.38    0.07
  -2  -2   1   -0.22    0.08
  -2  -2   1   -0.37    0.05
   1   2  -1   52.08    1.08
  -1  -2   1   58.16    1.16
  -1  -2   1   56.90    1.11
   0   2  -1   -0.03    0.08
   0   2  -1   -0.05    0.03
   0   2  -1   -0.03    0.03
   0  -2   1   -0.15    0.07
  -1   2  -1   66.62    1.41
  -1   2  -1   66.91    1.28
   1  -2   1   64.19    1.28
   1  -2   1   67.93    1.36
  -2   2  -1   -0.12    0.12
   2  -2   1   -0.06    0.09
   2  -2   1   -0.09    0.06
  -3   2  -1    2.51    0.24
   3  -2   1    3.25    0.22
   3  -2   1    2.86    0.17
  -4   2  -1    0.11    0.17
   4  -2   1   -0.04    0.10
   4  -2   1    0.03    0.09
  -5   2  -1   49.36    1.25
   5  -2   1   51.35    1.16
   5  -2   1   50.55    1.09
  -6   2  -1    0.13    0.21
   6  -2   1    0.03    0.12
   6  -2   1    0.08    0.13
  -7   2  -1   25.49    0.85
   7  -2   1   25.49    0.73
   7  -2   1   24.69    0.69
  -8   2  -1   -0.01    0.25
   8  -2   1   -0.01    0.16
   8  -2   1    0.10    0.15
  -9   2  -1   41.07    1.27
   9  -2   1   39.91    1.04
   9  -2   1   40.81    1.07
 -10   2  -1   -0.24    0.26
  10  -2   1   -0.13    0.17
  10  -2   1    0.07    0.21
 -11   2  -1    0.20    0.32
 -12   2  -1   -0.35    0.30
 -13   2  -1   -0.03    0.36
  14   1  -1    3.96    0.47
 -14  -1   1    4.42    0.54
  13   1  -1   -0.08    0.25
 -13  -1   1    0.18    0.31
  12   1  -1   24.17    0.86
 -12  -1   1   24.19    0.94
  11   1  -1   -0.14    0.19
 -11  -1   1   -0.01    0.24
  10   1  -1    0.26    0.21
 -10  -1   1    0.69    0.26
   9   1  -1   -0.07    0.11
   9   1  -1    0.14    0.18
  -9  -1   1    0.03    0.21
   8   1  -1   59.19    1.38
   8   1  -1   58.41    1.24
  -8  -1   1   57.77    1.47
   7   1  -1    0.10    0.15
   7   1  -1   -0.07    0.08
  -7  -1   1    0.19    0.17
   6   1  -1    1.62    0.14
   6   1  -1    1.64    0.20
  -6  -1   1    1.76    0.22
   5   1  -1   -0.08    0.07
   5   1  -1   -0.20    0.12
  -5  -1   1   -0.02    0.14
   4   1  -1  255.73    5.08
   4   1  -1  253.81    5.13
  -4  -1   1  269.35    5.55
   3   1  -1   -0.26    0.09
   3   1  -1   -0.09    0.05
  -3  -1   1    0.11    0.10
   2   1  -1   88.31    1.80
  -2  -1   1   91.59    1.87
  -2  -1   1   90.42    1.73
  -2  -1   1   89.87    1.74
   1   1  -1   -0.11    0.04
   1   1  -1   -0.10    0.03
  -1  -1   1   -0.19    0.04
  -1  -1   1   -0.11    0.03
   0   1  -1  491.75    9.96
   0  -1   1  507.60   12.25
  -1   1  -1   -0.01    0.04
   1  -1   1   -0.05    0.06
   1  -1   1    0.00    0.04
  -2   1  -1   40.50    0.92
   2  -1   1   40.97    0.87
   2  -1   1   41.20    0.82
  -3   1  -1   -0.07    0.13
   3  -1   1    0.02    0.10
   3  -1   1   -0.20    0.08
  -4   1  -1  249.61    5.24
   4  -1   1  251.50    4.84
   4  -1   1  252.82    5.03
  -5   1  -1   -0.10    0.16
   5  -1   1   -0.01    0.11
   5  -1   1   -0.20    0.09
  -6   1  -1   26.01    0.81
   6  -1   1   26.41    0.69
   6  -1   1   26.21    0.68
  -7   1  -1    0.00    0.21
   7  -1   1   -0.22    0.14
   7  -1   1   -0.14    0.11
  -8   1  -1    2.59    0.34
   8  -1   1    2.75    0.27
   8  -1   1    2.59    0.24
  -9   1  -1    0.04    0.25
   9  -1   1    0.10    0.17
   9  -1   1   -0.01    0.15
 -10   1  -1   24.06    0.94
  10  -1   1   25.02    0.78
  10  -1   1   23.84    0.74
 -11   1  -1    0.39    0.30
  11  -1   1    0.54    0.24
 -12   1  -1    2.66    0.46
 -13   1  -1   -0.13    0.31
 -14   0   1    0.61    0.34
  13   0  -1   -0.24    0.24
 -13   0   1    0.06    0.30
  12   0  -1   -0.28    0.22
 -12   0   1   -0.08    0.29
  11   0  -1    3.21    0.36
 -11   0   1    3.76    0.45
  10   0  -1    0.08    0.21
  10   0  -1    0.04    0.15
 -10   0   1    0.03    0.25
   9   0  -1    2.62    0.23
   9   0  -1    2.30    0.28
  -9   0   1    2.62    0.36
   8   0  -1   -0.07    0.17
   8   0  -1   -0.10    0.11
  -8   0   1    0.05    0.21
   7   0  -1    1.32    0.16
   7   0  -1    2.03    0.23
  -7   0   1    1.69    0.26
   6   0  -1   -0.12    0.12
   6   0  -1   -0.13    0.09
  -6   0   1    0.21    0.17
   5   0  -1  190.68    3.69
   5   0  -1  187.47    3.66
  -5   0   1  189.91    3.89
   4   0  -1   -0.04    0.08
   4   0  -1    0.06    0.10
  -4   0   1   -0.07    0.13
   3   0  -1  281.29    5.70
   3   0  -1  286.58    5.71
  -3   0   1  299.30    6.12
   2   0  -1    0.16    0.09
   2   0  -1    0.01    0.06
  -2   0   1    0.30    0.10
   1   0  -1  147.51    3.37
   1   0  -1  147.54    2.93
  -1   0   1  149.07    2.92
   0   0  -1    0.00    0.00
   0   0  -1    0.00    0.00
   0   0   1    0.00    0.00
   0   0   1    0.00    0.00
  -1   0  -1   41.94    0.90
   1   0   1   44.09    0.85
   1   0   1   44.36    0.90
  -2   0  -1   -0.41    0.10
   2   0   1   -0.68    0.07
   2   0   1   -0.54    0.07
  -3   0  -1  247.82    5.35
   3   0   1  251.31    7.93
   3   0   1  254.06    5.04
  -4   0  -1   -0.29    0.14
   4   0   1   -0.04    0.10
   4   0   1   -0.03    0.08
  -5   0  -1   17.17    0.56
   5   0   1   16.94    0.49
   5   0   1   16.97    0.45
  -6   0  -1   -0.08    0.15
   6   0   1   -0.18    0.11
   6   0   1   -0.03    0.09
  -7   0  -1   -0.04    0.20
   7   0   1    0.04    0.11
   7   0   1    0.06    0.14
  -8   0  -1    0.35    0.23
   8   0   1   -0.10    0.14
   8   0   1   -0.14    0.11
  -9   0  -1   -0.14    0.24
   9   0   1    0.23    0.19
   9   0   1    0.19    0.14
 -10   0  -1   -0.15    0.23
  10   0   1    0.06    0.20
  10   0   1   -0.23    0.14
 -11   0  -1   11.84    0.66
  11   0   1   12.03    0.56
 -12   0  -1   -0.08    0.30
  12   0   1    0.04    0.23
 -13   0  -1   -0.44    0.30
  13   0   1    0.03    0.27
 -14   0  -1    0.08    0.35
 -13   1   1   -0.09    0.33
  12  -1  -1   11.81    0.60
 -12   1   1    9.53    0.65
  11  -1  -1    0.04    0.22
 -11   1   1    0.14    0.28
  10  -1  -1   11.59    0.49
  10  -1  -1   11.81    0.52
 -10   1   1   11.79    0.66
   9  -1  -1    0.04    0.18
   9  -1  -1   -0.18    0.13
  -9   1   1   -0.18    0.23
   8  -1  -1    2.06    0.26
   8  -1  -1    2.22    0.23
  -8   1   1    2.14    0.33
   7  -1  -1   -0.10    0.12
   7  -1  -1    0.13    0.16
  -7   1   1   -0.26    0.19
   6  -1  -1   38.30    0.94
   6  -1  -1   42.40    0.95
  -6   1   1   39.27    1.06
   5  -1  -1   -0.06    0.11
   5  -1  -1   -0.04    0.10
  -5   1   1    0.24    0.18
   4  -1  -1   46.49    1.00
   4  -1  -1   45.15    0.99
  -4   1   1   45.27    1.08
   3  -1  -1    0.00    0.09
   3  -1  -1    0.04    0.09
  -3   1   1    0.01    0.13
   2  -1  -1  579.32   11.22
   2  -1  -1  591.30   11.45
  -2   1   1  577.63   11.82
   1  -1  -1   -0.01    0.05
   1  -1  -1   -0.04    0.06
  -1   1   1   -0.25    0.07
   0  -1  -1  454.02    9.81
   0   1   1  472.34   11.26
   0   1   1  459.79   10.01
  -1  -1  -1    0.01    0.03
  -1  -1  -1    0.00    0.03
  -1  -1  -1   -0.01    0.02
   1   1   1    0.01    0.03
  -2  -1  -1   52.01    1.09
  -2  -1  -1   53.69    1.02
   2   1   1   51.53    1.02
   2   1   1   52.38    1.05
  -3  -1  -1    0.02    0.10
   3   1   1   -0.15    0.09
   3   1   1   -0.03    0.05
  -4  -1  -1   15.08    0.47
   4   1   1   14.68    0.35
   4   1   1   14.81    0.43
  -5  -1  -1    0.09    0.14
   5   1   1   -0.05    0.11
   5   1   1   -0.21    0.07
  -6  -1  -1    0.90    0.20
   6   1   1    0.91    0.16
   6   1   1    1.06    0.12
  -7  -1  -1   -0.14    0.16
   7   1   1    0.17    0.14
   7   1   1   -0.10    0.09
  -8  -1  -1    1.68    0.27
   8   1   1    1.78    0.23
   8   1   1    1.78    0.17
  -9  -1  -1   -0.12    0.20
   9   1   1   -0.01    0.11
   9   1   1   -0.08    0.18
 -10  -1  -1   20.17    0.78
  10   1   1   18.82    0.67
 -11  -1  -1    0.15    0.26
  11   1   1   -0.13    0.21
 -12  -1  -1    7.03    0.53
  12   1   1    7.60    0.47
 -13  -1  -1    0.15    0.30
  13   1   1    0.06    0.25
 -14  -1  -1    0.90    0.38
  14   1   1    0.72    0.30
 -13   2   1   18.76    0.96
 -12   2   1    0.12    0.35
 -11   2   1   14.95    0.79
  10  -2  -1   -0.09    0.19
  10  -2  -1    0.08    0.18
 -10   2   1    0.09    0.28
   9  -2  -1    0.26    0.18
   9  -2  -1   -0.10    0.18
  -9   2   1    0.04    0.28
   8  -2  -1   -0.11    0.17
   8  -2  -1   -0.18    0.13
  -8   2   1   -0.13    0.23
   7  -2  -1   11.84    0.44
   7  -2  -1   11.94    0.46
  -7   2   1   11.87    0.59
   6  -2  -1    0.02    0.11
   6  -2  -1    0.09    0.14
  -6   2   1    0.15    0.20
   5  -2  -1   71.93    1.54
   5  -2  -1   69.04    1.48
  -5   2   1   70.87    1.65
   4  -2  -1   -0.11    0.10
   4  -2  -1   -0.08    0.10
  -4   2   1    0.07    0.17
   3  -2  -1   90.27    1.80
   3  -2  -1   93.14    1.88
  -3   2   1   91.91    1.96
   2  -2  -1    0.01    0.09
   2  -2  -1    0.06    0.07
  -2   2   1   -0.11    0.11
   1  -2  -1  827.11   17.76
   1  -2  -1  822.57   16.10
  -1   2   1  823.68   16.57
   0  -2  -1   -0.02    0.05
   0  -2  -1   -0.04    0.06
   0   2   1   -0.11    0.07
  -1  -2  -1    6.42    0.18
  -1  -2  -1    6.03    0.19
  -1  -2  -1    6.41    0.19
  -2  -2  -1   -0.07    0.04
  -2  -2  -1   -0.04    0.07
  -2  -2  -1   -0.01    0.07
  -3  -2  -1  144.22    2.99
   3   2   1  144.58    2.88
   3   2   1  142.79    2.75
   3   2   1  144.16    2.75
  -4  -2  -1    0.13    0.12
  -4  -2  -1   -0.01    0.04
   4   2   1   -0.21    0.10
   4   2   1    0.05    0.04
  -5  -2  -1    2.38    0.22
   5   2   1    2.11    0.19
   5   2   1    2.02    0.11
  -6  -2  -1    0.04    0.14
   6   2   1    0.02    0.06
   6   2   1   -0.05    0.12
  -7  -2  -1    1.45    0.23
   7   2   1    1.87    0.22
   7   2   1    1.59    0.13
  -8  -2  -1    0.19    0.18
   8   2   1   -0.22    0.08
   8   2   1    0.09    0.17
  -9  -2  -1    7.58    0.47
   9   2   1    6.57    0.41
   9   2   1    7.44    0.27
 -10  -2  -1    0.21    0.23
  10   2   1    0.15    0.19
 -11  -2  -1   -0.02    0.24
  11   2   1    0.09    0.22
 -12  -2  -1    0.24    0.27
  12   2   1   -0.25    0.20
 -13  -2  -1    2.89    0.44
  13   2   1    2.95    0.40
 -14  -2  -1    0.24    0.30
  14   2   1    0.56    0.29
 -15  -2  -1    0.22    0.35
  15   2   1    0.52    0.32
 -12   3   1    4.94    0.59
 -11   3   1    0.13    0.34
  10  -3  -1    0.49    0.22
 -10   3   1    1.05    0.36
   9  -3  -1    0.02    0.18
   9  -3  -1   -0.12    0.18
  -9   3   1   -0.17    0.28
   8  -3  -1    0.52    0.20
   8  -3  -1    1.08    0.21
  -8   3   1    0.91    0.30
   7  -3  -1    0.27    0.16
   7  -3  -1   -0.12    0.15
  -7   3   1   -0.37    0.24
   6  -3  -1   10.55    0.39
   6  -3  -1   10.13    0.43
  -6   3   1   10.52    0.53
   5  -3  -1   -0.04    0.14
   5  -3  -1   -0.07    0.11
  -5   3   1    0.16    0.20
   4  -3  -1   77.08    1.55
   4  -3  -1   75.65    1.65
  -4   3   1   75.84    1.74
   3  -3  -1   -0.02    0.09
   3  -3  -1   -0.22    0.11
  -3   3   1   -0.03    0.17
   2  -3  -1   49.63    1.12
   2  -3  -1   50.61    1.01
  -2   3   1   51.44    1.16
   1  -3  -1   -0.19    0.09
   1  -3  -1   -0.08    0.06
  -1   3   1   -0.27    0.11
   0  -3  -1    0.32    0.06
   0  -3  -1   -0.04    0.08
   0   3   1   -0.04    0.09
  -1  -3  -1   -0.03    0.08
  -1  -3  -1   -0.09    0.07
  -1  -3  -1   -0.05    0.08
  -2  -3  -1   39.85    0.84
  -2  -3  -1   39.64    0.82
  -2  -3  -1   40.09    0.89
  -3  -3  -1    0.01    0.05
  -3  -3  -1   -0.07    0.10
   3   3   1   -0.11    0.09
  -4  -3  -1   29.75    0.73
   4   3   1   29.55    0.71
  -5  -3  -1   -0.09    0.12
   5   3   1   -0.12    0.12
  -6  -3  -1    1.62    0.21
   6   3   1    1.32    0.19
  -7  -3  -1    0.24    0.15
   7   3   1    0.13    0.15
  -8  -3  -1    9.82    0.47
   8   3   1   10.19    0.44
  -9  -3  -1    0.12    0.18
   9   3   1    0.01    0.18
 -10  -3  -1    8.59    0.49
  10   3   1    7.60    0.44
 -11  -3  -1    0.49    0.24
  11   3   1    0.02    0.21
 -12  -3  -1   -0.20    0.22
  12   3   1   -0.22    0.20
 -13  -3  -1   -0.13    0.26
  13   3   1    0.07    0.24
 -14  -3  -1   -0.17    0.29
  14   3   1    0.17    0.25
 -15  -3  -1    0.15    0.32
  15   3   1    0.24    0.31
 -12   4   1   -0.15    0.35
 -11   4   1    4.29    0.57
  10  -4  -1    0.26    0.22
 -10   4   1   -0.08    0.33
   9  -4  -1    0.32    0.22
  -9   4   1    0.10    0.32
   8  -4  -1   -0.08    0.18
  -8   4   1   -0.13    0.29
   7  -4  -1    3.32    0.27
   7  -4  -1    4.19    0.35
  -7   4   1    3.37    0.43
   6  -4  -1   -0.15    0.15
   6  -4  -1    0.19    0.14
  -6   4   1    0.24    0.27
   5  -4  -1    2.34    0.25
   5  -4  -1    2.75    0.22
  -5   4   1    3.10    0.35
   4  -4  -1   -0.05    0.10
   4  -4  -1    0.04    0.13
  -4   4   1   -0.03    0.21
   3  -4  -1  124.10    2.41
   3  -4  -1  126.48    2.59
  -3   4   1  124.36    2.68
   2  -4  -1    0.00    0.07
   2  -4  -1    0.04    0.12
  -2   4   1   -0.14    0.15
   1  -4  -1   67.02    1.48
   1  -4  -1   70.28    1.33
  -1   4   1   69.31    1.53
   0  -4  -1    0.03    0.06
   0  -4  -1   -0.15    0.10
   0   4   1   -0.10    0.13
  -1  -4  -1    4.28    0.22
  -1  -4  -1    4.08    0.22
  -1  -4  -1    4.32    0.17
  -2  -4  -1   -0.02    0.09
  -2  -4  -1   -0.13    0.08
  -2  -4  -1    0.07    0.08
  -3  -4  -1  288.13    5.75
  -3  -4  -1  286.37    6.15
   3   4   1  293.80    5.62
  -4  -4  -1    0.01    0.06
  -4  -4  -1    0.30    0.13
   4   4   1   -0.07    0.10
  -5  -4  -1   74.88    1.65
   5   4   1   75.20    1.60
  -6  -4  -1   -0.14    0.13
   6   4   1   -0.03    0.14
  -7  -4  -1    0.17    0.15
   7   4   1    0.10    0.14
  -8  -4  -1    0.15    0.16
   8   4   1   -0.04    0.16
  -9  -4  -1   73.06    1.77
   9   4   1   75.06    1.72
 -10  -4  -1    0.03    0.21
  10   4   1   -0.04    0.18
 -11  -4  -1    0.04    0.23
  11   4   1    0.07    0.21
 -12  -4  -1    0.33    0.25
  12   4   1    0.20    0.24
 -13  -4  -1    1.79    0.35
  13   4   1    1.67    0.34
 -14  -4  -1   -0.02    0.28
  14   4   1    0.06    0.25
 -15  -4  -1    0.70    0.35
  15   4   1    0.55    0.33
 -11   5   1    0.00    0.37
  10  -5  -1    4.81    0.46
 -10   5   1    3.68    0.54
   9  -5  -1    0.38    0.23
  -9   5   1   -0.01    0.34
   8  -5  -1   10.96    0.56
  -8   5   1   11.86    0.70
   7  -5  -1    0.23    0.21
  -7   5   1    0.42    0.30
   6  -5  -1   23.23    0.77
  -6   5   1   21.73    0.83
   5  -5  -1   -0.06    0.17
   5  -5  -1    0.01    0.11
  -5   5   1    0.10    0.24
   4  -5  -1    0.32    0.11
   4  -5  -1    0.20    0.18
  -4   5   1    0.21    0.25
   3  -5  -1   -0.01    0.08
   3  -5  -1   -0.07    0.13
  -3   5   1    0.08    0.21
   2  -5  -1    2.11    0.23
   2  -5  -1    2.21    0.12
  -2   5   1    1.93    0.25
   1  -5  -1    0.02    0.06
   1  -5  -1   -0.10    0.12
  -1   5   1    0.13    0.16
   0  -5  -1  157.53    3.12
   0  -5  -1  153.48    3.03
   0   5   1  155.10    3.21
  -1  -5  -1    0.05    0.08
  -1  -5  -1   -0.02    0.10
   1   5   1    0.05    0.13
  -2  -5  -1   30.11    0.77
  -2  -5  -1   31.29    0.69
  -2  -5  -1   30.60    0.73
  -3  -5  -1    0.21    0.12
  -3  -5  -1   -0.23    0.08
   3   5   1   -0.25    0.09
  -4  -5  -1   35.93    0.90
  -4  -5  -1   36.55    0.78
   4   5   1   36.34    0.85
  -5  -5  -1   -0.10    0.06
   5   5   1    0.03    0.13
  -6  -5  -1    1.93    0.22
   6   5   1    2.08    0.23
  -7  -5  -1    0.23    0.15
   7   5   1    0.00    0.14
  -8  -5  -1    0.26    0.17
   8   5   1    0.15    0.16
   9   5   1    0.02    0.18
 -10  -5  -1  126.64    2.88
  10   5   1  129.83    2.78
 -11  -5  -1   -0.16    0.20
  11   5   1   -0.08    0.21
 -12  -5  -1   -0.08    0.21
  12   5   1    0.10    0.23
 -13  -5  -1   -0.16    0.22
  13   5   1   -0.08    0.22
 -14  -5  -1    0.57    0.29
  14   5   1    1.18    0.31
 -15  -5  -1    0.68    0.33
  15   5   1    0.50    0.30
 -16  -5  -1    0.60    0.33
  16   5   1    0.33    0.33
  10  -6  -1    0.09    0.26
 -10   6   1   -0.15    0.35
   9  -6  -1    4.12    0.44
  -9   6   1    4.20    0.56
   8  -6  -1   -0.18    0.21
  -8   6   1   -0.37    0.30
   7  -6  -1    8.97    0.51
  -7   6   1    9.85    0.65
   6  -6  -1   -0.08    0.17
  -6   6   1   -0.38    0.28
   5  -6  -1    1.64    0.28
  -5   6   1    1.65    0.35
   4  -6  -1   -0.10    0.17
  -4   6   1   -0.22    0.24
   3  -6  -1    0.23    0.17
   3  -6  -1    0.04    0.07
  -3   6   1   -0.10    0.23
   2  -6  -1    0.07    0.06
   2  -6  -1   -0.04    0.15
  -2   6   1    0.18    0.21
   1  -6  -1    4.12    0.29
   1  -6  -1    4.00    0.14
  -1   6   1    4.14    0.32
   0  -6  -1   -0.06    0.07
   0  -6  -1    0.06    0.14
   0   6   1    0.08    0.17
  -1  -6  -1   20.23    0.60
  -1  -6  -1   21.48    0.49
   1   6   1   20.45    0.64
  -2  -6  -1   -0.13    0.11
  -2  -6  -1    0.16    0.13
   2   6   1   -0.02    0.09
  -3  -6  -1   59.30    1.27
  -3  -6  -1   58.25    1.36
   3   6   1   59.30    1.25
  -4  -6  -1    0.20    0.12
  -4  -6  -1   -0.11    0.09
   4   6   1   -0.18    0.11
  -5  -6  -1   15.86    0.41
  -5  -6  -1   16.53    0.54
   5   6   1   15.94    0.51
  -6  -6  -1    0.00    0.07
  -6  -6  -1    0.25    0.15
   6   6   1   -0.18    0.13
  -7  -6  -1   15.92    0.57
   7   6   1   16.25    0.56
  -8  -6  -1    0.19    0.16
   8   6   1   -0.02    0.16
  -9  -6  -1   12.65    0.55
   9   6   1   13.52    0.55
 -10  -6  -1   -0.03    0.19
  10   6   1   -0.07    0.19
 -11  -6  -1    2.76    0.34
  11   6   1    1.88    0.31
 -12  -6  -1    0.96    0.27
  12   6   1    0.31    0.23
 -13  -6  -1    2.26    0.37
  13   6   1    2.27    0.35
 -14  -6  -1    0.08    0.28
  14   6   1   -0.17    0.24
 -15  -6  -1    3.16    0.46
  15   6   1    3.22    0.45
 -16  -6  -1   -0.16    0.29
  16   6   1    0.10    0.29
   9  -7  -1   -0.20    0.25
  -9   7   1   -0.22    0.35
   8  -7  -1    9.32    0.58
  -8   7   1   10.25    0.69
   7  -7  -1    0.09    0.22
  -7   7   1    0.01    0.32
   6  -7  -1    0.81    0.26
  -6   7   1    1.21    0.36
   5  -7  -1    0.20    0.19
  -5   7   1   -0.05    0.27
   4  -7  -1   30.90    0.96
  -4   7   1   30.68    0.99
   3  -7  -1   -0.25    0.17
  -3   7   1    0.25    0.26
   2  -7  -1   28.14    0.85
  -2   7   1   27.41    0.87
   1  -7  -1   -0.11    0.15
  -1   7   1    0.01    0.20
   0  -7  -1    2.10    0.23
   0   7   1    1.99    0.26
  -1  -7  -1   -0.17    0.12
   1   7   1    0.04    0.16
   1   7   1    0.06    0.08
  -2  -7  -1   37.44    0.95
  -2  -7  -1   38.10    1.00
   2   7   1   38.91    0.85
  -3  -7  -1   -0.15    0.11
  -3  -7  -1    0.04    0.13
   3   7   1    0.01    0.11
  -4  -7  -1    5.09    0.33
  -4  -7  -1    5.52    0.26
   4   7   1    5.08    0.27
  -5  -7  -1    0.15    0.15
  -5  -7  -1   -0.08    0.09
   5   7   1   -0.03    0.13
  -6  -7  -1   30.40    0.70
  -6  -7  -1   30.99    0.87
   6   7   1   30.90    0.82
  -7  -7  -1    0.74    0.18
   7   7   1    0.24    0.18
  -8  -7  -1   21.18    0.71
   8   7   1   21.02    0.69
  -9  -7  -1    0.02    0.18
   9   7   1   -0.06    0.19
 -10  -7  -1    0.52    0.22
  10   7   1    0.43    0.22
 -11  -7  -1    0.28    0.21
  11   7   1    0.00    0.22
 -12  -7  -1   20.19    0.78
  12   7   1   18.68    0.76
 -13  -7  -1    0.18    0.24
  13   7   1    0.11    0.23
 -14  -7  -1   -0.03    0.26
  14   7   1    0.58    0.29
 -15  -7  -1   -0.17    0.26
  15   7   1    0.26    0.30
 -16  -7  -1    4.77    0.54
  16   7   1    4.96    0.54
   8  -8  -1    0.27    0.27
  -8   8   1    0.03    0.41
   7  -8  -1    0.20    0.25
  -7   8   1    0.79    0.42
   6  -8  -1   -0.34    0.22
  -6   8   1   -0.08    0.34
   5  -8  -1    0.01    0.22
  -5   8   1    0.30    0.30
   4  -8  -1    0.00    0.20
  -4   8   1   -0.01    0.28
   3  -8  -1    1.05    0.26
  -3   8   1    1.46    0.32
   2  -8  -1   -0.13    0.18
  -2   8   1    0.36    0.27
   1  -8  -1    1.66    0.27
  -1   8   1    1.08    0.27
   0  -8  -1    0.03    0.16
   0   8   1   -0.07    0.19
  -1  -8  -1   -0.03    0.15
   1   8   1    0.18    0.18
   1   8   1    0.20    0.09
  -2  -8  -1   -0.21    0.13
   2   8   1    0.16    0.10
   2   8   1   -0.04    0.16
  -3  -8  -1   11.97    0.51
  -3  -8  -1   12.42    0.46
   3   8   1   12.79    0.40
  -4  -8  -1    0.38    0.14
   4   8   1    0.16    0.12
  -5  -8  -1   51.14    1.15
  -5  -8  -1   50.03    1.28
   5   8   1   51.14    1.18
   6   8   1    0.67    0.19
  -7  -8  -1   17.41    0.65
  -7  -8  -1   17.69    0.46
   7   8   1   16.96    0.59
  -8  -8  -1   -0.23    0.16
   8   8   1   -0.09    0.17
  -9  -8  -1   46.18    1.27
   9   8   1   45.71    1.21
 -10  -8  -1    0.25    0.20
  10   8   1   -0.19    0.19
 -11  -8  -1    1.77    0.30
  11   8   1    1.43    0.29
 -12  -8  -1    0.37    0.23
  12   8   1    0.24    0.24
 -13  -8  -1    0.10    0.22
  13   8   1    0.14    0.26
 -14  -8  -1   -0.03    0.25
  14   8   1    0.06    0.25
 -15  -8  -1    7.10    0.54
  15   8   1    6.86    0.57
 -16  -8  -1    0.05    0.27
  16   8   1    0.19    0.29
   7  -9  -1    0.12    0.25
  -7   9   1   -0.83    0.33
   6  -9  -1    0.22    0.26
  -6   9   1    0.35    0.36
   5  -9  -1   -0.33    0.20
  -5   9   1   -0.32    0.33
   4  -9  -1   14.70    0.70
  -4   9   1   14.97    0.77
   3  -9  -1   -0.15    0.19
  -3   9   1   -0.23    0.28
   2  -9  -1    5.96    0.44
  -2   9   1    5.97    0.46
   1  -9  -1    0.00    0.19
  -1   9   1   -0.05    0.23
   0  -9  -1   19.46    0.70
   0   9   1   19.82    0.75
  -1  -9  -1    0.08    0.16
   1   9   1   -0.06    0.20
  -2  -9  -1    0.50    0.20
   2   9   1    0.48    0.22
   2   9   1    0.55    0.13
  -3  -9  -1   -0.03    0.16
   3   9   1    0.02    0.19
   3   9   1   -0.06    0.12
  -4  -9  -1    2.54    0.29
  -4  -9  -1    2.23    0.25
   4   9   1    2.67    0.23
   5   9   1    1.07    0.20
  -6  -9  -1   81.63    1.75
  -6  -9  -1   83.49    1.96
   6   9   1   81.30    1.80
  -7  -9  -1    0.88    0.22
  -7  -9  -1    1.10    0.16
   7   9   1    1.02    0.22
  -8  -9  -1    0.42    0.12
  -8  -9  -1    0.19    0.19
   8   9   1    0.58    0.20
  -9  -9  -1    1.11    0.26
   9   9   1    0.66    0.22
 -10  -9  -1   15.55    0.66
  10   9   1   16.33    0.67
 -11  -9  -1    0.08    0.21
  11   9   1   -0.07    0.19
 -12  -9  -1    0.13    0.22
  12   9   1    0.07    0.23
 -13  -9  -1   -0.01    0.25
  13   9   1    0.00    0.24
 -14  -9  -1    7.04    0.52
  14   9   1    7.52    0.55
 -15  -9  -1    0.24    0.30
  15   9   1    0.01    0.30
 -16  -9  -1    0.66    0.33
  16   9   1    0.68    0.33
   6 -10  -1    0.23    0.28
  -6  10   1   -0.13    0.37
   5 -10  -1    0.32    0.26
  -5  10   1    0.28    0.38
   4 -10  -1   -0.11    0.24
  -4  10   1   -0.21    0.31
   3 -10  -1    0.94    0.28
  -3  10   1    1.15    0.36
   2 -10  -1    0.04    0.22
  -2  10   1    0.07    0.29
   1 -10  -1    7.95    0.50
  -1  10   1    6.85    0.52
   0 -10  -1   -0.04    0.19
   0  10   1   -0.24    0.21
  -1 -10  -1    3.77    0.37
   1  10   1    3.08    0.37
  -2 -10  -1   -0.23    0.16
   2  10   1   -0.24    0.21
  -3 -10  -1   29.53    0.89
   3  10   1   29.46    0.94
   3  10   1   30.97    0.74
  -4 -10  -1    1.31    0.25
   4  10   1    0.94    0.18
  -5 -10  -1   25.90    0.86
  -5 -10  -1   26.40    0.78
   5  10   1   26.75    0.74
  -6 -10  -1    0.49    0.22
  -6 -10  -1    0.46    0.16
   6  10   1    0.08    0.17
  -7 -10  -1    4.87    0.41
  -7 -10  -1    4.60    0.29
   7  10   1    4.71    0.36
  -8 -10  -1    0.45    0.21
  -8 -10  -1    0.78    0.15
   8  10   1    0.98    0.23
  -9 -10  -1   -0.14    0.17
   9  10   1   -0.08    0.20
 -10 -10  -1   -0.02    0.20
  10  10   1    0.31    0.23
 -11 -10  -1    0.48    0.26
  11  10   1    0.38    0.25
 -12 -10  -1    0.37    0.24
  12  10   1    0.65    0.26
 -13 -10  -1    6.48    0.49
  13  10   1    5.65    0.50
 -14 -10  -1   -0.01    0.25
  14  10   1    0.10    0.26
 -15 -10  -1   33.75    1.22
  15  10   1   33.93    1.20
 -16 -10  -1    0.11    0.30
  16  10   1    0.02    0.31
   5 -11  -1   -0.21    0.25
  -5  11   1    0.06    0.40
   4 -11  -1    5.94    0.53
  -4  11   1    6.52    0.64
   3 -11  -1    0.05    0.25
  -3  11   1   -0.07    0.31
   2 -11  -1   17.50    0.77
  -2  11   1   16.86    0.82
   1 -11  -1   -0.07    0.21
  -1  11   1    0.74    0.32
   0 -11  -1    0.13    0.22
   0  11   1    0.34    0.27
  -1 -11  -1    0.27    0.21
   1  11   1    0.71    0.28
  -2 -11  -1    0.32    0.20
   2  11   1    0.28    0.23
  -3 -11  -1    0.42    0.21
   3  11   1    0.55    0.24
  -4 -11  -1    8.78    0.47
   4  11   1    9.29    0.38
   4  11   1    8.01    0.49
  -5 -11  -1    0.20    0.19
  -5 -11  -1    0.36    0.22
   5  11   1    0.09    0.16
  -6 -11  -1    3.84    0.32
  -6 -11  -1    3.23    0.37
   6  11   1    3.70    0.33
  -7 -11  -1    0.04    0.22
  -7 -11  -1    0.03    0.14
   7  11   1    0.01    0.16
  -8 -11  -1    8.91    0.38
  -8 -11  -1    7.83    0.49
   8  11   1    8.50    0.46
  -9 -11  -1    0.07    0.20
   9  11   1   -0.17    0.18
 -10 -11  -1    3.85    0.42
  10  11   1    3.74    0.38
 -11 -11  -1    0.22    0.23
  11  11   1   -0.01    0.22
 -12 -11  -1    0.16    0.24
  12  11   1    0.48    0.27
 -13 -11  -1    0.11    0.26
  13  11   1    0.38    0.28
 -14 -11  -1    1.09    0.34
  14  11   1    1.09    0.32
 -15 -11  -1   -0.02    0.26
  15  11   1    0.53    0.32
   4 -12  -1    0.34    0.28
  -4  12   1   -0.11    0.40
   3 -12  -1    0.16    0.26
  -3  12   1   -0.32    0.33
   2 -12  -1    0.02    0.24
  -2  12   1    0.02    0.31
   1 -12  -1    1.07    0.30
  -1  12   1    1.74    0.40
   0 -12  -1    0.11    0.24
   0  12   1    0.01    0.28
  -1 -12  -1   10.17    0.57
   1  12   1    9.61    0.58
  -2 -12  -1    0.04    0.21
   2  12   1    0.45    0.29
  -3 -12  -1   15.97    0.69
   3  12   1   16.39    0.74
  -4 -12  -1   -0.06    0.19
   4  12   1   -0.09    0.23
  -5 -12  -1   10.23    0.49
   5  12   1   10.22    0.57
  -6 -12  -1    0.23    0.23
  -6 -12  -1    0.28    0.19
   6  12   1    0.36    0.18
  -7 -12  -1   26.32    0.94
  -7 -12  -1   26.43    0.79
   7  12   1   27.09    0.81
  -8 -12  -1   -0.02    0.14
  -8 -12  -1   -0.02    0.22
   8  12   1    0.16    0.20
  -9 -12  -1    1.64    0.34
   9  12   1    1.30    0.26
 -10 -12  -1    0.00    0.22
  10  12   1    0.34    0.23
 -11 -12  -1    2.08    0.36
  11  12   1    2.23    0.36
 -12 -12  -1    0.11    0.26
  12  12   1    0.03    0.23
 -13 -12  -1    3.65    0.47
  13  12   1    3.79    0.45
 -14 -12  -1   -0.10    0.27
  14  12   1    0.12    0.29
 -15 -12  -1   20.12    0.91
  15  12   1   19.30    0.89
   2 -13  -1    6.78    0.55
  -2  13   1    6.84    0.67
   1 -13  -1    0.18    0.28
  -1  13   1   -0.21    0.33
   0 -13  -1   -0.30    0.22
   0  13   1    0.16    0.32
  -1 -13  -1   -0.03    0.22
   1  13   1    0.05    0.29
  -2 -13  -1    8.99    0.55
   2  13   1    8.61    0.59
  -3 -13  -1    0.60    0.26
   3  13   1    0.87    0.31
  -4 -13  -1    6.60    0.47
   4  13   1    8.40    0.56
  -5 -13  -1    0.40    0.21
   5  13   1    0.20    0.27
  -6 -13  -1   -0.14    0.18
  -6 -13  -1    0.19    0.25
  -7 -13  -1    0.40    0.19
  -7 -13  -1   -0.05    0.22
   7  13   1    0.05    0.19
  -8 -13  -1    1.58    0.33
   8  13   1    1.60    0.28
  -9 -13  -1   -0.07    0.23
   9  13   1    0.17    0.22
 -10 -13  -1    3.96    0.46
  10  13   1    4.19    0.41
 -11 -13  -1    0.10    0.27
  11  13   1    0.08    0.23
 -12 -13  -1    0.35    0.28
  12  13   1    0.69    0.27
 -13 -13  -1   -0.13    0.27
  13  13   1    0.19    0.29
 -14 -13  -1    6.93    0.56
  14  13   1    5.84    0.56
 -15 -13  -1   -0.07    0.29
  15  13   1    0.09    0.32
   0 -14  -1    0.12    0.28
   0  14   1    0.24    0.37
  -1 -14  -1   15.06    0.76
   1  14   1   12.85    0.73
  -2 -14  -1    0.10    0.26
   2  14   1    0.37    0.31
  -3 -14  -1    9.54    0.59
   3  14   1    8.94    0.62
  -4 -14  -1    0.25    0.23
   4  14   1   -0.23    0.26
  -5 -14  -1    1.62    0.31
   5  14   1    1.04    0.35
  -6 -14  -1    0.08    0.23
   6  14   1   -0.18    0.25
  -7 -14  -1    4.02    0.38
  -7 -14  -1    4.25    0.50
  -8 -14  -1    0.11    0.26
  -9 -14  -1    2.22    0.38
   9  14   1    1.88    0.32
 -10 -14  -1   -0.01    0.25
  10  14   1   -0.04    0.24
 -11 -14  -1    0.79    0.34
  11  14   1    1.00    0.30
 -12 -14  -1   -0.09    0.26
  12  14   1    0.51    0.28
 -13 -14  -1    2.22    0.42
  13  14   1    1.39    0.35
 -14 -14  -1    0.02    0.29
  14  14   1    0.15    0.29
  -2 -15  -1    0.01    0.28
   2  15   1    0.22    0.32
  -3 -15  -1    0.00    0.24
   3  15   1    0.79    0.34
  -4 -15  -1    3.12    0.41
   4  15   1    4.00    0.49
  -5 -15  -1   -0.06    0.22
   5  15   1   -0.05    0.30
  -6 -15  -1   22.48    0.84
   6  15   1   21.55    0.96
  -7 -15  -1    0.20    0.23
   7  15   1    0.15    0.30
  -8 -15  -1    4.96    0.54
  -9 -15  -1   -0.37    0.27
 -10 -15  -1    2.56    0.45
 -11 -15  -1    0.03    0.30
  11  15   1   -0.04    0.23
 -12 -15  -1    1.68    0.41
  12  15   1    1.21    0.33
 -13 -15  -1   -0.27    0.26
  13  15   1   -0.27    0.24
  -4 -16  -1    0.06    0.26
   4  16   1    0.28    0.33
  -5 -16  -1    8.96    0.57
   5  16   1    8.06    0.65
  -6 -16  -1    0.30    0.26
   6  16   1    0.02    0.34
   7  16   1    0.15    0.33
   8  16   1    0.26    0.31
  -9 -16  -1    3.00    0.49
 -10 -16  -1    0.37    0.30
 -11 -16  -1    3.00    0.50
 -10 -16   2    0.64    0.35
   9  16  -2    0.46    0.33
  -9 -16   2   -0.32    0.30
   8  16  -2    2.05    0.44
   7  16  -2    0.17    0.31
   6  16  -2    8.92    0.66
  -6 -16   2    9.98    0.60
   5  16  -2    0.24    0.36
  -5 -16   2    0.03    0.25
  12  15  -2    0.08    0.27
 -12 -15   2   -0.28    0.29
 -11 -15   2   10.36    0.68
 -10 -15   2   -0.42    0.27
  -9 -15   2    2.01    0.40
  -8 -15   2    0.11    0.30
   7  15  -2   27.98    1.10
  -7 -15   2   27.93    0.95
   6  15  -2    0.32    0.31
  -6 -15   2   -0.25    0.21
   5  15  -2    0.31    0.33
  -5 -15   2    0.20    0.26
   4  15  -2    0.37    0.33
  -4 -15   2    0.16    0.26
   3  15  -2    0.61    0.37
  -3 -15   2   -0.09    0.26
   2  15  -2    0.46    0.33
  -2 -15   2   -0.18    0.26
  14  14  -2   -0.11    0.28
 -14 -14   2    0.32    0.30
  13  14  -2    0.24    0.30
 -13 -14   2    0.34    0.31
  12  14  -2    0.09    0.27
 -12 -14   2    0.05    0.29
  11  14  -2    0.23    0.27
 -11 -14   2   -0.09    0.27
  10  14  -2    0.23    0.25
 -10 -14   2    0.02    0.26
  -9 -14   2   -0.12    0.26
  -8 -14   2   -0.03    0.28
  -7 -14   2    0.06    0.22
  -7 -14   2    0.29    0.29
   6  14  -2    5.90    0.51
  -6 -14   2    5.33    0.43
   5  14  -2   -0.09    0.26
  -5 -14   2    0.33    0.25
   4  14  -2   -0.01    0.27
  -4 -14   2   -0.28    0.20
   3  14  -2    0.08    0.28
  -3 -14   2    0.51    0.27
   2  14  -2    6.13    0.55
  -2 -14   2    6.23    0.51
   1  14  -2    0.07    0.31
  -1 -14   2   -0.14    0.25
   0  14  -2    0.41    0.37
   0 -14   2    0.61    0.32
  14  13  -2    0.27    0.32
 -14 -13   2    0.16    0.30
  13  13  -2    7.41    0.57
 -13 -13   2    7.90    0.58
  12  13  -2    0.26    0.28
 -12 -13   2   -0.21    0.26
  11  13  -2    9.96    0.58
 -11 -13   2   10.69    0.64
  10  13  -2    0.32    0.24
 -10 -13   2   -0.05    0.24
   9  13  -2   11.51    0.55
  -9 -13   2   10.54    0.62
   8  13  -2    0.18    0.22
  -8 -13   2    0.04    0.24
  -7 -13   2    8.59    0.58
  -7 -13   2    8.96    0.47
   6  13  -2    0.04    0.27
  -6 -13   2   -0.26    0.19
   5  13  -2    1.74    0.36
  -5 -13   2    1.54    0.30
   4  13  -2   -0.40    0.25
  -4 -13   2   -0.36    0.18
   3  13  -2   10.41    0.65
  -3 -13   2    9.40    0.55
   2  13  -2    0.13    0.28
  -2 -13   2   -0.04    0.23
   1  13  -2   20.14    0.90
  -1 -13   2   20.54    0.86
   0  13  -2    0.19    0.32
   0 -13   2    0.13    0.25
  -1  13  -2    0.19    0.34
   1 -13   2   -0.05    0.25
  -2  13  -2    0.00    0.38
   2 -13   2    0.19    0.30
  15  12  -2   -0.16    0.30
 -15 -12   2    0.30    0.29
  14  12  -2   13.23    0.71
 -14 -12   2   11.77    0.69
  13  12  -2    0.16    0.26
 -13 -12   2   -0.08    0.26
  12  12  -2    0.38    0.26
 -12 -12   2    0.62    0.31
  11  12  -2    0.21    0.25
 -11 -12   2   -0.02    0.23
  10  12  -2    1.16    0.28
 -10 -12   2    1.12    0.30
   9  12  -2    0.15    0.22
  -9 -12   2    0.15    0.23
   8  12  -2    2.41    0.31
  -8 -12   2    1.98    0.34
  -7 -12   2    0.97    0.27
  -6 -12   2    0.27    0.20
  -6 -12   2    0.46    0.26
   5  12  -2   -0.02    0.23
  -5 -12   2   -0.32    0.16
   4  12  -2    0.50    0.27
  -4 -12   2    0.17    0.21
   3  12  -2   -0.14    0.25
  -3 -12   2    0.07    0.21
   2  12  -2   17.64    0.78
  -2 -12   2   18.72    0.75
   1  12  -2   -0.07    0.27
  -1 -12   2    0.14    0.24
   0  12  -2   12.91    0.72
   0 -12   2   12.82    0.65
  -1  12  -2   -0.27    0.28
   1 -12   2    0.16    0.23
  -2  12  -2   -0.40    0.30
   2 -12   2    0.31    0.28
  -3  12  -2   -0.05    0.35
   3 -12   2    0.05    0.27
  15  11  -2    6.33    0.60
 -15 -11   2    5.18    0.56
 -14 -11   2    0.05    0.27
  13  11  -2    6.55    0.51
 -13 -11   2    6.67    0.54
  12  11  -2   -0.03    0.25
 -12 -11   2   -0.03    0.25
  11  11  -2   17.54    0.73
 -11 -11   2   16.82    0.75
  10  11  -2    0.06    0.20
 -10 -11   2   -0.34    0.18
   9  11  -2    6.74    0.44
  -9 -11   2    7.40    0.51
   8  11  -2   -0.09    0.18
  -8 -11   2    0.18    0.14
  -8 -11   2   -0.18    0.21
   7  11  -2    0.63    0.21
  -7 -11   2    0.48    0.24
  -7 -11   2    0.57    0.18
   6  11  -2   -0.06    0.16
  -6 -11   2    0.20    0.22
  -6 -11   2    0.00    0.16
   5  11  -2    0.14    0.16
  -5 -11   2    0.08    0.21
  -5 -11   2   -0.05    0.17
   4  11  -2    0.06    0.22
  -4 -11   2   -0.09    0.17
   3  11  -2    6.77    0.49
  -3 -11   2    5.97    0.41
   2  11  -2    1.06    0.27
  -2 -11   2    0.47    0.21
   1  11  -2    0.08    0.25
  -1 -11   2    0.18    0.23
   0  11  -2    0.52    0.30
   0 -11   2    0.13    0.21
  -1  11  -2   15.81    0.75
   1 -11   2   15.17    0.71
  -2  11  -2    0.40    0.34
   2 -11   2   -0.14    0.21
  -3  11  -2    0.71    0.37
   3 -11   2   -0.15    0.23
  -4  11  -2   -0.14    0.37
   4 -11   2    0.12    0.25
  -5  11  -2   -0.62    0.35
   5 -11   2   -0.13    0.24
  16  10  -2   13.35    0.79
 -16 -10   2   14.71    0.80
  15  10  -2    0.44    0.30
 -15 -10   2    0.05    0.27
  14  10  -2   12.83    0.73
 -14 -10   2   13.57    0.71
  13  10  -2    0.25    0.27
 -13 -10   2    0.06    0.25
  12  10  -2    8.29    0.53
 -12 -10   2    8.77    0.57
  11  10  -2    0.16    0.24
 -11 -10   2    0.03    0.22
  10  10  -2    2.57    0.33
 -10 -10   2    2.44    0.34
   9  10  -2   -0.11    0.19
  -9 -10   2    0.26    0.20
   8  10  -2    0.03    0.19
  -8 -10   2    0.10    0.12
  -8 -10   2    0.23    0.21
   7  10  -2    0.42    0.20
  -7 -10   2    0.25    0.14
  -7 -10   2    0.31    0.21
   6  10  -2   93.57    2.03
  -6 -10   2   92.55    2.25
  -6 -10   2   96.14    2.04
  -5 -10   2    0.49    0.18
   4  10  -2   14.31    0.46
  -4 -10   2   13.89    0.55
  -4 -10   2   13.38    0.61
   3  10  -2    0.02    0.20
  -3 -10   2    0.07    0.17
   2  10  -2    3.01    0.37
  -2 -10   2    3.82    0.36
   1  10  -2    0.03    0.22
  -1 -10   2    0.08    0.18
   0  10  -2   18.26    0.75
   0 -10   2   17.24    0.71
  -1  10  -2    0.04    0.26
   1 -10   2   -0.39    0.18
  -2  10  -2    1.54    0.37
   2 -10   2    1.74    0.31
  -3  10  -2    0.23    0.30
   3 -10   2   -0.27    0.19
  -4  10  -2   -0.12    0.34
   4 -10   2    0.28    0.23
  -5  10  -2   -0.07    0.35
   5 -10   2    0.14    0.25
  -6  10  -2    3.89    0.58
   6 -10   2    3.33    0.46
  16   9  -2    0.17    0.31
 -16  -9   2    0.09    0.28
  15   9  -2    2.91    0.45
 -15  -9   2    2.42    0.41
  14   9  -2    0.44    0.31
 -14  -9   2    0.34    0.28
  13   9  -2    0.22    0.27
 -13  -9   2    0.12    0.23
  12   9  -2    0.07    0.23
 -12  -9   2    0.15    0.22
  11   9  -2    3.21    0.38
 -11  -9   2    4.07    0.41
  10   9  -2   -0.25    0.20
 -10  -9   2    0.05    0.20
   9   9  -2   11.95    0.55
  -9  -9   2   12.06    0.59
   8   9  -2    0.07    0.18
  -8  -9   2    0.06    0.18
  -8  -9   2    0.22    0.10
   7   9  -2   15.53    0.58
  -7  -9   2   16.22    0.65
  -7  -9   2   15.10    0.47
   6   9  -2    0.15    0.17
  -6  -9   2    0.01    0.13
  -6  -9   2   -0.15    0.17
   5   9  -2   22.78    0.65
  -5  -9   2   22.36    0.66
  -5  -9   2   20.68    0.75
   3   9  -2    8.58    0.32
   3   9  -2    9.07    0.50
  -3  -9   2    7.87    0.41
   2   9  -2   -0.02    0.20
  -2  -9   2    0.01    0.17
   1   9  -2   16.71    0.70
  -1  -9   2   16.70    0.63
   0   9  -2    0.50    0.26
   0  -9   2    0.13    0.19
  -1   9  -2   12.76    0.64
   1  -9   2   12.00    0.57
  -2   9  -2   -0.19    0.26
   2  -9   2    0.00    0.19
  -3   9  -2    0.59    0.31
   3  -9   2    0.26    0.22
  -4   9  -2   -0.30    0.30
   4  -9   2    0.09    0.21
  -5   9  -2   -0.05    0.36
   5  -9   2    0.19    0.23
  -6   9  -2   -0.23    0.33
   6  -9   2   -0.04    0.22
  -7   9  -2    1.41    0.45
   7  -9   2    1.48    0.34
  16   8  -2    0.31    0.32
 -16  -8   2    0.09    0.28
  15   8  -2    0.38    0.29
 -15  -8   2    0.11    0.26
  14   8  -2    0.52    0.30
 -14  -8   2    0.28    0.27
  13   8  -2    0.05    0.25
 -13  -8   2    0.07    0.23
  12   8  -2   19.37    0.77
 -12  -8   2   18.48    0.76
  11   8  -2    0.04    0.23
 -11  -8   2   -0.29    0.18
  10   8  -2   63.09    1.57
 -10  -8   2   60.84    1.62
   9   8  -2    0.23    0.20
  -9  -8   2    0.15    0.18
   8   8  -2   22.94    0.76
  -8  -8   2   24.52    0.82
  -8  -8   2   24.48    0.55
   7   8  -2    0.25    0.18
  -7  -8   2    0.71    0.20
  -7  -8   2    0.36    0.11
   6   8  -2    1.87    0.23
  -6  -8   2    1.70    0.25
  -6  -8   2    1.84    0.18
   5   8  -2    0.15    0.14
   4   8  -2   64.09    1.37
  -4  -8   2   63.81    1.55
  -4  -8   2   62.52    1.43
   3   8  -2    0.24    0.11
  -3  -8   2    0.10    0.14
  -3  -8   2    0.27    0.16
   2   8  -2   10.74    0.49
   2   8  -2   11.45    0.33
  -2  -8   2   11.16    0.47
   1   8  -2   -0.16    0.17
  -1  -8   2    0.01    0.15
   0   8  -2   98.89    2.29
   0  -8   2  100.04    2.22
  -1   8  -2   -0.35    0.21
   1  -8   2   -0.20    0.16
  -2   8  -2    1.23    0.31
   2  -8   2    1.20    0.24
  -3   8  -2    0.22    0.26
   3  -8   2    0.09    0.19
  -4   8  -2   -0.22    0.29
   4  -8   2   -0.02    0.19
  -5   8  -2   -0.27    0.32
   5  -8   2    0.06    0.22
  -6   8  -2    1.52    0.43
   6  -8   2    1.83    0.33
  -7   8  -2    0.26    0.39
   7  -8   2   -0.04    0.24
  -8   8  -2    1.99    0.48
   8  -8   2    1.62    0.34
  16   7  -2   -0.17    0.30
 -16  -7   2    0.04    0.28
  15   7  -2    5.04    0.54
 -15  -7   2    5.25    0.55
  14   7  -2    0.13    0.26
 -14  -7   2    0.08    0.25
  13   7  -2   18.39    0.78
 -13  -7   2   17.41    0.77
  12   7  -2    0.39    0.26
 -12  -7   2    0.31    0.23
  11   7  -2   13.26    0.61
 -11  -7   2   13.80    0.64
  10   7  -2   -0.02    0.21
 -10  -7   2    0.23    0.20
   9   7  -2    3.31    0.35
  -9  -7   2    2.96    0.32
   8   7  -2   -0.22    0.16
  -8  -7   2    0.15    0.18
   7   7  -2   20.99    0.66
  -7  -7   2   20.77    0.48
  -7  -7   2   20.44    0.69
   6   7  -2    0.06    0.15
  -6  -7   2    0.12    0.15
  -6  -7   2    0.01    0.08
   5   7  -2    1.21    0.18
  -5  -7   2    1.27    0.15
  -5  -7   2    1.33    0.22
   4   7  -2    0.01    0.11
  -4  -7   2    0.03    0.11
  -4  -7   2   -0.21    0.14
   3   7  -2    1.63    0.16
  -3  -7   2    2.02    0.24
  -3  -7   2    2.13    0.21
   2   7  -2   -0.06    0.15
   2   7  -2   -0.20    0.08
  -2  -7   2   -0.13    0.12
   1   7  -2   35.59    0.71
   1   7  -2   33.35    0.95
  -1  -7   2   33.72    0.91
   0   7  -2   -0.01    0.19
   0  -7   2   -0.12    0.14
  -1   7  -2    1.57    0.27
   1  -7   2    1.69    0.24
  -2   7  -2   -0.21    0.21
   2  -7   2    0.01    0.17
  -3   7  -2   11.58    0.59
   3  -7   2   11.54    0.53
  -4   7  -2    0.07    0.27
   4  -7   2    0.20    0.19
  -5   7  -2    9.32    0.62
   5  -7   2    8.59    0.50
  -6   7  -2    0.24    0.33
   6  -7   2   -0.36    0.16
  -7   7  -2   14.94    0.81
   7  -7   2   14.71    0.68
  -8   7  -2    0.54    0.39
   8  -7   2   -0.33    0.21
  -9   7  -2    4.14    0.61
   9  -7   2    4.06    0.46
  16   6  -2   -0.12    0.30
 -16  -6   2   -0.21    0.28
  15   6  -2   -0.24    0.28
 -15  -6   2   -0.10    0.27
  14   6  -2    0.45    0.30
 -14  -6   2    0.58    0.29
  13   6  -2    0.30    0.25
 -13  -6   2   -0.08    0.23
  12   6  -2    2.59    0.37
 -12  -6   2    3.27    0.39
  11   6  -2    0.88    0.26
  10   6  -2    2.99    0.35
 -10  -6   2    2.65    0.32
   9   6  -2    0.29    0.20
  -9  -6   2    0.53    0.20
  -8  -6   2   26.03    0.80
   7   6  -2   -0.10    0.15
  -7  -6   2   -0.03    0.14
   6   6  -2  153.91    3.08
  -6  -6   2  147.64    3.21
  -6  -6   2  154.51    2.98
   5   6  -2   -0.12    0.13
  -5  -6   2   -0.22    0.07
  -5  -6   2   -0.12    0.12
   4   6  -2   30.62    0.75
  -4  -6   2   30.12    0.82
  -4  -6   2   30.79    0.73
   3   6  -2   -0.11    0.10
  -3  -6   2    0.10    0.13
  -3  -6   2    0.04    0.11
   2   6  -2   15.39    0.40
  -2  -6   2   15.50    0.52
  -2  -6   2   14.73    0.47
   1   6  -2   -0.08    0.15
   1   6  -2    0.11    0.07
  -1  -6   2    0.01    0.11
   0   6  -2   32.75    0.90
  -1   6  -2   -0.06    0.19
   1  -6   2    0.04    0.15
  -2   6  -2   31.36    0.93
  -3   6  -2   -0.15    0.23
   3  -6   2   -0.07    0.16
  -4   6  -2    9.19    0.55
   4  -6   2   10.21    0.50
  -5   6  -2    0.03    0.29
   5  -6   2   -0.07    0.17
  -6   6  -2    1.42    0.37
   6  -6   2    1.31    0.28
  -7   6  -2    0.07    0.33
   7  -6   2   -0.16    0.20
  -8   6  -2    8.15    0.65
   8  -6   2    6.57    0.48
  -9   6  -2    0.03    0.37
   9  -6   2    0.11    0.24
 -10   6  -2   -0.49    0.37
  10  -6   2    0.49    0.28
  16   5  -2    0.49    0.34
 -16  -5   2   -0.15    0.26
  15   5  -2    2.91    0.44
 -15  -5   2    3.45    0.47
  14   5  -2    0.08    0.27
 -14  -5   2    0.37    0.30
  13   5  -2    0.61    0.27
 -13  -5   2    0.37    0.26
  12   5  -2    0.10    0.24
 -12  -5   2    0.00    0.21
  11   5  -2    7.08    0.48
 -11  -5   2    6.56    0.45
  10   5  -2   -0.24    0.17
 -10  -5   2    0.13    0.20
   9   5  -2    7.27    0.42
  -9  -5   2    7.70    0.43
   8   5  -2   -0.04    0.15
  -8  -5   2    0.20    0.17
   7   5  -2   12.78    0.49
  -7  -5   2   12.87    0.49
   6   5  -2    0.05    0.14
  -6  -5   2    0.06    0.13
  -6  -5   2   -0.02    0.04
   5   5  -2   10.31    0.40
  -5  -5   2   10.62    0.28
  -5  -5   2   10.52    0.40
   4   5  -2   -0.11    0.12
  -4  -5   2    0.08    0.11
  -4  -5   2   -0.06    0.08
   3   5  -2   91.19    1.80
  -3  -5   2   88.88    1.81
  -3  -5   2   88.32    1.93
   2   5  -2   -0.10    0.09
  -2  -5   2    0.19    0.13
  -2  -5   2   -0.14    0.10
   1   5  -2   71.38    1.37
   1   5  -2   67.51    1.56
  -1  -5   2   71.03    1.50
   0   5  -2   -0.10    0.13
   0  -5   2   -0.05    0.12
   1  -5   2   92.95    1.99
  -2   5  -2   -0.20    0.17
   2  -5   2   -0.07    0.13
  -3   5  -2    6.52    0.41
   3  -5   2    6.79    0.38
  -4   5  -2    0.43    0.25
   4  -5   2    0.03    0.19
  -5   5  -2   30.42    0.98
   5  -5   2   29.44    0.89
  -6   5  -2   -0.21    0.28
   6  -5   2   -0.18    0.17
  -7   5  -2   28.57    1.04
   7  -5   2   27.88    0.91
  -8   5  -2    0.03    0.30
   8  -5   2    0.01    0.21
  -9   5  -2   13.18    0.75
   9  -5   2   14.45    0.66
 -10   5  -2    0.02    0.34
  10  -5   2    0.23    0.24
 -11   5  -2    1.31    0.44
  15   4  -2    0.09    0.28
 -15  -4   2    0.16    0.27
  14   4  -2    3.83    0.45
 -14  -4   2    4.44    0.50
  13   4  -2    0.14    0.26
 -13  -4   2    0.18    0.25
  12   4  -2    9.75    0.54
 -12  -4   2    8.68    0.55
  11   4  -2   -0.12    0.20
 -11  -4   2   -0.17    0.20
  10   4  -2   20.61    0.73
 -10  -4   2   20.24    0.74
   9   4  -2   -0.15    0.17
  -9  -4   2    0.47    0.20
   8   4  -2   50.33    1.25
  -8  -4   2   52.67    1.30
   7   4  -2    0.02    0.16
  -7  -4   2    0.26    0.15
   6   4  -2    0.29    0.15
  -6  -4   2    0.68    0.16
   5   4  -2   -0.09    0.13
  -5  -4   2    0.00    0.12
  -5  -4   2   -0.09    0.04
   4   4  -2  196.02    3.95
  -4  -4   2  196.29    4.00
  -4  -4   2  199.81    3.92
   3   4  -2   -0.17    0.10
  -3  -4   2   -0.14    0.10
  -3  -4   2   -0.04    0.07
   2   4  -2    1.20    0.12
  -2  -4   2    0.91    0.14
  -2  -4   2    0.99    0.13
   1   4  -2   -0.11    0.07
  -1  -4   2   -0.08    0.11
  -1  -4   2   -0.02    0.10
   0   4  -2   31.83    0.80
   0  -4   2   31.17    0.76
  -1   4  -2    0.05    0.15
   1  -4   2    0.10    0.12
  -2   4  -2    4.95    0.32
   2  -4   2    4.16    0.26
  -3   4  -2   -0.04    0.18
   3  -4   2   -0.08    0.12
   3  -4   2   -0.02    0.07
  -4   4  -2   32.48    0.94
   4  -4   2   31.23    0.86
   4  -4   2   32.50    0.69
  -5   4  -2    0.20    0.26
   5  -4   2    0.18    0.16
   5  -4   2    0.03    0.11
  -6   4  -2   42.75    1.25
   6  -4   2   43.36    1.14
   6  -4   2   43.60    0.97
  -7   4  -2   -0.12    0.28
   7  -4   2    0.02    0.18
  -8   4  -2    4.02    0.48
   8  -4   2    3.82    0.36
  -9   4  -2   -0.04    0.30
   9  -4   2    0.23    0.21
 -10   4  -2    0.31    0.34
  10  -4   2    0.36    0.24
 -11   4  -2   -0.06    0.37
  15   3  -2    0.92    0.35
 -15  -3   2    0.82    0.36
  14   3  -2    0.14    0.28
 -14  -3   2   -0.19    0.27
  13   3  -2    0.40    0.26
 -13  -3   2    0.79    0.30
  12   3  -2   -0.14    0.23
 -12  -3   2    0.04    0.24
  11   3  -2   -0.10    0.19
 -11  -3   2    0.38    0.24
  10   3  -2   -0.02    0.20
 -10  -3   2   -0.17    0.19
   9   3  -2    2.52    0.29
  -9  -3   2    2.14    0.28
   8   3  -2   -0.08    0.17
  -8  -3   2    0.53    0.19
   7   3  -2  206.79    4.10
  -7  -3   2  207.00    4.28
   6   3  -2    0.06    0.13
  -6  -3   2    0.13    0.13
   5   3  -2  112.87    2.27
  -5  -3   2  110.22    2.35
   4   3  -2   -0.17    0.11
  -4  -3   2   -0.04    0.11
  -4  -3   2   -0.02    0.04
   3   3  -2  151.27    3.16
  -3  -3   2  157.06    3.12
  -3  -3   2  153.77    3.12
   2   3  -2   -0.05    0.08
  -2  -3   2   -0.04    0.07
  -2  -3   2   -0.02    0.09
   1   3  -2   84.45    1.63
  -1  -3   2   85.45    1.70
   0   3  -2    0.06    0.11
   0  -3   2   -0.02    0.09
  -1   3  -2   16.93    0.51
   1  -3   2   16.59    0.47
  -2   3  -2    0.03    0.14
   2  -3   2   -0.07    0.05
   2  -3   2   -0.06    0.11
  -3   3  -2   56.59    1.35
   3  -3   2   57.38    1.28
   3  -3   2   57.77    1.14
  -4   3  -2    0.21    0.21
   4  -3   2   -0.16    0.12
   4  -3   2   -0.03    0.09
  -5   3  -2    5.57    0.40
   5  -3   2    6.03    0.34
   5  -3   2    6.19    0.25
  -6   3  -2   -0.25    0.23
   6  -3   2   -0.04    0.12
   6  -3   2    0.10    0.15
  -7   3  -2   41.38    1.21
   7  -3   2   40.50    1.08
   7  -3   2   41.11    0.97
  -8   3  -2    0.07    0.27
   8  -3   2   -0.06    0.17
   8  -3   2   -0.04    0.17
  -9   3  -2    9.93    0.64
   9  -3   2    9.95    0.49
 -10   3  -2    0.13    0.33
  10  -3   2    0.13    0.20
 -11   3  -2    6.37    0.63
 -12   3  -2   -0.11    0.35
  15   2  -2    0.15    0.31
 -15  -2   2    0.01    0.32
  14   2  -2    1.92    0.38
 -14  -2   2    1.40    0.38
  13   2  -2    0.29    0.26
 -13  -2   2   -0.07    0.25
  12   2  -2   13.57    0.63
 -12  -2   2   14.31    0.70
  11   2  -2    0.05    0.22
 -11  -2   2   -0.04    0.24
  10   2  -2   30.68    0.94
 -10  -2   2   31.07    0.99
   9   2  -2    0.05    0.19
   9   2  -2   -0.01    0.09
  -9  -2   2    0.06    0.19
   8   2  -2   61.43    1.45
   8   2  -2   60.88    1.24
  -8  -2   2   60.94    1.50
   7   2  -2    0.02    0.14
   7   2  -2   -0.15    0.06
  -7  -2   2    0.05    0.15
   6   2  -2    9.44    0.40
   6   2  -2    8.73    0.23
  -6  -2   2    8.86    0.40
   5   2  -2   -0.01    0.13
  -5  -2   2    0.04    0.12
  -5  -2   2   -0.06    0.05
   4   2  -2    2.60    0.21
  -4  -2   2    3.04    0.21
   3   2  -2   -0.19    0.09
   3   2  -2   -0.12    0.05
  -3  -2   2    0.02    0.10
  -3  -2   2   -0.07    0.04
   2   2  -2   75.27    1.48
  -2  -2   2   76.28    1.55
  -2  -2   2   73.28    1.51
   1   2  -2   -0.05    0.06
  -1  -2   2   -0.06    0.06
  -1  -2   2   -0.05    0.07
   0   2  -2    5.99    0.23
   0   2  -2    6.07    0.14
   0  -2   2    6.08    0.22
   0  -2   2    6.23    0.14
  -1   2  -2   -0.25    0.11
   1  -2   2    0.12    0.09
  -2   2  -2   16.94    0.50
   2  -2   2   17.03    0.38
   2  -2   2   17.35    0.47
  -3   2  -2    0.04    0.15
   3  -2   2    0.11    0.08
   3  -2   2   -0.05    0.11
  -4   2  -2   34.06    0.92
   4  -2   2   35.76    0.84
   4  -2   2   33.93    0.76
  -5   2  -2    0.03    0.18
   5  -2   2    0.03    0.11
   5  -2   2   -0.05    0.12
  -6   2  -2    7.32    0.44
   6  -2   2    7.95    0.32
   6  -2   2    8.17    0.37
  -7   2  -2    0.08    0.23
   7  -2   2    0.06    0.15
   7  -2   2   -0.02    0.14
  -8   2  -2   -0.45    0.25
   8  -2   2    0.18    0.17
   8  -2   2   -0.03    0.15
  -9   2  -2    0.28    0.27
   9  -2   2    0.00    0.17
   9  -2   2   -0.05    0.19
 -10   2  -2    1.15    0.34
  10  -2   2    1.92    0.27
 -11   2  -2    0.09    0.30
 -12   2  -2    0.05    0.33
 -13   2  -2   -0.26    0.34
  14   1  -2   -0.03    0.29
 -14  -1   2   -0.15    0.30
  13   1  -2   20.78    0.82
 -13  -1   2   21.39    0.92
  12   1  -2    0.14    0.25
 -12  -1   2   -0.12    0.28
  11   1  -2    6.55    0.46
 -11  -1   2    6.06    0.47
  10   1  -2    0.04    0.19
 -10  -1   2    0.13    0.23
   9   1  -2    0.49    0.13
   9   1  -2    0.36    0.20
  -9  -1   2    0.65    0.24
   8   1  -2   -0.03    0.18
   8   1  -2   -0.23    0.10
  -8  -1   2   -0.17    0.18
   7   1  -2    0.11    0.15
   7   1  -2    0.17    0.09
  -7  -1   2    0.21    0.17
   6   1  -2   -0.03    0.13
   6   1  -2   -0.09    0.08
  -6  -1   2   -0.02    0.15
   5   1  -2    5.93    0.21
   5   1  -2    6.37    0.31
  -5  -1   2    6.55    0.31
   4   1  -2   -0.32    0.10
   4   1  -2   -0.18    0.06
  -4  -1   2    0.17    0.13
   3   1  -2   81.06    1.66
   3   1  -2   83.62    1.68
  -3  -1   2   88.06    1.75
   2   1  -2    0.00    0.04
   2   1  -2   -0.19    0.07
  -2  -1   2   -0.08    0.07
  -2  -1   2   -0.03    0.04
   1   1  -2  549.27   13.81
  -1  -1   2  603.91   13.16
  -1  -1   2  622.88   13.71
   0   1  -2   -0.08    0.06
   0   1  -2   -0.17    0.03
   0  -1   2   -0.11    0.03
   0  -1   2   -0.09    0.05
  -1   1  -2   97.33    2.01
   1  -1   2  101.20    2.01
   1  -1   2  100.30    1.93
  -2   1  -2   -0.35    0.13
   2  -1   2   -0.04    0.07
   2  -1   2   -0.06    0.08
  -3   1  -2  459.10    9.78
   3  -1   2  464.96    9.20
   3  -1   2  459.42    9.06
  -4   1  -2    0.00    0.15
   4  -1   2   -0.13    0.10
   4  -1   2   -0.04    0.10
  -5   1  -2   15.88    0.56
   5  -1   2   17.13    0.49
   5  -1   2   16.07    0.46
  -6   1  -2    0.17    0.20
   6  -1   2    0.08    0.11
   6  -1   2   -0.08    0.12
  -7   1  -2   10.86    0.53
   7  -1   2   10.52    0.41
   7  -1   2   10.47    0.41
  -8   1  -2   -0.29    0.23
   8  -1   2    0.01    0.14
   8  -1   2   -0.15    0.15
  -9   1  -2    8.07    0.55
   9  -1   2    8.16    0.43
   9  -1   2    7.97    0.39
 -10   1  -2   -0.14    0.26
  10  -1   2    0.24    0.21
  10  -1   2   -0.01    0.16
 -11   1  -2   10.19    0.64
  11  -1   2   10.53    0.53
 -12   1  -2    0.15    0.33
 -13   1  -2    0.18    0.37
 -14   0   2    3.35    0.51
  13   0  -2   -0.43    0.24
 -13   0   2    0.08    0.32
  12   0  -2   10.95    0.59
 -12   0   2   12.77    0.68
  11   0  -2    0.05    0.22
 -11   0   2    0.18    0.28
  10   0  -2    0.29    0.19
 -10   0   2   -0.23    0.25
   9   0  -2   -0.01    0.12
   9   0  -2    0.03    0.18
  -9   0   2    0.06    0.23
   8   0  -2   27.73    0.72
   8   0  -2   28.28    0.81
  -8   0   2   29.04    0.91
   7   0  -2   -0.11    0.14
   7   0  -2    0.03    0.10
  -7   0   2    0.04    0.18
   6   0  -2   13.78    0.40
   6   0  -2   14.30    0.47
  -6   0   2   13.36    0.50
   5   0  -2    0.07    0.14
   5   0  -2   -0.08    0.09
  -5   0   2    0.02    0.15
   4   0  -2    7.12    0.25
   4   0  -2    7.09    0.30
  -4   0   2    7.74    0.32
   3   0  -2   -0.10    0.10
   3   0  -2   -0.25    0.07
  -3   0   2   -0.10    0.12
   2   0  -2  412.55    8.00
   2   0  -2  398.99    8.05
  -2   0   2  426.49    8.53
   1   0  -2   -0.04    0.04
   1   0  -2    0.01    0.04
  -1   0   2    0.01    0.04
   0   0  -2   -0.57    0.01
   0   0  -2   -0.61    0.01
   0   0   2   -0.55    0.02
   0   0   2   -0.59    0.02
  -1   0  -2   -0.98    0.05
  -1   0  -2   -1.05    0.06
   1   0   2   -1.05    0.05
  -2   0  -2  241.87    5.19
   2   0   2  256.64    5.00
   2   0   2  258.07    5.04
  -3   0  -2   -0.10    0.11
   3   0   2   -0.08    0.09
   3   0   2   -0.18    0.08
  -4   0  -2  286.58    6.20
   4   0   2  297.74    5.80
   4   0   2  291.94    8.33
  -5   0  -2    0.00    0.17
   5   0   2   -0.26    0.11
   5   0   2    0.02    0.10
  -6   0  -2    1.21    0.22
   6   0   2    1.30    0.17
   6   0   2    1.57    0.15
  -7   0  -2   -0.01    0.18
   7   0   2    0.03    0.14
   7   0   2    0.03    0.10
  -8   0  -2   10.82    0.53
   8   0   2   10.62    0.44
   8   0   2   10.65    0.40
  -9   0  -2   -0.18    0.22
   9   0   2   -0.14    0.13
   9   0   2   -0.08    0.17
 -10   0  -2    1.54    0.33
  10   0   2    1.68    0.27
  10   0   2    1.31    0.21
 -11   0  -2   -0.23    0.26
  11   0   2   -0.23    0.20
 -12   0  -2    7.96    0.60
  12   0   2    7.42    0.48
 -13   0  -2    0.11    0.33
 -14   0  -2   32.65    1.26
 -13   1   2   18.23    0.91
  12  -1  -2    0.03    0.24
 -12   1   2    0.36    0.33
  11  -1  -2    1.81    0.31
 -11   1   2    2.11    0.39
  10  -1  -2    0.04    0.20
  10  -1  -2   -0.09    0.16
 -10   1   2    0.19    0.26
   9  -1  -2   11.79    0.46
   9  -1  -2   11.17    0.50
  -9   1   2   11.40    0.59
   8  -1  -2    0.05    0.14
   8  -1  -2   -0.34    0.15
  -8   1   2   -0.06    0.22
   7  -1  -2   11.18    0.45
   7  -1  -2   12.13    0.43
  -7   1   2   11.50    0.54
   6  -1  -2   -0.02    0.11
   6  -1  -2   -0.20    0.12
  -6   1   2   -0.18    0.16
   5  -1  -2  244.99    4.69
   5  -1  -2  241.55    4.66
  -5   1   2  239.94    4.93
   4  -1  -2   -0.02    0.09
   4  -1  -2   -0.03    0.11
  -4   1   2    0.11    0.14
   3  -1  -2   89.20    1.77
   3  -1  -2   88.49    1.79
  -3   1   2   90.82    1.89
   2  -1  -2    0.16    0.09
   2  -1  -2    0.05    0.08
  -2   1   2   -0.50    0.13
   1  -1  -2    4.50    0.16
   1  -1  -2    4.12    0.16
  -1   1   2    4.22    0.17
   0  -1  -2   -0.06    0.04
   0  -1  -2   -0.05    0.03
   0   1   2   -0.05    0.03
  -1  -1  -2  627.27   11.80
  -1  -1  -2  604.53   13.47
   1   1   2  625.27   13.37
  -2  -1  -2   -0.03    0.07
  -2  -1  -2    0.02    0.07
   2   1   2   -0.05    0.05
   3   1   2   16.53    0.37
   3   1   2   15.98    0.42
  -4  -1  -2    0.23    0.13
   4   1   2    0.05    0.10
   4   1   2   -0.06    0.07
  -5  -1  -2   11.45    0.44
   5   1   2   11.46    0.38
   5   1   2   12.31    0.33
  -6  -1  -2    0.11    0.15
   6   1   2   -0.08    0.08
   6   1   2    0.04    0.13
  -7  -1  -2    0.73    0.21
   7   1   2    1.30    0.14
   7   1   2    1.31    0.20
  -8  -1  -2   -0.05    0.19
   8   1   2    0.13    0.11
   8   1   2   -0.07    0.14
  -9  -1  -2   10.44    0.54
   9   1   2   10.46    0.47
   9   1   2   10.39    0.37
 -10  -1  -2    0.24    0.23
  10   1   2    0.11    0.20
 -11  -1  -2    4.61    0.48
  11   1   2    3.68    0.37
 -12  -1  -2    0.03    0.28
  12   1   2   -0.13    0.22
 -13  -1  -2    1.08    0.35
  13   1   2    0.02    0.26
 -14  -1  -2   -0.45    0.27
  14   1   2    0.12    0.28
 -13   2   2    0.46    0.39
 -12   2   2    1.47    0.40
 -11   2   2   -0.07    0.28
  10  -2  -2    1.82    0.25
  10  -2  -2    2.46    0.30
 -10   2   2    1.67    0.38
   9  -2  -2   -0.07    0.15
   9  -2  -2    0.05    0.19
  -9   2   2   -0.11    0.27
   8  -2  -2    4.24    0.33
   8  -2  -2    4.56    0.31
  -8   2   2    4.28    0.42
   7  -2  -2   -0.14    0.14
   7  -2  -2    0.02    0.16
  -7   2   2    0.19    0.24
   6  -2  -2    0.36    0.15
   6  -2  -2    0.13    0.13
  -6   2   2    0.25    0.20
   5  -2  -2   -0.10    0.11
   5  -2  -2   -0.03    0.12
  -5   2   2    0.25    0.18
   4  -2  -2   12.25    0.40
   4  -2  -2   11.14    0.37
  -4   2   2   11.27    0.47
   3  -2  -2   -0.01    0.10
   3  -2  -2   -0.04    0.09
  -3   2   2   -0.10    0.14
   2  -2  -2   11.67    0.36
   2  -2  -2   12.43    0.33
  -2   2   2   12.57    0.39
   1  -2  -2   -0.08    0.07
   1  -2  -2   -0.07    0.08
  -1   2   2   -0.25    0.10
   0  -2  -2    0.67    0.07
   0  -2  -2    0.44    0.08
   0   2   2    0.58    0.09
  -1  -2  -2   -0.29    0.06
  -1  -2  -2   -0.34    0.06
  -1  -2  -2   -0.37    0.06
  -2  -2  -2    4.67    0.19
  -2  -2  -2    4.69    0.19
  -2  -2  -2    4.63    0.14
  -3  -2  -2   -0.15    0.10
   3   2   2    0.02    0.05
   3   2   2    0.00    0.09
  -4  -2  -2   13.76    0.42
   4   2   2   13.78    0.41
   4   2   2   13.37    0.30
  -5  -2  -2   -0.21    0.12
   5   2   2    0.00    0.06
   5   2   2    0.00    0.11
  -6  -2  -2    8.52    0.38
   6   2   2    8.83    0.37
   6   2   2    8.68    0.25
  -7  -2  -2    0.12    0.17
   7   2   2   -0.04    0.07
   7   2   2   -0.02    0.13
  -8  -2  -2   13.25    0.55
   8   2   2   13.66    0.37
   8   2   2   14.09    0.52
  -9  -2  -2    0.18    0.19
   9   2   2    0.02    0.17
   9   2   2   -0.10    0.09
 -10  -2  -2   15.83    0.67
  10   2   2   15.47    0.60
 -11  -2  -2   -0.23    0.23
  11   2   2    0.24    0.20
 -12  -2  -2    1.05    0.33
  12   2   2    1.42    0.29
 -13  -2  -2   -0.54    0.23
  13   2   2    0.22    0.26
 -14  -2  -2    2.22    0.44
  14   2   2    1.93    0.37
 -15  -2  -2   -0.59    0.30
  15   2   2    0.42    0.30
 -12   3   2    0.16    0.34
 -11   3   2   26.19    1.06
  10  -3  -2   -0.12    0.18
 -10   3   2    0.37    0.33
   9  -3  -2    2.74    0.30
   9  -3  -2    2.39    0.30
  -9   3   2    2.31    0.39
   8  -3  -2   -0.06    0.16
   8  -3  -2    0.20    0.17
  -8   3   2    0.02    0.25
   7  -3  -2   31.23    0.87
   7  -3  -2   29.93    0.79
  -7   3   2   29.72    0.98
   6  -3  -2    0.06    0.14
   6  -3  -2    0.18    0.15
  -6   3   2    0.25    0.22
   5  -3  -2   86.84    1.80
   5  -3  -2   87.38    1.90
  -5   3   2   89.71    2.02
   4  -3  -2   -0.04    0.10
   4  -3  -2    0.02    0.13
  -4   3   2    0.06    0.18
   3  -3  -2  312.99    6.14
   3  -3  -2  309.75    6.36
  -3   3   2  318.21    6.28
   2  -3  -2   -0.05    0.10
   2  -3  -2   -0.06    0.07
  -2   3   2   -0.37    0.13
   1  -3  -2    3.04    0.20
   1  -3  -2    3.45    0.15
  -1   3   2    2.81    0.21
   0  -3  -2   -0.04    0.06
   0  -3  -2   -0.15    0.08
   0   3   2   -0.10    0.09
  -1  -3  -2  274.38    5.50
  -1  -3  -2  283.35    5.69
  -1  -3  -2  284.37    5.88
  -2  -3  -2   -0.12    0.08
  -2  -3  -2   -0.05    0.09
  -2  -3  -2   -0.01    0.06
  -3  -3  -2    0.47    0.11
  -3  -3  -2    0.03    0.10
  -3  -3  -2    0.14    0.06
  -4  -3  -2    0.32    0.12
   4   3   2   -0.03    0.05
   4   3   2    0.10    0.11
  -5  -3  -2   71.20    1.56
   5   3   2   70.31    1.51
  -6  -3  -2   -0.10    0.14
   6   3   2    0.08    0.14
  -7  -3  -2    2.80    0.27
   7   3   2    2.24    0.11
   7   3   2    2.54    0.25
  -8  -3  -2    0.03    0.16
   8   3   2   -0.04    0.15
   8   3   2   -0.02    0.06
  -9  -3  -2    4.71    0.37
   9   3   2    4.53    0.34
 -10  -3  -2    0.19    0.22
  10   3   2    0.02    0.18
 -11  -3  -2    0.48    0.27
  11   3   2    0.59    0.23
 -12  -3  -2   -0.29    0.23
  12   3   2   -0.20    0.19
 -13  -3  -2    5.32    0.48
  13   3   2    5.23    0.48
 -14  -3  -2   -0.03    0.27
  14   3   2    0.18    0.27
 -15  -3  -2    0.75    0.36
  15   3   2    1.04    0.34
 -12   4   2    0.17    0.40
 -11   4   2   -0.10    0.35
  10  -4  -2    1.26    0.28
 -10   4   2    1.01    0.39
   9  -4  -2   -0.44    0.16
  -9   4   2    0.03    0.31
   8  -4  -2    1.38    0.26
  -8   4   2    1.25    0.34
   7  -4  -2    0.01    0.17
   7  -4  -2    0.13    0.16
  -7   4   2   -0.24    0.24
   6  -4  -2   21.76    0.61
   6  -4  -2   22.57    0.72
  -6   4   2   21.93    0.82
   5  -4  -2   -0.15    0.11
   5  -4  -2   -0.18    0.13
  -5   4   2   -0.13    0.23
   4  -4  -2    0.06    0.14
   4  -4  -2    0.11    0.10
  -4   4   2   -0.20    0.20
   3  -4  -2    0.12    0.09
   3  -4  -2   -0.20    0.12
  -3   4   2   -0.08    0.17
   2  -4  -2    0.34    0.08
   2  -4  -2    0.15    0.13
  -2   4   2    0.29    0.18
   1  -4  -2    0.03    0.07
   1  -4  -2   -0.21    0.10
  -1   4   2   -0.20    0.14
   0  -4  -2   10.52    0.36
   0  -4  -2    9.12    0.26
   0   4   2    9.68    0.35
  -1  -4  -2   -0.03    0.07
  -1  -4  -2    0.08    0.09
  -1  -4  -2    0.07    0.09
  -2  -4  -2   29.31    0.69
  -2  -4  -2   28.00    0.64
  -2  -4  -2   27.72    0.64
  -3  -4  -2    0.11    0.07
  -3  -4  -2    0.08    0.10
  -3  -4  -2    0.09    0.11
  -4  -4  -2   32.64    0.79
  -4  -4  -2   31.59    0.67
   4   4   2   31.90    0.77
  -5  -4  -2    0.08    0.12
   5   4   2    0.06    0.06
   5   4   2   -0.11    0.12
  -6  -4  -2   39.00    0.99
   6   4   2   40.12    0.97
  -7  -4  -2    0.03    0.13
   7   4   2   -0.14    0.13
  -8  -4  -2    0.71    0.20
   8   4   2    0.58    0.20
   9   4   2    0.10    0.18
 -10  -4  -2   12.02    0.56
  10   4   2   10.74    0.51
 -11  -4  -2   -0.03    0.20
  11   4   2   -0.21    0.20
 -12  -4  -2    2.80    0.39
  12   4   2    2.58    0.34
 -13  -4  -2    0.22    0.26
  13   4   2    0.08    0.25
 -14  -4  -2    0.31    0.27
  14   4   2   -0.19    0.25
 -15  -4  -2    0.44    0.32
  15   4   2   -0.28    0.25
 -11   5   2   -0.56    0.35
  10  -5  -2    0.06    0.23
 -10   5   2   -0.15    0.32
   9  -5  -2    0.17    0.22
  -9   5   2    0.06    0.34
   8  -5  -2    0.28    0.22
  -8   5   2   -0.02    0.32
   7  -5  -2    0.24    0.19
  -7   5   2    0.18    0.31
   6  -5  -2    0.15    0.19
  -6   5   2    0.40    0.28
   5  -5  -2    8.82    0.33
   5  -5  -2    9.07    0.45
  -5   5   2    8.44    0.51
   4  -5  -2    0.06    0.10
   4  -5  -2   -0.05    0.14
  -4   5   2    0.21    0.23
   3  -5  -2    4.90    0.20
   3  -5  -2    4.34    0.30
  -3   5   2    4.60    0.35
   2  -5  -2    0.09    0.08
   2  -5  -2    0.02    0.14
  -2   5   2    0.06    0.18
   1  -5  -2   10.06    0.40
   1  -5  -2   11.04    0.28
  -1   5   2   10.55    0.42
   0  -5  -2   -0.06    0.07
   0  -5  -2   -0.22    0.12
   0   5   2   -0.21    0.12
  -1  -5  -2   64.26    1.29
  -1  -5  -2   63.47    1.38
   1   5   2   63.99    1.43
  -2  -5  -2   -0.29    0.10
  -2  -5  -2   -0.26    0.09
  -2  -5  -2   -0.30    0.10
  -3  -5  -2   14.64    0.40
  -3  -5  -2   14.41    0.42
  -3  -5  -2   13.93    0.44
  -4  -5  -2    0.14    0.12
  -4  -5  -2   -0.09    0.07
   4   5   2   -0.22    0.10
  -5  -5  -2    9.78    0.38
  -5  -5  -2    9.71    0.26
   5   5   2    8.95    0.36
  -6  -5  -2    0.14    0.13
   6   5   2   -0.18    0.12
   6   5   2    0.01    0.05
  -7  -5  -2    9.21    0.41
   7   5   2    9.23    0.42
  -8  -5  -2    0.10    0.15
   8   5   2   -0.05    0.15
  -9  -5  -2    8.67    0.44
   9   5   2    7.88    0.43
  10   5   2    0.34    0.21
 -11  -5  -2   10.85    0.57
  11   5   2   10.34    0.52
 -12  -5  -2   -0.12    0.22
  12   5   2    0.29    0.24
 -13  -5  -2    5.12    0.51
  13   5   2    4.09    0.43
 -14  -5  -2    0.02    0.24
  14   5   2    0.20    0.27
 -15  -5  -2    0.19    0.31
  15   5   2    0.07    0.29
 -16  -5  -2   -0.18    0.30
  16   5   2    0.00    0.30
  10  -6  -2   10.20    0.61
 -10   6   2    9.87    0.72
   9  -6  -2    0.22    0.25
  -9   6   2   -0.50    0.34
   8  -6  -2    2.04    0.33
  -8   6   2    1.85    0.44
   7  -6  -2   -0.10    0.19
  -7   6   2    0.20    0.29
   6  -6  -2    4.51    0.37
  -6   6   2    4.23    0.48
   5  -6  -2   -0.20    0.17
  -5   6   2   -0.09    0.29
   4  -6  -2    1.12    0.23
  -4   6   2    1.12    0.31
   3  -6  -2   -0.17    0.15
   3  -6  -2    0.00    0.08
  -3   6   2   -0.07    0.21
   2  -6  -2   61.33    1.20
   2  -6  -2   58.74    1.42
  -2   6   2   60.09    1.48
   1  -6  -2   -0.03    0.06
   1  -6  -2   -0.12    0.12
  -1   6   2   -0.10    0.16
   0  -6  -2    0.06    0.07
   0  -6  -2   -0.07    0.12
   0   6   2   -0.03    0.15
  -1  -6  -2   -0.17    0.12
  -1  -6  -2   -0.04    0.08
   1   6   2   -0.05    0.15
  -2  -6  -2   12.88    0.45
  -2  -6  -2   12.82    0.42
  -2  -6  -2   12.86    0.38
  -3  -6  -2   -0.12    0.10
  -3  -6  -2   -0.17    0.10
  -4  -6  -2    6.95    0.32
  -4  -6  -2    6.63    0.26
   4   6   2    6.59    0.31
  -5  -6  -2   -0.18    0.07
  -5  -6  -2    0.13    0.13
   5   6   2   -0.15    0.12
  -6  -6  -2    0.23    0.15
  -6  -6  -2    0.27    0.08
   6   6   2    0.29    0.16
  -7  -6  -2    0.25    0.15
   7   6   2   -0.14    0.15
  -8  -6  -2   27.79    0.83
   8   6   2   26.32    0.80
  -9  -6  -2    0.56    0.21
   9   6   2   -0.01    0.17
 -10  -6  -2   68.41    1.71
  10   6   2   68.39    1.66
 -11  -6  -2    0.27    0.20
  11   6   2   -0.06    0.20
 -12  -6  -2    0.22    0.23
  12   6   2    0.08    0.23
 -13  -6  -2    0.02    0.22
  13   6   2    0.11    0.23
 -14  -6  -2    1.41    0.34
  14   6   2    1.50    0.34
 -15  -6  -2    0.51    0.29
  15   6   2    0.45    0.31
 -16  -6  -2    0.45    0.35
  16   6   2    0.74    0.35
   9  -7  -2    0.00    0.27
  -9   7   2   -0.32    0.34
   8  -7  -2   -0.13    0.22
  -8   7   2   -0.11    0.33
   7  -7  -2    4.63    0.45
  -7   7   2    4.49    0.53
   6  -7  -2    0.03    0.20
  -6   7   2    0.24    0.30
   5  -7  -2    0.26    0.21
  -5   7   2    0.34    0.28
   4  -7  -2   -0.18    0.18
  -4   7   2   -0.33    0.26
   3  -7  -2    3.18    0.33
  -3   7   2    3.49    0.40
   2  -7  -2    0.04    0.17
  -2   7   2   -0.34    0.20
   1  -7  -2   58.36    1.14
   1  -7  -2   56.54    1.40
  -1   7   2   58.60    1.44
   0  -7  -2    0.03    0.08
   0  -7  -2   -0.10    0.13
   0   7   2   -0.28    0.17
  -1  -7  -2   29.80    0.66
  -1  -7  -2   28.74    0.80
   1   7   2   28.79    0.82
  -2  -7  -2   -0.07    0.10
  -2  -7  -2    0.28    0.15
  -2  -7  -2   -0.17    0.13
  -3  -7  -2    1.14    0.16
  -3  -7  -2    1.01    0.18
   3   7   2    1.19    0.15
  -4  -7  -2   -0.18    0.09
  -4  -7  -2    0.00    0.13
   4   7   2    0.05    0.12
  -5  -7  -2    4.49    0.23
  -5  -7  -2    4.48    0.29
   5   7   2    4.59    0.28
  -6  -7  -2    0.77    0.17
  -6  -7  -2    0.20    0.09
   6   7   2   -0.26    0.14
  -7  -7  -2   32.27    0.90
   7   7   2   30.08    0.85
  -8  -7  -2    0.81    0.20
   8   7   2    0.05    0.17
  -9  -7  -2   42.89    1.17
   9   7   2   41.48    1.13
 -10  -7  -2    0.10    0.19
  10   7   2   -0.13    0.18
 -11  -7  -2    6.14    0.43
  11   7   2    5.37    0.42
 -12  -7  -2    0.73    0.26
  12   7   2    0.15    0.22
 -13  -7  -2    0.95    0.30
  13   7   2    1.02    0.31
 -14  -7  -2   -0.04    0.23
  14   7   2   -0.01    0.26
 -15  -7  -2    7.64    0.56
  15   7   2    6.76    0.57
 -16  -7  -2    0.28    0.30
  16   7   2   -0.06    0.28
   8  -8  -2    1.46    0.35
  -8   8   2    1.96    0.49
   7  -8  -2   -0.27    0.23
  -7   8   2   -0.17    0.36
   6  -8  -2    4.14    0.44
  -6   8   2    3.73    0.52
   5  -8  -2   -0.05    0.21
  -5   8   2   -0.30    0.27
   4  -8  -2   14.58    0.65
  -4   8   2   14.57    0.72
   3  -8  -2   -0.18    0.17
  -3   8   2    0.03    0.26
   2  -8  -2    9.13    0.48
  -2   8   2    8.87    0.53
   1  -8  -2    0.03    0.17
  -1   8   2    0.00    0.23
   0  -8  -2    5.89    0.21
   0  -8  -2    6.06    0.38
   0   8   2    6.28    0.42
  -1  -8  -2   -0.07    0.15
   1   8   2   -0.16    0.17
  -2  -8  -2    1.72    0.22
   2   8   2    1.66    0.24
   2   8   2    2.08    0.18
  -3  -8  -2    0.23    0.16
  -3  -8  -2   -0.02    0.13
   3   8   2    0.06    0.11
  -4  -8  -2    2.20    0.22
  -4  -8  -2    2.34    0.26
   4   8   2    2.27    0.21
   5   8   2    0.31    0.15
  -6  -8  -2   47.36    1.05
  -6  -8  -2   47.44    1.22
   6   8   2   46.82    1.14
  -7  -8  -2    0.69    0.12
  -7  -8  -2    0.39    0.18
   7   8   2    0.24    0.18
  -8  -8  -2    1.02    0.23
   8   8   2    0.64    0.11
   8   8   2    0.48    0.20
  -9  -8  -2    1.80    0.27
   9   8   2    0.89    0.23
 -10  -8  -2   47.49    1.32
  10   8   2   46.75    1.27
 -11  -8  -2    0.09    0.20
  11   8   2    0.35    0.23
 -12  -8  -2   10.47    0.58
  12   8   2   10.58    0.57
 -13  -8  -2   -0.23    0.21
  13   8   2    0.11    0.25
 -14  -8  -2    1.20    0.32
  14   8   2    1.86    0.35
 -15  -8  -2    0.38    0.29
  15   8   2    0.19    0.29
 -16  -8  -2    0.15    0.30
  16   8   2    0.20    0.30
   7  -9  -2    4.97    0.50
  -7   9   2    4.32    0.58
   6  -9  -2   -0.09    0.24
  -6   9   2    0.00    0.36
   5  -9  -2    0.64    0.28
  -5   9   2    0.37    0.35
   4  -9  -2    0.14    0.22
  -4   9   2   -0.12    0.29
   3  -9  -2    4.13    0.42
  -3   9   2    4.08    0.45
   2  -9  -2    0.24    0.20
  -2   9   2    0.16    0.26
   1  -9  -2    1.84    0.29
  -1   9   2    1.37    0.30
   0  -9  -2    0.05    0.18
   0   9   2    0.06    0.21
  -1  -9  -2    1.60    0.26
   1   9   2    1.77    0.30
  -2  -9  -2   -0.17    0.16
   2   9   2   -0.08    0.18
   2   9   2    0.05    0.11
  -3  -9  -2   12.00    0.52
  -3  -9  -2   11.94    0.48
   3   9   2   11.13    0.40
   3   9   2   12.23    0.53
  -4  -9  -2    0.13    0.17
  -4  -9  -2    0.01    0.16
   4   9   2    0.08    0.13
  -5  -9  -2   34.53    1.00
  -5  -9  -2   34.58    0.89
   5   9   2   34.44    0.88
   6   9   2    1.65    0.24
  -7  -9  -2   69.35    1.48
  -7  -9  -2   68.21    1.72
   7   9   2   71.99    1.63
  -8  -9  -2    0.02    0.18
  -8  -9  -2   -0.15    0.10
   8   9   2    0.15    0.18
  -9  -9  -2    3.20    0.35
   9   9   2    3.75    0.37
 -10  -9  -2    1.04    0.24
  10   9   2    0.62    0.24
 -11  -9  -2    3.43    0.39
  11   9   2    3.79    0.41
 -12  -9  -2    0.03    0.23
  12   9   2   -0.02    0.22
 -13  -9  -2    1.87    0.34
  13   9   2    2.17    0.36
 -14  -9  -2    0.41    0.26
  14   9   2    0.51    0.30
 -15  -9  -2    8.99    0.62
  15   9   2    7.49    0.57
 -16  -9  -2    0.28    0.30
  16   9   2    0.27    0.32
   6 -10  -2    1.00    0.32
  -6  10   2    1.40    0.46
   5 -10  -2   -0.18    0.23
  -5  10   2    0.26    0.38
   4 -10  -2    0.81    0.29
  -4  10   2    0.94    0.38
   3 -10  -2   -0.01    0.24
  -3  10   2   -0.37    0.27
   2 -10  -2    1.07    0.28
  -2  10   2    1.86    0.36
   1 -10  -2    0.06    0.21
  -1  10   2   -0.16    0.23
   0 -10  -2   31.85    1.01
   0  10   2   34.72    1.06
  -1 -10  -2    0.09    0.18
   1  10   2   -0.02    0.21
  -2 -10  -2    0.01    0.18
   2  10   2    0.15    0.23
  -3 -10  -2    0.65    0.22
   3  10   2    0.84    0.16
   3  10   2    0.98    0.24
  -4 -10  -2    0.66    0.21
  -4 -10  -2    0.41    0.23
   4  10   2    0.99    0.18
  -5 -10  -2    0.84    0.19
  -5 -10  -2    0.96    0.23
   5  10   2    0.66    0.18
  -6 -10  -2   52.65    1.43
  -6 -10  -2   55.42    1.28
   6  10   2   55.95    1.32
  -7 -10  -2    0.27    0.15
  -7 -10  -2    0.36    0.22
   7  10   2    0.17    0.19
  -8 -10  -2   53.46    1.17
  -8 -10  -2   51.87    1.42
   8  10   2   51.65    1.32
  -9 -10  -2    0.00    0.19
   9  10   2    0.00    0.19
 -10 -10  -2   12.57    0.60
  10  10   2   13.03    0.59
 -11 -10  -2    0.01    0.21
  11  10   2   -0.30    0.19
 -12 -10  -2    9.76    0.57
  12  10   2   11.14    0.61
 -13 -10  -2    0.06    0.26
  13  10   2   -0.14    0.25
 -14 -10  -2    2.01    0.40
  14  10   2    2.42    0.41
 -15 -10  -2    1.23    0.35
  15  10   2    0.55    0.32
 -16 -10  -2    0.87    0.33
  16  10   2    1.45    0.38
   5 -11  -2    2.54    0.41
  -5  11   2    2.27    0.51
   4 -11  -2    0.41    0.28
  -4  11   2   -0.24    0.35
   3 -11  -2    4.28    0.47
  -3  11   2    4.64    0.54
   2 -11  -2   -0.02    0.21
  -2  11   2    0.25    0.30
   1 -11  -2    0.82    0.28
  -1  11   2    0.73    0.30
   0 -11  -2    0.10    0.20
   0  11   2    0.15    0.25
  -1 -11  -2   20.72    0.78
   1  11   2   19.52    0.78
  -2 -11  -2    0.00    0.20
   2  11   2   -0.12    0.20
  -3 -11  -2   29.26    0.90
   3  11   2   27.25    0.93
  -4 -11  -2    0.37    0.18
   4  11   2    0.49    0.16
   4  11   2    0.28    0.22
  -5 -11  -2   41.23    1.09
  -5 -11  -2   41.04    1.20
   5  11   2   39.94    1.01
  -6 -11  -2   -0.11    0.16
  -6 -11  -2    0.00    0.20
   6  11   2   -0.13    0.16
  -7 -11  -2    3.96    0.31
  -7 -11  -2    4.69    0.41
   7  11   2    3.90    0.34
  -8 -11  -2    0.19    0.14
  -8 -11  -2    0.33    0.23
   8  11   2    0.08    0.18
  -9 -11  -2    2.70    0.35
   9  11   2    2.41    0.31
 -10 -11  -2    0.04    0.23
  10  11   2    0.05    0.20
 -11 -11  -2    0.07    0.24
  11  11   2   -0.05    0.20
 -12 -11  -2   -0.09    0.22
  12  11   2    0.22    0.24
 -13 -11  -2   14.33    0.72
  13  11   2   15.02    0.74
 -14 -11  -2    0.12    0.26
  14  11   2    0.17    0.27
 -15 -11  -2   18.18    0.87
  15  11   2   18.07    0.85
   4 -12  -2    1.60    0.37
  -4  12   2    1.69    0.47
   3 -12  -2   -0.07    0.27
  -3  12   2    0.07    0.38
   2 -12  -2    5.58    0.49
  -2  12   2    5.03    0.56
   1 -12  -2    0.08    0.23
  -1  12   2    0.13    0.29
   0 -12  -2   10.40    0.58
   0  12   2    9.78    0.60
  -1 -12  -2    0.10    0.22
   1  12   2    0.31    0.29
  -2 -12  -2   11.57    0.58
   2  12   2   10.04    0.60
  -3 -12  -2   -0.15    0.20
   3  12   2    0.74    0.29
  -4 -12  -2    7.44    0.47
   4  12   2    7.87    0.52
  -5 -12  -2    0.30    0.23
  -5 -12  -2    0.60    0.21
   5  12   2    0.20    0.25
  -6 -12  -2    2.80    0.31
  -6 -12  -2    2.75    0.37
   6  12   2    2.35    0.27
  -7 -12  -2    0.40    0.19
  -7 -12  -2    0.35    0.24
   7  12   2    0.61    0.21
  -8 -12  -2    0.28    0.23
  -8 -12  -2    0.56    0.18
   8  12   2    0.28    0.21
  -9 -12  -2   -0.08    0.23
   9  12   2   -0.07    0.20
 -10 -12  -2    1.52    0.32
  10  12   2    1.78    0.31
 -11 -12  -2   -0.14    0.21
  11  12   2    0.14    0.23
 -12 -12  -2    0.64    0.28
  12  12   2    0.60    0.29
 -13 -12  -2    0.04    0.27
  13  12   2    0.27    0.27
 -14 -12  -2   19.89    0.89
  14  12   2   20.72    0.90
 -15 -12  -2    0.33    0.29
  15  12   2   -0.11    0.29
   2 -13  -2   -0.20    0.26
  -2  13   2    0.43    0.36
   1 -13  -2   -0.06    0.26
  -1  13   2    0.49    0.34
   0 -13  -2   -0.14    0.24
   0  13   2    0.37    0.33
  -1 -13  -2   -0.03    0.23
   1  13   2    0.46    0.30
  -2 -13  -2    0.27    0.23
   2  13   2    0.27    0.27
  -3 -13  -2    7.36    0.49
   3  13   2    6.68    0.54
  -4 -13  -2    0.16    0.22
   4  13   2    0.15    0.26
  -5 -13  -2   19.69    0.74
   5  13   2   19.17    0.81
  -6 -13  -2   -0.02    0.23
  -6 -13  -2   -0.16    0.18
  -7 -13  -2    2.44    0.38
  -7 -13  -2    3.25    0.33
   7  13   2    2.49    0.30
  -8 -13  -2   -0.03    0.23
   8  13   2    0.15    0.20
  -9 -13  -2    0.37    0.26
   9  13   2    0.08    0.21
 -10 -13  -2    0.11    0.24
  10  13   2   -0.01    0.22
 -11 -13  -2    1.62    0.37
  11  13   2    2.00    0.34
 -12 -13  -2    0.01    0.25
  12  13   2   -0.01    0.25
 -13 -13  -2    3.71    0.49
  13  13   2    3.13    0.41
 -14 -13  -2    0.31    0.28
  14  13   2    0.20    0.31
 -15 -13  -2   17.07    0.87
  15  13   2   17.17    0.85
   1 -14  -2   -0.02    0.28
  -1  14   2   -0.23    0.36
   0 -14  -2    2.43    0.41
   0  14   2    2.53    0.49
  -1 -14  -2    0.37    0.28
   1  14   2    0.61    0.35
  -2 -14  -2   11.65    0.65
   2  14   2   11.78    0.68
  -3 -14  -2    0.06    0.24
   3  14   2    0.66    0.33
  -4 -14  -2    5.17    0.43
   4  14   2    5.53    0.54
  -5 -14  -2   -0.03    0.22
   5  14   2    0.13    0.27
  -6 -14  -2    2.54    0.34
   6  14   2    1.74    0.36
  -7 -14  -2    0.20    0.22
  -7 -14  -2    0.10    0.24
  -8 -14  -2    0.14    0.27
  -9 -14  -2    0.14    0.28
   9  14   2    0.14    0.23
 -10 -14  -2    9.81    0.61
  10  14   2    8.51    0.52
 -11 -14  -2   -0.13    0.26
  11  14   2   -0.12    0.23
 -12 -14  -2    0.52    0.30
  12  14   2    0.61    0.29
 -13 -14  -2    0.23    0.30
  13  14   2   -0.05    0.27
 -14 -14  -2   16.38    0.85
  14  14   2   15.38    0.79
  -1 -15  -2   10.38    0.69
   1  15   2    9.70    0.71
  -2 -15  -2    0.14    0.29
   2  15   2    0.04    0.32
  -3 -15  -2    0.66    0.32
   3  15   2    0.57    0.32
  -4 -15  -2    0.00    0.23
   4  15   2    0.42    0.31
  -5 -15  -2    2.33    0.37
   5  15   2    2.66    0.43
  -6 -15  -2    0.15    0.24
   6  15   2    0.59    0.32
  -7 -15  -2    0.36    0.24
   7  15   2    0.50    0.32
  -8 -15  -2    0.15    0.29
  -9 -15  -2   16.89    0.82
 -10 -15  -2    0.18    0.28
 -11 -15  -2   -0.01    0.31
  11  15   2   -0.14    0.24
 -12 -15  -2    0.07    0.28
  12  15   2    0.31    0.28
 -13 -15  -2    1.45    0.38
  13  15   2    2.10    0.39
  -4 -16  -2    1.59    0.35
   4  16   2    1.18    0.39
  -5 -16  -2   -0.09    0.25
   5  16   2    0.14    0.33
  -6 -16  -2    0.60    0.29
   6  16   2    1.11    0.38
   7  16   2    0.24    0.33
   8  16   2    0.45    0.34
  -9 -16  -2   -0.03    0.29
 -10 -16  -2    7.74    0.62
 -11 -16  -2    0.13    0.29
   9  16  -3    3.23    0.52
   8  16  -3    0.06    0.33
   7  16  -3    0.48    0.33
   6  16  -3    0.27    0.35
  -6 -16   3   -0.10    0.24
  12  15  -3    4.50    0.49
 -12 -15   3    4.37    0.54
 -11 -15   3   -0.30    0.28
 -10 -15   3    2.43    0.44
  -9 -15   3    0.26    0.28
   8  15  -3    0.02    0.29
  -8 -15   3   -0.11    0.27
   7  15  -3    0.20    0.29
  -7 -15   3    0.08    0.23
   6  15  -3    0.35    0.31
  -6 -15   3    0.25    0.24
   5  15  -3    0.01    0.29
  -5 -15   3   -0.38    0.22
   4  15  -3    4.60    0.57
  -4 -15   3    4.52    0.48
   3  15  -3    0.13    0.33
  -3 -15   3    0.53    0.30
   2  15  -3    0.27    0.37
  -2 -15   3    0.10    0.27
  13  14  -3   11.34    0.64
 -13 -14   3    9.94    0.67
  12  14  -3    0.37    0.28
 -12 -14   3   -0.03    0.28
  11  14  -3    7.73    0.53
 -11 -14   3    8.23    0.60
  10  14  -3   -0.32    0.24
 -10 -14   3    0.15    0.26
  -9 -14   3    5.55    0.51
  -8 -14   3   -0.03    0.27
   7  14  -3   35.61    1.27
  -7 -14   3   36.53    1.08
   6  14  -3    0.17    0.27
  -6 -14   3   -0.22    0.21
   5  14  -3   -0.27    0.26
  -5 -14   3    0.04    0.23
   4  14  -3    0.31    0.31
  -4 -14   3    0.12    0.23
   3  14  -3    1.24    0.38
  -3 -14   3    1.58    0.35
   2  14  -3    0.33    0.35
  -2 -14   3    0.53    0.30
   1  14  -3    7.41    0.64
  -1 -14   3    7.14    0.58
   0  14  -3   -0.19    0.33
   0 -14   3    0.41    0.29
  14  13  -3    1.69    0.39
 -14 -13   3    2.10    0.41
  13  13  -3    0.16    0.29
 -13 -13   3    0.10    0.29
  12  13  -3    4.24    0.47
 -12 -13   3    4.19    0.50
  11  13  -3    0.06    0.25
 -11 -13   3   -0.01    0.27
  10  13  -3   15.27    0.67
 -10 -13   3   13.80    0.75
   9  13  -3    0.11    0.22
  -9 -13   3   -0.11    0.26
  -8 -13   3    3.51    0.44
  -7 -13   3    0.06    0.25
  -7 -13   3    0.35    0.20
   6  13  -3    8.89    0.59
  -6 -13   3    7.48    0.47
   5  13  -3   -0.16    0.24
  -5 -13   3    0.22    0.22
   4  13  -3    2.16    0.39
  -4 -13   3    1.82    0.31
   3  13  -3   -0.03    0.26
  -3 -13   3    0.03    0.21
   2  13  -3   18.94    0.87
  -2 -13   3   18.14    0.78
   1  13  -3    0.03    0.29
  -1 -13   3    0.20    0.24
   0  13  -3    5.21    0.56
   0 -13   3    5.63    0.54
  -1  13  -3   -0.15    0.32
   1 -13   3    0.05    0.26
  -2  13  -3    1.41    0.45
   2 -13   3    0.79    0.32
  15  12  -3    0.54    0.34
 -15 -12   3    0.16    0.30
  14  12  -3    0.28    0.30
 -14 -12   3   -0.08    0.27
  13  12  -3    1.40    0.35
 -13 -12   3    1.58    0.37
  12  12  -3    0.10    0.24
 -12 -12   3    0.37    0.28
  11  12  -3    7.14    0.51
 -11 -12   3    6.30    0.50
  10  12  -3   -0.12    0.22
 -10 -12   3    0.19    0.26
   9  12  -3    2.35    0.32
  -9 -12   3    2.72    0.40
   8  12  -3    0.32    0.21
  -8 -12   3   -0.12    0.24
   7  12  -3   92.26    2.04
  -7 -12   3   95.12    2.07
  -7 -12   3   86.92    2.28
  -6 -12   3    0.25    0.19
  -6 -12   3   -0.10    0.24
   5  12  -3    2.15    0.38
  -5 -12   3    1.41    0.27
   4  12  -3    0.12    0.24
  -4 -12   3   -0.02    0.19
   3  12  -3    1.04    0.30
  -3 -12   3    0.58    0.24
   2  12  -3    0.02    0.27
  -2 -12   3    0.18    0.22
   1  12  -3    0.30    0.31
  -1 -12   3    0.34    0.25
   0  12  -3    0.42    0.32
   0 -12   3    0.10    0.23
  -1  12  -3    3.13    0.47
   1 -12   3    3.63    0.43
  -2  12  -3   -0.18    0.32
   2 -12   3   -0.09    0.24
  -3  12  -3    2.32    0.50
   3 -12   3    1.92    0.39
  15  11  -3    0.33    0.32
 -15 -11   3    0.04    0.28
  14  11  -3    1.00    0.35
 -14 -11   3    1.05    0.32
  13  11  -3    0.43    0.27
 -13 -11   3   -0.11    0.22
  12  11  -3   14.16    0.69
 -12 -11   3   14.89    0.72
  11  11  -3    0.05    0.23
 -11 -11   3   -0.34    0.19
  10  11  -3    0.01    0.23
 -10 -11   3    0.32    0.25
   9  11  -3   -0.24    0.19
  -9 -11   3   -0.03    0.20
   8  11  -3    1.07    0.24
  -8 -11   3    1.05    0.18
  -8 -11   3    0.77    0.26
   7  11  -3    0.73    0.21
  -7 -11   3    0.78    0.24
  -7 -11   3    0.41    0.17
   6  11  -3    0.24    0.17
  -6 -11   3    0.14    0.17
  -6 -11   3    0.22    0.22
   5  11  -3    0.11    0.16
  -5 -11   3    0.00    0.17
  -5 -11   3   -0.04    0.20
   4  11  -3    0.19    0.23
  -4 -11   3    0.28    0.20
   3  11  -3   -0.12    0.22
  -3 -11   3   -0.04    0.19
   2  11  -3   67.06    1.81
  -2 -11   3   70.47    1.73
   1  11  -3    0.11    0.26
  -1 -11   3   -0.10    0.19
   0  11  -3    4.21    0.47
   0 -11   3    2.95    0.38
  -1  11  -3    0.03    0.30
   1 -11   3   -0.01    0.22
  -2  11  -3    0.01    0.32
   2 -11   3    0.57    0.27
  -3  11  -3   -0.24    0.34
   3 -11   3   -0.17    0.22
  -4  11  -3    2.53    0.50
   4 -11   3    3.98    0.47
  -5  11  -3    0.09    0.42
   5 -11   3    0.13    0.28
  16  10  -3   -0.20    0.29
 -16 -10   3    0.09    0.30
  15  10  -3    2.49    0.42
 -15 -10   3    2.67    0.44
  14  10  -3    0.46    0.30
 -14 -10   3   -0.13    0.26
  13  10  -3    1.36    0.33
 -13 -10   3    1.49    0.34
  12  10  -3    0.42    0.27
 -12 -10   3    0.21    0.24
  11  10  -3    0.48    0.26
 -11 -10   3    0.67    0.26
  10  10  -3    0.35    0.23
 -10 -10   3   -0.03    0.21
   9  10  -3    0.88    0.25
  -9 -10   3    0.78    0.27
   8  10  -3    0.03    0.19
  -8 -10   3   -0.03    0.12
  -8 -10   3   -0.03    0.19
   7  10  -3   18.28    0.64
  -7 -10   3   17.98    0.72
  -7 -10   3   19.41    0.58
   6  10  -3    0.18    0.18
  -6 -10   3   -0.17    0.19
  -6 -10   3   -0.23    0.14
   5  10  -3   58.67    1.31
  -5 -10   3   56.29    1.51
  -5 -10   3   57.50    1.38
  -4 -10   3    0.37    0.19
  -4 -10   3    0.44    0.21
   3  10  -3   14.81    0.67
  -3 -10   3   15.49    0.60
   2  10  -3    0.09    0.21
  -2 -10   3   -0.36    0.15
   1  10  -3   12.78    0.63
  -1 -10   3   10.57    0.56
   0  10  -3    0.08    0.24
   0 -10   3   -0.04    0.19
  -1  10  -3    0.22    0.27
   1 -10   3    0.18    0.20
  -2  10  -3   -0.03    0.27
   2 -10   3    0.24    0.23
  -3  10  -3    2.21    0.41
   3 -10   3    1.75    0.34
  -4  10  -3   -0.10    0.33
   4 -10   3    0.01    0.22
  -5  10  -3   12.44    0.80
   5 -10   3   14.29    0.73
  -6  10  -3   -0.47    0.39
   6 -10   3   -0.10    0.24
  16   9  -3    1.82    0.43
 -16  -9   3    1.38    0.38
  15   9  -3   -0.15    0.27
 -15  -9   3   -0.24    0.26
  14   9  -3   23.90    0.95
 -14  -9   3   22.81    0.94
  13   9  -3    0.26    0.27
 -13  -9   3    0.77    0.27
  12   9  -3    5.62    0.48
 -12  -9   3    6.45    0.49
  11   9  -3   -0.18    0.21
 -11  -9   3   -0.13    0.21
  10   9  -3    1.23    0.27
 -10  -9   3    1.43    0.28
   9   9  -3   -0.05    0.18
  -9  -9   3   -0.05    0.20
   8   9  -3    7.17    0.41
  -8  -9   3    7.40    0.45
  -8  -9   3    7.71    0.29
   7   9  -3    0.47    0.19
  -7  -9   3    0.36    0.20
  -7  -9   3    0.29    0.12
   6   9  -3    1.86    0.24
  -6  -9   3    1.97    0.30
  -6  -9   3    2.02    0.22
   4   9  -3  189.51    3.60
  -4  -9   3  176.81    3.91
  -4  -9   3  183.22    3.73
   3   9  -3   -0.15    0.20
   3   9  -3    0.15    0.12
  -3  -9   3    0.13    0.17
   2   9  -3   11.02    0.54
  -2  -9   3   12.29    0.52
   1   9  -3    0.17    0.22
  -1  -9   3    0.26    0.18
   0   9  -3   41.97    1.26
   0  -9   3   46.40    1.24
  -1   9  -3   -0.15    0.23
   1  -9   3    0.02    0.18
  -2   9  -3    6.63    0.52
   2  -9   3    7.30    0.47
  -3   9  -3    0.15    0.31
   3  -9   3   -0.13    0.19
  -4   9  -3   -0.06    0.30
   4  -9   3    0.30    0.23
  -5   9  -3   -0.18    0.33
   5  -9   3    0.09    0.24
  -6   9  -3   -0.23    0.37
   6  -9   3   -0.03    0.22
  -7   9  -3   -0.19    0.39
   7  -9   3   -0.08    0.26
  16   8  -3    0.31    0.34
 -16  -8   3   -0.12    0.28
  15   8  -3    8.80    0.64
 -15  -8   3    9.75    0.64
  14   8  -3    0.05    0.27
 -14  -8   3    0.29    0.26
  13   8  -3    0.04    0.26
 -13  -8   3    0.35    0.24
  12   8  -3    0.42    0.27
 -12  -8   3    0.12    0.22
  11   8  -3    0.41    0.25
 -11  -8   3   -0.02    0.20
  10   8  -3    0.68    0.24
 -10  -8   3    0.42    0.23
   9   8  -3    0.25    0.21
  -9  -8   3    0.12    0.19
   8   8  -3    0.20    0.18
  -8  -8   3   -0.18    0.15
  -8  -8   3    0.01    0.08
   7   8  -3   21.50    0.68
  -7  -8   3   20.79    0.73
  -7  -8   3   21.51    0.55
   6   8  -3    0.09    0.15
  -6  -8   3   -0.08    0.15
  -6  -8   3    0.04    0.11
   5   8  -3   62.28    1.37
  -5  -8   3   61.52    1.36
  -5  -8   3   59.11    1.50
   4   8  -3    0.05    0.13
  -4  -8   3    0.16    0.16
  -4  -8   3    0.01    0.13
   3   8  -3   58.18    1.23
  -3  -8   3   59.15    1.36
  -3  -8   3   56.34    1.44
   2   8  -3   -0.01    0.09
   2   8  -3    0.01    0.20
  -2  -8   3    0.10    0.15
   1   8  -3   70.79    1.70
  -1  -8   3   67.31    1.61
   0   8  -3    0.07    0.22
   0  -8   3    0.21    0.19
  -1   8  -3    1.26    0.29
   1  -8   3    1.06    0.24
  -2   8  -3   -0.03    0.25
   2  -8   3   -0.11    0.17
  -3   8  -3    0.13    0.26
   3  -8   3    0.01    0.19
  -4   8  -3    0.30    0.30
   4  -8   3   -0.13    0.18
  -5   8  -3   -0.15    0.29
   5  -8   3   -0.05    0.22
  -6   8  -3   -0.14    0.32
   6  -8   3   -0.09    0.22
  -7   8  -3    0.77    0.39
   7  -8   3    0.90    0.30
  -8   8  -3    0.03    0.40
   8  -8   3   -0.38    0.22
  16   7  -3    2.50    0.45
 -16  -7   3    2.50    0.45
  15   7  -3    0.40    0.30
 -15  -7   3    0.37    0.29
  14   7  -3    4.38    0.48
 -14  -7   3    4.59    0.50
  13   7  -3   -0.41    0.22
 -13  -7   3    0.41    0.24
  12   7  -3    6.65    0.48
 -12  -7   3    6.01    0.45
  11   7  -3    0.15    0.22
 -11  -7   3    0.43    0.23
  10   7  -3    7.67    0.46
 -10  -7   3    7.62    0.45
   9   7  -3   -0.02    0.18
  -9  -7   3    0.20    0.20
   8   7  -3    0.98    0.23
  -8  -7   3    1.62    0.25
   7   7  -3   -0.04    0.16
  -7  -7   3   -0.13    0.15
  -7  -7   3    0.07    0.07
   6   7  -3    0.28    0.16
  -6  -7   3    0.34    0.11
  -6  -7   3    0.37    0.16
   5   7  -3   -0.18    0.13
  -5  -7   3    0.07    0.15
  -5  -7   3    0.01    0.10
   4   7  -3    1.87    0.19
  -4  -7   3    1.77    0.23
  -4  -7   3    1.79    0.18
   3   7  -3   -0.10    0.10
  -3  -7   3    0.11    0.11
  -3  -7   3    0.16    0.14
   2   7  -3    0.42    0.10
   2   7  -3    0.22    0.16
  -2  -7   3    0.37    0.15
   1   7  -3   -0.05    0.16
   1   7  -3   -0.07    0.06
  -1  -7   3   -0.20    0.12
   0   7  -3   26.11    0.82
   0  -7   3   25.21    0.75
  -1   7  -3   -0.09    0.20
   1  -7   3   -0.14    0.15
  -2   7  -3    4.17    0.40
   2  -7   3    3.89    0.33
  -3   7  -3   -0.31    0.23
   3  -7   3    0.02    0.17
  -4   7  -3    0.23    0.28
   4  -7   3    0.43    0.21
  -5   7  -3    0.24    0.30
   5  -7   3   -0.29    0.19
  -6   7  -3    6.18    0.54
   6  -7   3    6.99    0.48
  -7   7  -3    0.26    0.35
   7  -7   3    0.01    0.21
  -8   7  -3    7.23    0.70
   8  -7   3    6.43    0.48
  -9   7  -3    0.01    0.37
   9  -7   3   -0.10    0.25
  16   6  -3   -0.04    0.30
 -16  -6   3    0.03    0.30
  15   6  -3    0.55    0.34
 -15  -6   3    0.68    0.31
  14   6  -3    0.05    0.27
 -14  -6   3   -0.03    0.24
  13   6  -3    1.62    0.34
 -13  -6   3    1.78    0.33
  12   6  -3    0.21    0.25
 -12  -6   3    0.13    0.24
  11   6  -3   51.36    1.40
 -11  -6   3   52.86    1.42
  10   6  -3    0.33    0.21
 -10  -6   3    0.03    0.20
   9   6  -3   41.09    1.12
  -9  -6   3   41.86    1.16
   8   6  -3   -0.23    0.16
  -8  -6   3    0.01    0.16
   7   6  -3    9.72    0.43
  -7  -6   3   10.04    0.46
  -7  -6   3   10.29    0.24
   6   6  -3   -0.05    0.15
  -6  -6   3   -0.06    0.07
  -6  -6   3    0.08    0.14
   5   6  -3    1.39    0.19
  -5  -6   3    1.63    0.14
  -5  -6   3    1.24    0.19
   4   6  -3    0.01    0.13
  -4  -6   3   -0.07    0.10
  -4  -6   3    0.06    0.13
   3   6  -3   23.62    0.58
  -3  -6   3   22.92    0.68
  -3  -6   3   23.72    0.62
   2   6  -3   -0.06    0.09
  -2  -6   3    0.03    0.13
  -2  -6   3    0.14    0.11
   1   6  -3   10.24    0.26
   1   6  -3   10.29    0.43
  -1  -6   3    9.74    0.39
   0   6  -3   -0.16    0.15
   0  -6   3   -0.05    0.12
  -1   6  -3    1.46    0.26
   1  -6   3    1.20    0.21
  -2   6  -3   -0.16    0.19
   2  -6   3   -0.20    0.13
  -3   6  -3   20.04    0.75
   3  -6   3   18.50    0.67
  -4   6  -3    0.23    0.29
   4  -6   3   -0.03    0.17
  -5   6  -3    0.49    0.32
   5  -6   3    0.43    0.21
  -6   6  -3   -0.40    0.28
   6  -6   3    0.19    0.20
  -7   6  -3    5.14    0.54
   7  -6   3    4.89    0.42
  -8   6  -3    0.27    0.36
   8  -6   3    0.33    0.23
  -9   6  -3    2.20    0.49
   9  -6   3    1.95    0.35
 -10   6  -3   -0.50    0.39
  10  -6   3    0.18    0.25
  16   5  -3   -0.21    0.28
 -16  -5   3    0.23    0.32
  15   5  -3    0.74    0.35
 -15  -5   3    0.86    0.34
  14   5  -3   10.31    0.62
 -14  -5   3   10.49    0.65
  13   5  -3    0.23    0.26
 -13  -5   3    0.20    0.24
  12   5  -3    0.24    0.24
 -12  -5   3    0.23    0.24
  11   5  -3    0.57    0.24
 -11  -5   3    1.49    0.28
  10   5  -3    1.75    0.29
 -10  -5   3    2.45    0.32
   9   5  -3    0.22    0.20
  -9  -5   3    0.13    0.19
   8   5  -3   10.55    0.48
  -8  -5   3   10.18    0.47
   7   5  -3   -0.18    0.14
  -7  -5   3   -0.20    0.14
   6   5  -3   22.10    0.65
  -6  -5   3   22.19    0.47
  -6  -5   3   22.70    0.68
   5   5  -3    0.08    0.14
  -5  -5   3   -0.07    0.07
  -5  -5   3   -0.05    0.11
   4   5  -3   30.20    0.75
  -4  -5   3   31.54    0.70
  -4  -5   3   30.78    0.80
   3   5  -3    0.07    0.11
  -3  -5   3    0.00    0.11
  -3  -5   3    0.14    0.09
   2   5  -3   62.53    1.26
  -2  -5   3   62.24    1.33
  -2  -5   3   61.59    1.41
   1   5  -3   -0.03    0.07
   1   5  -3   -0.10    0.13
  -1  -5   3   -0.07    0.11
   0   5  -3   21.69    0.65
   0  -5   3   21.91    0.63
  -1   5  -3   -0.19    0.14
   1  -5   3    0.02    0.13
  -2   5  -3    0.03    0.18
   2  -5   3   -0.14    0.12
  -3   5  -3   -0.10    0.20
   3  -5   3    0.09    0.16
  -4   5  -3   70.72    1.72
   4  -5   3   67.08    1.61
  -5   5  -3    0.27    0.29
   5  -5   3   -0.06    0.18
  -6   5  -3   12.47    0.67
   6  -5   3   11.63    0.55
  -7   5  -3   -0.18    0.30
   7  -5   3   -0.15    0.19
  -8   5  -3    1.96    0.42
   8  -5   3    1.38    0.28
  -9   5  -3    0.30    0.37
   9  -5   3    0.11    0.22
 -10   5  -3    1.44    0.43
  10  -5   3    1.44    0.32
 -11   5  -3    0.11    0.40
  15   4  -3    2.70    0.44
 -15  -4   3    2.33    0.44
  14   4  -3   -0.03    0.25
 -14  -4   3   -0.21    0.27
  13   4  -3    5.19    0.49
 -13  -4   3    4.70    0.49
  12   4  -3   -0.10    0.23
 -12  -4   3   -0.14    0.21
  11   4  -3    1.64    0.30
 -11  -4   3    1.11    0.28
  10   4  -3    0.13    0.20
 -10  -4   3    0.15    0.20
   9   4  -3   27.21    0.85
  -9  -4   3   26.88    0.85
   8   4  -3    0.11    0.17
  -8  -4   3    0.05    0.15
   7   4  -3   41.71    1.05
  -7  -4   3   42.30    1.08
   6   4  -3   -0.06    0.14
  -6  -4   3   -0.06    0.13
   5   4  -3   29.66    0.75
  -5  -4   3   30.52    0.60
  -5  -4   3   27.63    0.76
   4   4  -3   -0.25    0.12
  -4  -4   3   -0.10    0.07
  -4  -4   3   -0.10    0.11
   3   4  -3   94.19    1.87
  -3  -4   3   93.35    1.85
  -3  -4   3   92.41    1.98
   2   4  -3   -0.11    0.10
  -2  -4   3   -0.01    0.08
  -2  -4   3   -0.03    0.10
   1   4  -3    3.79    0.16
  -1  -4   3    3.39    0.24
  -1  -4   3    3.31    0.21
   0   4  -3   -0.26    0.11
   0  -4   3   -0.06    0.11
  -1   4  -3   11.56    0.43
  -2   4  -3   -0.10    0.16
   2  -4   3    0.07    0.12
  -3   4  -3   19.35    0.65
   3  -4   3   20.40    0.42
   3  -4   3   19.75    0.61
  -4   4  -3    0.06    0.21
   4  -4   3   -0.11    0.08
   4  -4   3    0.03    0.14
  -5   4  -3   98.66    2.28
   5  -4   3   95.94    2.13
   5  -4   3   96.84    1.92
  -6   4  -3    0.40    0.29
   6  -4   3    0.14    0.18
  -7   4  -3   -0.05    0.29
   7  -4   3   -0.25    0.17
  -8   4  -3    0.47    0.31
   8  -4   3    0.23    0.20
  -9   4  -3    4.98    0.54
   9  -4   3    4.62    0.40
 -10   4  -3    0.55    0.38
  10  -4   3   -0.02    0.22
 -11   4  -3    4.53    0.61
  15   3  -3    0.11    0.29
 -15  -3   3    0.59    0.31
  14   3  -3    0.40    0.29
 -14  -3   3    0.41    0.29
  13   3  -3   -0.02    0.24
 -13  -3   3    0.16    0.25
  12   3  -3    6.59    0.47
 -12  -3   3    6.64    0.48
  11   3  -3   -0.01    0.20
 -11  -3   3    0.16    0.23
  10   3  -3    2.30    0.31
 -10  -3   3    3.28    0.36
   9   3  -3   -0.15    0.19
  -9  -3   3   -0.19    0.16
   8   3  -3  149.06    3.08
  -8  -3   3  148.88    3.20
   7   3  -3    0.05    0.16
  -7  -3   3   -0.03    0.14
   6   3  -3    0.12    0.15
  -6  -3   3    0.45    0.15
   5   3  -3   -0.09    0.12
  -5  -3   3    0.11    0.13
   4   3  -3  181.18    3.53
  -4  -3   3  186.82    3.56
  -4  -3   3  177.37    3.68
   3   3  -3   -0.23    0.10
  -3  -3   3   -0.24    0.09
  -3  -3   3   -0.09    0.06
   2   3  -3  161.70    3.09
  -2  -3   3  158.84    3.36
  -2  -3   3  164.31    3.33
   1   3  -3   -0.32    0.07
  -1  -3   3   -0.23    0.08
  -1  -3   3   -0.25    0.10
   0   3  -3   28.93    0.72
  -1   3  -3   -0.18    0.12
   1  -3   3   -0.27    0.09
  -2   3  -3   14.16    0.50
   2  -3   3   13.78    0.44
   2  -3   3   14.72    0.30
  -3   3  -3    0.17    0.18
   3  -3   3    0.09    0.07
   3  -3   3   -0.09    0.11
  -4   3  -3   41.11    1.08
   4  -3   3   41.84    0.87
   4  -3   3   40.37    1.01
  -5   3  -3   -0.13    0.21
   5  -3   3   -0.01    0.14
   5  -3   3   -0.05    0.10
  -6   3  -3   60.85    1.55
   6  -3   3   59.60    1.29
   6  -3   3   60.58    1.42
  -7   3  -3   -0.08    0.26
   7  -3   3   -0.06    0.16
   7  -3   3    0.21    0.15
  -8   3  -3    8.80    0.57
   8  -3   3    8.94    0.45
  -9   3  -3   -0.02    0.30
   9  -3   3    0.12    0.18
 -10   3  -3    0.17    0.33
  10  -3   3    0.38    0.21
 -11   3  -3   -0.32    0.30
 -12   3  -3    0.80    0.42
  15   2  -3    2.62    0.44
 -15  -2   3    2.70    0.46
  14   2  -3    0.04    0.26
 -14  -2   3   -0.41    0.27
  13   2  -3   10.01    0.59
 -13  -2   3    8.51    0.60
  12   2  -3   -0.15    0.22
 -12  -2   3    0.11    0.23
  11   2  -3    2.34    0.33
 -11  -2   3    2.80    0.39
  10   2  -3    0.04    0.20
 -10  -2   3   -0.03    0.20
   9   2  -3    2.18    0.29
   9   2  -3    2.56    0.17
  -9  -2   3    2.92    0.32
   8   2  -3   -0.02    0.18
  -8  -2   3    0.23    0.18
   7   2  -3    1.85    0.13
   7   2  -3    2.02    0.25
  -7  -2   3    1.58    0.23
   6   2  -3   -0.01    0.14
  -6  -2   3    0.19    0.15
  -6  -2   3   -0.07    0.06
   5   2  -3   43.52    1.01
  -5  -2   3   44.70    0.87
  -5  -2   3   42.85    1.04
   4   2  -3   -0.15    0.11
  -4  -2   3   -0.04    0.05
  -4  -2   3    0.14    0.11
   3   2  -3  493.02    9.82
  -3  -2   3  487.23    9.42
  -3  -2   3  493.25   10.20
   2   2  -3   -0.14    0.09
  -2  -2   3   -0.05    0.06
  -2  -2   3   -0.05    0.08
   1   2  -3    0.09    0.07
  -1  -2   3   -0.09    0.08
  -1  -2   3   -0.03    0.09
   0   2  -3    0.06    0.04
   0   2  -3   -0.26    0.09
   0  -2   3   -0.04    0.08
   0  -2   3    0.00    0.04
  -1   2  -3   20.72    0.55
   1  -2   3   21.50    0.53
   1  -2   3   21.59    0.42
  -2   2  -3    0.08    0.15
   2  -2   3   -0.01    0.06
   2  -2   3   -0.06    0.09
  -3   2  -3   61.33    1.39
   3  -2   3   59.05    1.30
   3  -2   3   60.71    1.20
  -4   2  -3    0.26    0.17
   4  -2   3    0.00    0.11
   4  -2   3   -0.09    0.09
  -5   2  -3   18.18    0.64
   5  -2   3   17.88    0.48
   5  -2   3   17.22    0.54
  -6   2  -3   -0.21    0.19
   6  -2   3    0.00    0.12
   6  -2   3   -0.04    0.12
  -7   2  -3   21.41    0.79
   7  -2   3   21.30    0.67
   7  -2   3   21.71    0.62
  -8   2  -3    0.04    0.26
   8  -2   3    0.00    0.16
   8  -2   3    0.00    0.16
  -9   2  -3    7.32    0.55
   9  -2   3    8.76    0.43
   9  -2   3    9.65    0.45
 -10   2  -3    0.03    0.31
  10  -2   3    0.03    0.17
 -11   2  -3    6.54    0.57
 -12   2  -3    0.33    0.35
 -13   2  -3   10.30    0.73
  14   1  -3   -0.32    0.27
 -14  -1   3   -0.31    0.29
  13   1  -3   -0.18    0.24
 -13  -1   3   -0.02    0.28
  12   1  -3    0.56    0.27
 -12  -1   3    0.57    0.30
  11   1  -3    0.17    0.23
 -11  -1   3   -0.06    0.24
  10   1  -3    9.56    0.50
 -10  -1   3    9.83    0.53
   9   1  -3   -0.11    0.11
   9   1  -3    0.28    0.19
  -9  -1   3    0.05    0.22
   8   1  -3   53.01    1.29
   8   1  -3   52.58    1.14
  -8  -1   3   54.18    1.37
   7   1  -3   -0.15    0.15
   7   1  -3   -0.08    0.08
  -7  -1   3    0.05    0.16
   6   1  -3   59.08    1.22
   6   1  -3   60.53    1.34
  -6  -1   3   59.36    1.39
   5   1  -3    0.02    0.13
   5   1  -3   -0.12    0.07
  -5  -1   3   -0.06    0.13
   4   1  -3   54.72    1.10
   4   1  -3   55.79    1.19
  -4  -1   3   56.69    1.24
   3   1  -3   -0.02    0.10
  -3  -1   3   -0.05    0.06
  -3  -1   3   -0.01    0.09
   2   1  -3    0.40    0.09
  -2  -1   3    0.63    0.10
  -2  -1   3    0.54    0.07
   1   1  -3   -0.29    0.05
  -1  -1   3   -0.26    0.05
  -1  -1   3   -0.11    0.06
   0   1  -3    3.89    0.12
   0   1  -3    3.89    0.16
   0  -1   3    3.83    0.15
  -1   1  -3   -0.40    0.09
  -1   1  -3   -0.17    0.05
   1  -1   3   -0.22    0.07
  -2   1  -3  585.88   12.12
   2  -1   3  607.91   11.39
   2  -1   3  593.82   11.75
  -3   1  -3    0.24    0.16
   3  -1   3   -0.14    0.10
   3  -1   3   -0.09    0.08
  -4   1  -3    1.11    0.21
   4  -1   3    0.90    0.12
   4  -1   3    0.99    0.13
  -5   1  -3    0.05    0.16
   5  -1   3   -0.04    0.10
   5  -1   3   -0.03    0.10
  -6   1  -3   59.49    1.49
   6  -1   3   61.75    1.35
   6  -1   3   61.52    1.33
  -7   1  -3    0.16    0.24
   7  -1   3   -0.04    0.14
   7  -1   3   -0.16    0.12
  -8   1  -3    5.39    0.44
   8  -1   3    6.10    0.34
   8  -1   3    5.71    0.33
  -9   1  -3   -0.14    0.25
   9  -1   3    0.18    0.18
   9  -1   3   -0.02    0.15
 -10   1  -3    2.51    0.40
  10  -1   3    1.56    0.26
  10  -1   3    2.03    0.26
 -11   1  -3   -0.02    0.29
  11  -1   3    0.00    0.20
 -12   1  -3    0.34    0.32
 -13   1  -3    0.04    0.32
 -14   0   3    0.15    0.34
  13   0  -3   21.21    0.83
 -13   0   3   20.34    0.92
  12   0  -3   -0.15    0.24
 -12   0   3    0.05    0.30
  11   0  -3    2.72    0.34
 -11   0   3    2.52    0.40
  10   0  -3    0.03    0.20
 -10   0   3   -0.41    0.22
   9   0  -3    2.65    0.23
   9   0  -3    2.56    0.29
  -9   0   3    2.88    0.36
   8   0  -3   -0.08    0.16
   8   0  -3   -0.16    0.11
  -8   0   3    0.12    0.20
   7   0  -3    0.02    0.10
   7   0  -3   -0.08    0.14
  -7   0   3    0.03    0.19
   6   0  -3   -0.04    0.09
   6   0  -3   -0.16    0.13
  -6   0   3    0.05    0.17
   5   0  -3   44.51    1.02
   5   0  -3   44.40    0.96
  -5   0   3   45.49    1.09
   4   0  -3   -0.01    0.11
   4   0  -3   -0.04    0.08
  -4   0   3   -0.08    0.12
   3   0  -3   33.92    0.72
   3   0  -3   33.34    0.75
  -3   0   3   34.87    0.79
   2   0  -3   -0.42    0.07
   2   0  -3   -0.25    0.09
  -2   0   3   -0.07    0.10
  -1   0   3  123.83    2.48
  -1   0   3  119.44    2.55
   0   0  -3   -0.02    0.02
   0   0  -3   -0.04    0.02
   0   0  -3    0.04    0.04
   0   0   3   -0.01    0.04
  -1   0  -3  264.64    5.26
  -1   0  -3  231.05    4.97
   1   0   3  268.65    5.08
  -2   0  -3    0.09    0.13
  -2   0  -3   -0.35    0.08
   2   0   3   -0.53    0.09
  -3   0  -3   68.82    1.51
   3   0   3   72.03    1.41
   3   0   3   70.14    1.42
  -4   0  -3   -0.25    0.15
   4   0   3   -0.28    0.10
   4   0   3   -0.18    0.09
  -5   0  -3  240.40    4.94
   5   0   3  243.75    5.03
   5   0   3  246.12    4.67
  -6   0  -3    0.01    0.16
   6   0   3   -0.13    0.10
   6   0   3   -0.03    0.11
  -7   0  -3    4.85    0.39
   7   0   3    5.41    0.28
   7   0   3    4.93    0.30
  -8   0  -3   -0.09    0.22
   8   0   3    0.19    0.16
   8   0   3   -0.05    0.11
  -9   0  -3   21.08    0.82
   9   0   3   21.42    0.63
   9   0   3   20.71    0.68
 -10   0  -3   -0.13    0.26
  10   0   3    0.07    0.15
  10   0   3    0.17    0.20
 -11   0  -3    3.12    0.44
  11   0   3    3.42    0.36
 -12   0  -3    0.07    0.30
  12   0   3    0.17    0.25
 -13   0  -3    0.29    0.34
 -14   0  -3   -0.31    0.32
 -13   1   3    0.20    0.32
  12  -1  -3    0.38    0.28
 -12   1   3    0.67    0.34
  11  -1  -3   -0.44    0.21
 -11   1   3   -0.41    0.24
  10  -1  -3    8.22    0.47
  10  -1  -3    7.71    0.39
 -10   1   3    7.58    0.52
   9  -1  -3    0.05    0.15
   9  -1  -3    0.03    0.19
  -9   1   3   -0.21    0.22
   8  -1  -3    8.37    0.38
   8  -1  -3    8.78    0.43
  -8   1   3    9.01    0.49
   7  -1  -3    0.04    0.15
   7  -1  -3    0.00    0.12
  -7   1   3    0.06    0.20
   6  -1  -3    2.88    0.22
   6  -1  -3    2.72    0.24
  -6   1   3    3.13    0.30
   5  -1  -3    0.00    0.12
   5  -1  -3    0.00    0.10
  -5   1   3    0.14    0.16
   4  -1  -3   31.35    0.75
   4  -1  -3   33.09    0.75
  -4   1   3   32.07    0.81
   3  -1  -3   -0.07    0.10
   3  -1  -3   -0.04    0.08
  -3   1   3   -0.01    0.13
   2  -1  -3  259.74    5.10
   2  -1  -3  249.95    5.10
  -2   1   3  262.13    5.47
   1  -1  -3   -0.04    0.07
   1  -1  -3   -0.16    0.07
  -1   1   3   -0.19    0.07
   0  -1  -3   75.38    1.43
   0  -1  -3   72.57    1.48
   0   1   3   73.35    2.06
   0   1   3   72.68    1.50
  -1  -1  -3   -0.10    0.05
  -1  -1  -3   -0.20    0.04
   1   1   3   -0.16    0.05
  -2  -1  -3  162.26    3.56
  -2  -1  -3  163.33    3.40
   2   1   3  179.77    3.38
  -3  -1  -3   -0.10    0.10
   3   1   3    0.07    0.07
   3   1   3    0.20    0.09
  -4  -1  -3    4.99    0.27
   4   1   3    5.12    0.21
   4   1   3    4.93    0.25
  -5  -1  -3   -0.05    0.15
   5   1   3    0.03    0.08
   5   1   3    0.00    0.11
  -6  -1  -3   17.33    0.59
   6   1   3   18.31    0.47
   6   1   3   18.79    0.55
  -7  -1  -3   -0.11    0.18
   7   1   3   -0.15    0.12
   7   1   3    0.11    0.09
  -8  -1  -3    0.09    0.20
   8   1   3    0.21    0.17
   8   1   3    0.53    0.13
  -9  -1  -3    0.06    0.23
   9   1   3    0.03    0.18
   9   1   3   -0.09    0.12
 -10  -1  -3    2.42    0.35
  10   1   3    2.81    0.32
 -11  -1  -3   -0.12    0.24
  11   1   3   -0.20    0.19
 -12  -1  -3    4.84    0.52
  12   1   3    4.81    0.42
 -13  -1  -3    0.02    0.31
  13   1   3   -0.10    0.24
 -14  -1  -3    5.62    0.61
 -13   2   3    5.27    0.60
 -12   2   3   -0.20    0.33
  11  -2  -3   11.61    0.56
 -11   2   3   10.49    0.67
  10  -2  -3    0.04    0.17
  10  -2  -3   -0.28    0.20
 -10   2   3   -0.31    0.25
   9  -2  -3    0.73    0.21
   9  -2  -3    0.70    0.19
  -9   2   3    0.69    0.28
   8  -2  -3   -0.18    0.13
   8  -2  -3    0.00    0.17
  -8   2   3   -0.28    0.22
   7  -2  -3   16.50    0.55
   7  -2  -3   15.94    0.54
  -7   2   3   17.27    0.68
   6  -2  -3   -0.09    0.13
   6  -2  -3    0.08    0.13
  -6   2   3    0.05    0.19
   5  -2  -3   12.68    0.43
   5  -2  -3   13.27    0.44
  -5   2   3   12.97    0.50
   4  -2  -3    0.06    0.11
   4  -2  -3   -0.11    0.10
  -4   2   3    0.05    0.17
   3  -2  -3  128.51    2.47
   3  -2  -3  125.54    2.52
  -3   2   3  126.01    2.63
   2  -2  -3    0.06    0.09
   2  -2  -3    0.02    0.09
  -2   2   3    0.17    0.13
   1  -2  -3  289.07    6.00
   1  -2  -3  292.68    5.77
  -1   2   3  291.78    5.96
   0  -2  -3   -0.20    0.06
   0  -2  -3   -0.14    0.07
   0   2   3   -0.30    0.07
  -1  -2  -3    0.38    0.07
  -1  -2  -3    0.37    0.08
  -1  -2  -3    0.53    0.07
  -2  -2  -3    0.08    0.08
  -2  -2  -3   -0.06    0.08
   2   2   3    0.10    0.07
  -3  -2  -3  404.10    7.51
  -3  -2  -3  403.02    7.87
   3   2   3  319.87    7.21
  -4  -2  -3   -0.34    0.11
   4   2   3   -0.19    0.11
   4   2   3   -0.23    0.06
  -5  -2  -3   15.54    0.50
   5   2   3   15.46    0.37
   5   2   3   16.16    0.48
  -6  -2  -3   -0.10    0.14
   6   2   3   -0.18    0.11
   6   2   3    0.11    0.07
  -7  -2  -3    3.64    0.29
   7   2   3    3.73    0.27
   7   2   3    3.70    0.18
  -8  -2  -3    0.19    0.19
   8   2   3    0.02    0.15
   8   2   3   -0.04    0.09
  -9  -2  -3    9.34    0.49
   9   2   3    9.51    0.32
   9   2   3    9.29    0.46
 -10  -2  -3    0.21    0.22
  10   2   3    0.11    0.19
 -11  -2  -3    0.78    0.28
  11   2   3    0.81    0.25
 -12  -2  -3   -0.04    0.26
  12   2   3    0.11    0.22
 -13  -2  -3    8.54    0.59
  13   2   3   10.38    0.58
 -14  -2  -3    0.02    0.32
  14   2   3   -0.17    0.25
 -15  -2  -3    4.40    0.57
  15   2   3    4.50    0.49
 -12   3   3   13.95    0.82
 -11   3   3    0.02    0.32
  10  -3  -3   16.26    0.64
 -10   3   3   14.46    0.75
   9  -3  -3    0.02    0.19
   9  -3  -3    0.19    0.20
  -9   3   3   -0.03    0.29
   8  -3  -3    0.12    0.17
   8  -3  -3    0.38    0.18
  -8   3   3   -0.05    0.27
   7  -3  -3   -0.13    0.15
   7  -3  -3   -0.08    0.16
  -7   3   3    0.13    0.26
   6  -3  -3    1.04    0.19
   6  -3  -3    1.07    0.19
  -6   3   3    1.25    0.29
   5  -3  -3   -0.03    0.12
   5  -3  -3   -0.22    0.11
  -5   3   3    0.55    0.22
   4  -3  -3    3.13    0.22
   4  -3  -3    3.07    0.23
  -4   3   3    3.41    0.30
   3  -3  -3   -0.34    0.10
   3  -3  -3   -0.22    0.09
  -3   3   3   -0.04    0.16
   2  -3  -3    3.01    0.17
   2  -3  -3    2.58    0.20
  -2   3   3    2.81    0.24
   1  -3  -3   -0.07    0.08
   1  -3  -3   -0.10    0.09
  -1   3   3    0.02    0.11
   0  -3  -3   11.53    0.30
   0  -3  -3   10.79    0.34
   0   3   3   11.50    0.34
  -1  -3  -3   -0.08    0.07
  -1  -3  -3    0.05    0.08
  -1  -3  -3   -0.08    0.07
  -2  -3  -3   88.61    1.80
  -2  -3  -3   87.60    1.73
  -2  -3  -3   86.67    1.72
  -3  -3  -3    0.05    0.10
  -3  -3  -3    0.07    0.10
   3   3   3    0.07    0.07
  -4  -3  -3   26.86    0.64
   4   3   3   25.57    0.62
   4   3   3   20.26    0.50
  -5  -3  -3   -0.07    0.12
   5   3   3   -0.20    0.12
   5   3   3   -0.06    0.05
  -6  -3  -3    4.34    0.30
   6   3   3    4.44    0.28
   6   3   3    4.78    0.15
  -7  -3  -3   -0.11    0.14
   7   3   3   -0.16    0.14
   7   3   3   -0.16    0.05
  -8  -3  -3    4.51    0.33
   8   3   3    4.36    0.17
   8   3   3    4.50    0.32
  -9  -3  -3    0.25    0.19
   9   3   3   -0.25    0.15
   9   3   3    0.07    0.08
 -10  -3  -3    0.10    0.23
  10   3   3   -0.14    0.19
 -11  -3  -3    0.06    0.23
  11   3   3    0.06    0.20
 -12  -3  -3    0.79    0.28
  12   3   3    0.69    0.25
 -13  -3  -3    0.53    0.28
  13   3   3    0.19    0.24
 -14  -3  -3    0.26    0.29
  14   3   3    0.98    0.30
 -15  -3  -3   -0.25    0.28
  15   3   3    0.15    0.29
 -12   4   3   -0.17    0.37
 -11   4   3    4.53    0.56
  10  -4  -3    0.12    0.22
 -10   4   3   -0.17    0.30
   9  -4  -3    3.76    0.37
  -9   4   3    2.43    0.41
   8  -4  -3    0.17    0.19
  -8   4   3    0.11    0.26
   7  -4  -3    0.34    0.19
   7  -4  -3   -0.19    0.15
  -7   4   3   -0.15    0.24
   6  -4  -3   -0.17    0.16
   6  -4  -3    0.11    0.15
  -6   4   3    0.05    0.24
   5  -4  -3   15.95    0.48
   5  -4  -3   16.83    0.58
  -5   4   3   16.49    0.66
   4  -4  -3   -0.09    0.10
   4  -4  -3   -0.09    0.14
  -4   4   3   -0.10    0.20
   3  -4  -3    3.61    0.19
   3  -4  -3    3.61    0.26
  -3   4   3    3.46    0.30
   2  -4  -3    0.10    0.09
   2  -4  -3   -0.03    0.12
  -2   4   3    0.11    0.16
   1  -4  -3    7.53    0.32
   1  -4  -3    8.12    0.25
  -1   4   3    7.55    0.35
   0  -4  -3   -0.17    0.10
   0  -4  -3   -0.03    0.07
   0   4   3   -0.36    0.11
  -1  -4  -3    1.27    0.14
  -1  -4  -3    1.13    0.13
  -1  -4  -3    1.52    0.12
  -2  -4  -3   -0.04    0.10
  -2  -4  -3    0.00    0.09
  -2  -4  -3   -0.14    0.08
  -3  -4  -3    0.38    0.12
  -3  -4  -3    0.38    0.09
  -3  -4  -3    0.45    0.13
  -4  -4  -3    0.07    0.12
  -4  -4  -3   -0.06    0.12
  -4  -4  -3   -0.01    0.07
  -5  -4  -3    7.71    0.34
   5   4   3    7.00    0.33
   5   4   3    8.27    0.21
  -6  -4  -3    0.01    0.13
   6   4   3    0.05    0.14
  -7  -4  -3    7.72    0.37
   7   4   3    8.24    0.38
  -8  -4  -3    0.10    0.16
   8   4   3   -0.11    0.16
  -9  -4  -3   42.07    1.16
   9   4   3   43.40    1.13
 -10  -4  -3   -0.14    0.19
  10   4   3   -0.27    0.16
 -11  -4  -3   17.82    0.73
  11   4   3   17.77    0.68
 -12  -4  -3   -0.25    0.21
  12   4   3    0.01    0.21
 -13  -4  -3    0.02    0.25
  13   4   3    0.31    0.24
 -14  -4  -3    0.12    0.27
  14   4   3    0.13    0.27
 -15  -4  -3    0.72    0.36
  15   4   3    0.62    0.31
 -11   5   3    0.23    0.39
 -10   5   3    0.34    0.37
   9  -5  -3    0.38    0.24
  -9   5   3    0.33    0.33
   8  -5  -3    9.90    0.53
  -8   5   3    9.86    0.61
   7  -5  -3   -0.03    0.18
  -7   5   3    0.00    0.27
   6  -5  -3   44.77    1.01
   6  -5  -3   42.05    1.17
  -6   5   3   43.99    1.26
   5  -5  -3   -0.19    0.16
   5  -5  -3   -0.12    0.12
  -5   5   3   -0.13    0.23
   4  -5  -3    0.14    0.12
   4  -5  -3   -0.07    0.15
  -4   5   3   -0.21    0.22
   3  -5  -3    0.12    0.10
   3  -5  -3   -0.01    0.14
  -3   5   3   -0.25    0.19
   2  -5  -3    2.76    0.17
   2  -5  -3    2.13    0.23
  -2   5   3    2.78    0.28
   1  -5  -3   -0.24    0.12
   1  -5  -3   -0.03    0.07
  -1   5   3    0.12    0.17
   0  -5  -3  106.96    2.21
   0  -5  -3  106.32    2.07
   0   5   3  107.05    2.26
  -1  -5  -3   -0.07    0.11
  -1  -5  -3    0.04    0.08
   1   5   3   -0.12    0.12
  -2  -5  -3  146.82    2.88
  -2  -5  -3  149.69    2.94
  -2  -5  -3  148.93    3.04
  -3  -5  -3   -0.21    0.09
  -3  -5  -3   -0.18    0.10
  -3  -5  -3   -0.12    0.10
  -4  -5  -3  149.15    3.00
  -4  -5  -3  151.81    2.99
  -4  -5  -3  151.67    3.12
  -5  -5  -3   -0.04    0.07
  -5  -5  -3    0.11    0.13
   5   5   3    0.11    0.13
  -6  -5  -3   54.41    1.29
   6   5   3   58.13    1.07
   6   5   3   50.18    1.24
  -7  -5  -3    0.25    0.16
   7   5   3   -0.12    0.14
  -8  -5  -3    1.10    0.23
   8   5   3    1.53    0.23
  -9  -5  -3    0.22    0.18
   9   5   3   -0.25    0.16
 -10  -5  -3   57.02    1.51
  10   5   3   58.57    1.46
 -11  -5  -3    0.57    0.24
  11   5   3    0.39    0.21
 -12  -5  -3   -0.18    0.19
  12   5   3   -0.16    0.20
 -13  -5  -3   -0.02    0.24
  13   5   3   -0.20    0.20
 -14  -5  -3   20.66    0.91
  14   5   3   19.12    0.83
 -15  -5  -3   -0.19    0.27
  15   5   3   -0.26    0.26
  10  -6  -3    0.56    0.29
 -10   6   3    0.46    0.39
   9  -6  -3    0.22    0.25
  -9   6   3    0.04    0.36
   8  -6  -3   -0.10    0.20
  -8   6   3   -0.12    0.33
   7  -6  -3    7.85    0.48
  -7   6   3    9.26    0.59
   6  -6  -3    0.02    0.20
  -6   6   3    0.22    0.28
   5  -6  -3   36.95    1.08
  -5   6   3   38.49    1.14
   4  -6  -3    0.03    0.10
   4  -6  -3   -0.14    0.15
  -4   6   3    0.03    0.24
   3  -6  -3    9.34    0.44
   3  -6  -3    9.57    0.30
  -3   6   3    9.57    0.51
   2  -6  -3   -0.03    0.08
   2  -6  -3   -0.06    0.14
  -2   6   3   -0.19    0.18
   1  -6  -3    3.71    0.17
   1  -6  -3    3.78    0.30
  -1   6   3    3.36    0.31
   0  -6  -3    0.24    0.08
   0  -6  -3    0.14    0.13
   0   6   3   -0.06    0.14
  -1  -6  -3   58.60    1.34
  -1  -6  -3   60.34    1.24
   1   6   3   62.54    1.40
  -2  -6  -3    0.06    0.11
  -2  -6  -3    0.08    0.12
  -2  -6  -3    0.01    0.09
  -3  -6  -3   27.57    0.68
  -3  -6  -3   27.36    0.73
  -3  -6  -3   27.61    0.68
  -4  -6  -3   -0.18    0.10
  -4  -6  -3    0.08    0.11
  -4  -6  -3   -0.12    0.08
  -5  -6  -3   96.27    2.08
  -5  -6  -3   93.02    1.89
   5   6   3   96.02    2.00
  -6  -6  -3    0.18    0.13
   6   6   3    0.00    0.13
   6   6   3   -0.13    0.07
  -7  -6  -3    3.09    0.26
   7   6   3    3.23    0.28
   7   6   3    2.51    0.12
  -8  -6  -3    0.87    0.20
   8   6   3    0.20    0.17
  -9  -6  -3    0.43    0.21
   9   6   3    0.75    0.22
  10   6   3    0.58    0.22
 -11  -6  -3   15.01    0.65
  11   6   3   13.59    0.61
 -12  -6  -3    0.03    0.21
  12   6   3    0.10    0.21
 -13  -6  -3    2.80    0.40
  13   6   3    1.97    0.34
 -14  -6  -3    0.20    0.26
  14   6   3   -0.06    0.24
 -15  -6  -3    0.41    0.29
  15   6   3    0.38    0.29
 -16  -6  -3    0.19    0.31
  16   6   3    0.36    0.32
   9  -7  -3   -0.21    0.25
  -9   7   3    0.08    0.39
   8  -7  -3    0.35    0.25
  -8   7   3    0.76    0.38
   7  -7  -3    0.08    0.22
  -7   7   3   -0.18    0.33
   6  -7  -3    0.21    0.23
  -6   7   3    0.08    0.32
   5  -7  -3    0.01    0.21
  -5   7   3    0.17    0.30
   4  -7  -3   14.10    0.62
  -4   7   3   16.19    0.71
   3  -7  -3   -0.28    0.16
  -3   7   3    0.05    0.25
   2  -7  -3    0.78    0.10
   2  -7  -3    0.67    0.21
  -2   7   3    0.71    0.24
   1  -7  -3   -0.02    0.16
   1  -7  -3    0.02    0.08
  -1   7   3    0.07    0.19
   0  -7  -3    1.68    0.22
   0  -7  -3    1.97    0.15
   0   7   3    1.67    0.24
  -1  -7  -3   -0.03    0.14
  -1  -7  -3    0.13    0.09
   1   7   3    0.09    0.15
  -2  -7  -3   81.46    1.81
  -2  -7  -3   77.88    1.63
  -2  -7  -3   81.71    1.75
  -3  -7  -3   -0.09    0.11
  -3  -7  -3   -0.03    0.10
  -3  -7  -3    0.08    0.13
  -4  -7  -3    0.80    0.14
  -4  -7  -3    0.56    0.17
   4   7   3    0.65    0.15
  -5  -7  -3   -0.02    0.13
  -5  -7  -3    0.02    0.09
   5   7   3    0.07    0.12
  -6  -7  -3   36.10    0.80
  -6  -7  -3   35.71    0.97
   6   7   3   36.06    0.92
  -7  -7  -3    1.05    0.20
   7   7   3    0.06    0.16
  -8  -7  -3    9.50    0.46
   8   7   3    9.59    0.46
  -9  -7  -3    1.89    0.27
   9   7   3    0.66    0.23
 -10  -7  -3   13.69    0.61
  10   7   3   12.29    0.57
 -11  -7  -3    0.00    0.21
  11   7   3    0.15    0.22
 -12  -7  -3    0.34    0.23
  12   7   3    0.63    0.27
 -13  -7  -3    0.15    0.24
  13   7   3   -0.08    0.23
 -14  -7  -3   -0.15    0.24
  14   7   3   -0.02    0.23
 -15  -7  -3    0.39    0.29
  15   7   3    0.46    0.29
 -16  -7  -3   10.18    0.69
  16   7   3    9.78    0.67
   8  -8  -3    0.01    0.26
  -8   8   3   -0.13    0.39
   7  -8  -3    6.26    0.51
  -7   8   3    6.29    0.63
   6  -8  -3   -0.36    0.22
   5  -8  -3    5.52    0.46
  -5   8   3    5.35    0.50
   4  -8  -3    0.05    0.20
  -4   8   3    0.24    0.30
   3  -8  -3   47.93    1.31
  -3   8   3   47.92    1.34
   2  -8  -3   -0.10    0.17
  -2   8   3    0.39    0.26
   1  -8  -3    7.13    0.41
  -1   8   3    6.78    0.46
   0  -8  -3   -0.04    0.08
   0  -8  -3   -0.16    0.15
   0   8   3   -0.01    0.19
  -1  -8  -3    2.94    0.28
  -1  -8  -3    3.39    0.20
   1   8   3    3.47    0.32
  -2  -8  -3    0.07    0.10
  -2  -8  -3    0.11    0.15
   2   8   3   -0.07    0.15
  -3  -8  -3    4.50    0.27
  -3  -8  -3    4.88    0.33
  -3  -8  -3    5.31    0.31
  -4  -8  -3    0.12    0.15
  -4  -8  -3   -0.14    0.12
   4   8   3   -0.08    0.11
  -5  -8  -3   77.12    1.66
  -5  -8  -3   78.92    1.81
   5   8   3   79.43    1.70
  -6  -8  -3    1.48    0.23
   6   8   3    0.24    0.15
  -7  -8  -3   22.33    0.74
  -7  -8  -3   22.92    0.56
   7   8   3   21.69    0.70
  -8  -8  -3   -0.20    0.17
   8   8   3    0.00    0.09
   8   8   3    0.01    0.17
  -9  -8  -3    5.00    0.39
   9   8   3    5.02    0.38
 -10  -8  -3    2.33    0.32
 -11  -8  -3   25.73    0.89
  11   8   3   23.16    0.85
 -12  -8  -3    0.82    0.27
  12   8   3    0.31    0.25
 -13  -8  -3    1.70    0.34
  13   8   3    1.35    0.30
 -14  -8  -3    0.34    0.26
  14   8   3   -0.10    0.23
 -15  -8  -3   -0.16    0.28
  15   8   3   -0.01    0.26
 -16  -8  -3   -0.10    0.30
  16   8   3   -0.05    0.30
   7  -9  -3    0.17    0.26
  -7   9   3   -0.21    0.34
   6  -9  -3   -0.46    0.22
  -6   9   3   -0.34    0.35
   5  -9  -3    0.13    0.25
  -5   9   3   -0.61    0.31
   4  -9  -3   -0.43    0.18
  -4   9   3    0.03    0.29
   3  -9  -3   -0.03    0.21
  -3   9   3    0.39    0.28
   2  -9  -3    0.46    0.23
  -2   9   3    1.50    0.33
   1  -9  -3    0.10    0.21
  -1   9   3   -0.03    0.24
   0  -9  -3    0.15    0.18
   0   9   3    0.10    0.23
  -1  -9  -3   -0.11    0.16
   1   9   3    0.14    0.22
  -2  -9  -3   32.12    0.92
   2   9   3   31.45    0.94
   2   9   3   31.68    0.75
  -3  -9  -3    0.22    0.20
  -3  -9  -3    0.32    0.18
   3   9   3    0.21    0.13
  -4  -9  -3   25.34    0.73
  -4  -9  -3   25.31    0.80
   4   9   3   24.75    0.68
  -5  -9  -3    0.84    0.17
  -5  -9  -3    1.26    0.24
   5   9   3    0.55    0.17
  -6  -9  -3    5.45    0.37
  -6  -9  -3    5.43    0.29
   6   9   3    5.62    0.36
  -7  -9  -3    3.86    0.33
  -7  -9  -3    2.69    0.22
   7   9   3    1.50    0.25
  -8  -9  -3   54.10    1.14
  -8  -9  -3   51.94    1.40
   8   9   3   53.67    1.35
  -9  -9  -3    0.01    0.20
   9   9   3    0.20    0.20
 -10  -9  -3    6.43    0.43
  10   9   3    6.85    0.46
 -11  -9  -3    0.30    0.22
  11   9   3    0.08    0.22
 -12  -9  -3   26.63    0.94
  12   9   3   25.55    0.92
 -13  -9  -3    0.01    0.23
  13   9   3    0.19    0.24
 -14  -9  -3    0.26    0.28
  14   9   3    0.34    0.29
 -15  -9  -3    0.06    0.25
  15   9   3    0.06    0.27
 -16  -9  -3    2.52    0.45
  16   9   3    2.76    0.45
   6 -10  -3    0.21    0.27
  -6  10   3   -0.71    0.35
   5 -10  -3    0.81    0.29
  -5  10   3    0.31    0.38
   4 -10  -3    0.27    0.26
  -4  10   3    0.05    0.34
   3 -10  -3   18.91    0.78
  -3  10   3   17.50    0.79
   2 -10  -3   -0.19    0.21
  -2  10   3   -0.37    0.26
   1 -10  -3    2.22    0.33
  -1  10   3    2.44    0.35
   0 -10  -3    0.15    0.21
   0  10   3    0.46    0.24
  -1 -10  -3    4.35    0.37
   1  10   3    4.16    0.41
  -2 -10  -3    0.09    0.18
   2  10   3    0.24    0.23
  -3 -10  -3   64.13    1.54
   3  10   3   64.54    1.38
   3  10   3   62.54    1.61
  -4 -10  -3   -0.01    0.18
  -4 -10  -3   -0.06    0.16
   4  10   3    0.12    0.15
  -5 -10  -3   15.98    0.54
  -5 -10  -3   15.31    0.63
   5  10   3   14.34    0.53
  -6 -10  -3    1.94    0.28
  -6 -10  -3    1.79    0.22
   6  10   3    1.39    0.23
  -7 -10  -3   58.25    1.31
  -7 -10  -3   57.16    1.50
   7  10   3   57.64    1.40
  -8 -10  -3    2.07    0.30
  -8 -10  -3    2.11    0.19
   8  10   3    1.84    0.27
  -9 -10  -3    6.34    0.45
   9  10   3    7.03    0.44
 -10 -10  -3    0.19    0.23
  10  10   3    0.24    0.21
 -11 -10  -3    4.52    0.42
  11  10   3    5.29    0.42
 -12 -10  -3    0.60    0.27
  12  10   3    0.16    0.24
 -13 -10  -3   31.62    1.12
  13  10   3   32.79    1.10
 -14 -10  -3   -0.05    0.27
  14  10   3    0.08    0.28
 -15 -10  -3   -0.01    0.28
  15  10   3   -0.38    0.24
 -16 -10  -3    0.44    0.29
  16  10   3   -0.01    0.30
   5 -11  -3    0.06    0.28
  -5  11   3   -0.51    0.34
   4 -11  -3   -0.14    0.23
  -4  11   3    0.02    0.36
   3 -11  -3    0.28    0.26
  -3  11   3   -0.05    0.33
   2 -11  -3    0.73    0.27
  -2  11   3    0.70    0.34
   1 -11  -3    0.10    0.22
  -1  11   3   -0.41    0.26
   0 -11  -3    6.82    0.46
   0  11   3    6.36    0.50
  -1 -11  -3    0.38    0.22
   1  11   3    0.39    0.24
  -2 -11  -3   21.05    0.77
   2  11   3   21.29    0.79
  -3 -11  -3    0.52    0.21
   3  11   3    0.42    0.24
  -4 -11  -3    9.78    0.49
   4  11   3    9.96    0.40
   4  11   3    9.66    0.54
  -5 -11  -3    1.43    0.24
  -5 -11  -3    1.38    0.26
   5  11   3    1.12    0.21
  -6 -11  -3   40.31    1.19
  -6 -11  -3   40.91    1.06
   6  11   3   41.49    1.07
  -7 -11  -3    0.02    0.15
  -7 -11  -3    0.07    0.22
   7  11   3    0.25    0.19
  -8 -11  -3    1.64    0.30
  -8 -11  -3    1.13    0.18
   8  11   3    1.03    0.24
  -9 -11  -3    0.28    0.22
   9  11   3    0.20    0.21
 -10 -11  -3    2.36    0.35
  10  11   3    1.60    0.28
 -11 -11  -3   -0.04    0.23
  11  11   3    0.09    0.22
 -12 -11  -3   22.03    0.89
  12  11   3   22.09    0.86
 -13 -11  -3    0.11    0.25
  13  11   3    0.11    0.25
 -14 -11  -3    6.40    0.53
  14  11   3    7.66    0.56
 -15 -11  -3    0.26    0.29
  15  11   3    0.47    0.31
   4 -12  -3    0.22    0.27
  -4  12   3    0.25    0.37
   3 -12  -3    0.08    0.25
  -3  12   3    0.11    0.34
   2 -12  -3    0.51    0.26
  -2  12   3    0.05    0.31
   1 -12  -3    5.54    0.47
  -1  12   3    6.26    0.55
   0 -12  -3    0.14    0.23
   0  12   3    0.06    0.28
  -1 -12  -3    1.38    0.31
   1  12   3    1.57    0.35
  -2 -12  -3    0.37    0.22
   2  12   3    0.62    0.28
  -3 -12  -3    0.98    0.26
   3  12   3    0.88    0.30
  -4 -12  -3    0.26    0.21
   4  12   3    0.58    0.25
  -5 -12  -3    0.28    0.20
  -5 -12  -3    0.35    0.23
   5  12   3    0.46    0.18
   5  12   3    0.36    0.24
  -6 -12  -3    0.09    0.21
  -6 -12  -3    0.22    0.18
   6  12   3   -0.16    0.15
  -7 -12  -3   10.22    0.46
  -7 -12  -3   10.74    0.58
   7  12   3   10.16    0.47
  -8 -12  -3   -0.03    0.21
  -8 -12  -3    0.15    0.16
   8  12   3   -0.15    0.18
  -9 -12  -3    2.76    0.39
   9  12   3    3.10    0.34
 -10 -12  -3    0.27    0.24
  10  12   3   -0.07    0.21
 -11 -12  -3    0.37    0.27
  11  12   3    0.67    0.26
 -12 -12  -3    0.40    0.28
  12  12   3    0.01    0.23
 -13 -12  -3    0.91    0.32
  13  12   3    0.77    0.29
 -14 -12  -3    0.52    0.29
  14  12   3    0.39    0.30
 -15 -12  -3    3.98    0.50
  15  12   3    3.24    0.46
   2 -13  -3    8.64    0.61
  -2  13   3    8.94    0.67
   1 -13  -3   -0.02    0.25
  -1  13   3   -0.35    0.32
   0 -13  -3   12.81    0.68
   0  13   3   12.16    0.69
  -1 -13  -3    0.16    0.23
   1  13   3    0.57    0.30
  -2 -13  -3   19.04    0.80
   2  13   3   19.11    0.82
  -3 -13  -3   -0.14    0.22
   3  13   3    0.27    0.28
  -4 -13  -3    7.94    0.50
   4  13   3    7.59    0.51
  -5 -13  -3    0.50    0.23
   5  13   3    0.92    0.31
  -6 -13  -3    6.27    0.43
  -6 -13  -3    5.20    0.51
  -7 -13  -3    0.14    0.18
  -7 -13  -3   -0.27    0.22
   7  13   3    0.27    0.19
  -8 -13  -3    2.57    0.38
  -9 -13  -3   -0.07    0.23
   9  13   3    0.00    0.20
 -10 -13  -3    7.27    0.52
  10  13   3    7.22    0.48
 -11 -13  -3   -0.25    0.24
  11  13   3   -0.29    0.22
 -12 -13  -3    1.80    0.36
  12  13   3    1.07    0.30
 -13 -13  -3    0.45    0.29
  13  13   3    0.44    0.29
 -14 -13  -3   16.86    0.82
  14  13   3   16.05    0.80
 -15 -13  -3    0.06    0.30
  15  13   3    0.31    0.31
   1 -14  -3    0.69    0.33
  -1  14   3    0.78    0.41
   0 -14  -3    0.20    0.29
   0  14   3   -0.50    0.33
  -1 -14  -3    0.62    0.29
   1  14   3    1.01    0.37
  -2 -14  -3    0.23    0.25
   2  14   3    0.51    0.31
  -3 -14  -3    0.80    0.30
   3  14   3    1.29    0.36
  -4 -14  -3    0.22    0.25
   4  14   3    0.54    0.30
  -5 -14  -3   13.67    0.64
   5  14   3   12.38    0.67
  -6 -14  -3    0.19    0.22
   6  14   3   -0.12    0.26
  -7 -14  -3    8.17    0.49
  -7 -14  -3    7.65    0.56
  -8 -14  -3   -0.18    0.25
  -9 -14  -3   23.43    0.95
   9  14   3   22.56    0.80
 -10 -14  -3   -0.01    0.27
  10  14   3    0.16    0.24
 -11 -14  -3    0.89    0.31
  11  14   3    1.17    0.31
 -12 -14  -3    0.11    0.28
  12  14   3   -0.41    0.20
 -13 -14  -3    1.08    0.36
  13  14   3    1.30    0.33
 -14 -14  -3    0.04    0.29
  14  14   3    0.28    0.31
  -1 -15  -3    0.50    0.31
   1  15   3    0.72    0.36
  -2 -15  -3   21.22    0.90
   2  15   3   18.39    0.90
  -3 -15  -3    0.01    0.27
   3  15   3    0.45    0.31
  -4 -15  -3    2.85    0.39
   4  15   3    2.53    0.42
  -5 -15  -3   -0.28    0.23
   5  15   3    0.19    0.28
  -6 -15  -3    2.81    0.38
   6  15   3    3.09    0.45
  -7 -15  -3   -0.02    0.21
   7  15   3    0.12    0.29
  -8 -15  -3    2.73    0.43
  -9 -15  -3   -0.19    0.27
 -10 -15  -3    0.02    0.29
  10  15   3   -0.01    0.23
 -11 -15  -3    0.21    0.29
  11  15   3   -0.13    0.24
 -12 -15  -3   10.68    0.68
  12  15   3    9.41    0.59
 -13 -15  -3    0.08    0.30
  13  15   3    0.44    0.29
  -4 -16  -3    0.16    0.28
   4  16   3    0.20    0.32
  -5 -16  -3    0.00    0.26
   5  16   3   -0.19    0.31
  -6 -16  -3   -0.29    0.22
   6  16   3    0.26    0.31
  -7 -16  -3    1.11    0.31
   7  16   3    1.16    0.37
   8  16   3    0.15    0.29
  -9 -16  -3   10.52    0.70
 -10 -16  -3    0.04    0.30
 -11 -16  -3    0.40    0.33
   9  16  -4    0.13    0.33
   8  16  -4    0.61    0.36
   7  16  -4    0.14    0.33
 -12 -15   4    0.16    0.31
 -11 -15   4    0.34    0.34
 -10 -15   4   -0.09    0.31
  -9 -15   4    5.84    0.54
   8  15  -4    0.04    0.29
   7  15  -4    3.20    0.50
  -7 -15   4    3.77    0.42
   6  15  -4    0.01    0.31
  -6 -15   4   -0.13    0.21
   5  15  -4    0.72    0.36
  -5 -15   4   -0.01    0.24
   4  15  -4    0.07    0.30
  -4 -15   4   -0.11    0.25
   3  15  -4   29.00    1.16
  -3 -15   4   28.44    1.08
  13  14  -4    0.70    0.32
 -13 -14   4   -0.33    0.28
  12  14  -4    2.63    0.40
 -12 -14   4    1.79    0.39
  11  14  -4    0.19    0.26
 -11 -14   4    0.01    0.27
 -10 -14   4    9.02    0.63
  -9 -14   4   -0.07    0.26
  -8 -14   4    7.14    0.56
   7  14  -4    0.41    0.32
  -7 -14   4   -0.27    0.20
   6  14  -4    0.19    0.31
  -6 -14   4    0.23    0.22
   5  14  -4    0.02    0.28
  -5 -14   4    0.02    0.22
   4  14  -4    0.12    0.28
  -4 -14   4    0.00    0.22
   3  14  -4    0.27    0.31
  -3 -14   4   -0.36    0.22
   2  14  -4   12.84    0.74
  -2 -14   4   13.40    0.69
   1  14  -4    0.00    0.34
  -1 -14   4   -0.12    0.23
   0  14  -4   -0.06    0.34
   0 -14   4   -0.14    0.25
  14  13  -4    0.05    0.28
 -14 -13   4   -0.03    0.30
  13  13  -4   -0.10    0.25
 -13 -13   4    0.14    0.27
  12  13  -4   -0.02    0.27
 -12 -13   4    0.14    0.29
  11  13  -4   -0.36    0.20
 -11 -13   4    0.15    0.28
  10  13  -4    0.17    0.23
 -10 -13   4   -0.07    0.24
   9  13  -4   10.74    0.54
  -9 -13   4   10.86    0.66
  -8 -13   4    0.08    0.25
  -7 -13   4    1.01    0.24
  -7 -13   4    0.95    0.31
   6  13  -4    0.15    0.28
  -6 -13   4   -0.06    0.19
   5  13  -4    6.00    0.53
  -5 -13   4    6.62    0.46
   4  13  -4    0.06    0.27
  -4 -13   4    0.06    0.22
   3  13  -4    8.84    0.62
  -3 -13   4    8.71    0.55
   2  13  -4   -0.08    0.27
  -2 -13   4    0.50    0.27
   1  13  -4    2.32    0.42
  -1 -13   4    2.39    0.39
   0  13  -4    0.06    0.34
   0 -13   4    0.25    0.25
  -1  13  -4    3.89    0.53
   1 -13   4    3.90    0.48
  15  12  -4   -0.36    0.30
 -15 -12   4   -0.02    0.29
  14  12  -4    1.67    0.39
 -14 -12   4    0.82    0.32
  13  12  -4    0.28    0.27
 -13 -12   4    0.38    0.31
  12  12  -4   38.53    1.22
 -12 -12   4   38.88    1.30
  11  12  -4   -0.08    0.22
 -11 -12   4   -0.17    0.25
  10  12  -4    0.31    0.23
 -10 -12   4    0.49    0.27
   9  12  -4   -0.08    0.20
  -9 -12   4   -0.14    0.23
   8  12  -4    5.37    0.40
  -8 -12   4    5.81    0.50
   7  12  -4    0.46    0.22
  -7 -12   4    0.16    0.26
  -7 -12   4   -0.13    0.17
  -6 -12   4   -0.18    0.22
  -6 -12   4    0.21    0.19
   5  12  -4   -0.03    0.25
  -5 -12   4    0.06    0.19
   4  12  -4    0.07    0.26
  -4 -12   4   -0.04    0.20
   3  12  -4    0.52    0.27
  -3 -12   4   -0.11    0.20
   2  12  -4    0.16    0.26
  -2 -12   4   -0.07    0.21
   1  12  -4    0.14    0.27
  -1 -12   4    0.39    0.24
   0  12  -4   15.55    0.79
   0 -12   4   16.48    0.76
  -1  12  -4    0.20    0.32
   1 -12   4    0.04    0.23
  -2  12  -4    0.60    0.36
   2 -12   4    0.33    0.29
  -3  12  -4    0.28    0.40
   3 -12   4    0.09    0.25
  15  11  -4    2.65    0.47
 -15 -11   4    2.26    0.42
  14  11  -4   -0.15    0.27
 -14 -11   4   -0.05    0.27
  13  11  -4   12.20    0.66
 -13 -11   4   12.15    0.70
  12  11  -4    0.14    0.26
 -12 -11   4    0.15    0.25
  11  11  -4    0.05    0.24
 -11 -11   4    0.03    0.24
  10  11  -4   -0.21    0.20
 -10 -11   4    0.01    0.24
   9  11  -4    1.22    0.26
  -9 -11   4    1.37    0.31
   8  11  -4    0.22    0.20
  -8 -11   4   -0.20    0.22
   7  11  -4   68.22    1.59
  -7 -11   4   65.82    1.80
  -7 -11   4   68.51    1.57
   6  11  -4    0.12    0.18
  -6 -11   4    0.18    0.17
  -6 -11   4    0.03    0.22
  -5 -11   4    6.77    0.47
  -5 -11   4    7.16    0.40
   4  11  -4    0.03    0.22
  -4 -11   4    0.07    0.19
   3  11  -4    7.79    0.51
  -3 -11   4    7.53    0.45
   2  11  -4    0.09    0.27
  -2 -11   4    0.06    0.19
   1  11  -4    7.50    0.55
  -1 -11   4    8.62    0.50
   0  11  -4   -0.13    0.25
   0 -11   4    0.28    0.22
  -1  11  -4    0.12    0.29
   1 -11   4    0.13    0.23
  -2  11  -4    0.47    0.34
   2 -11   4    0.02    0.23
  -3  11  -4    0.52    0.38
   3 -11   4    0.30    0.26
  -4  11  -4    0.54    0.39
   4 -11   4    0.41    0.26
  15  10  -4   -0.07    0.27
 -15 -10   4    0.06    0.25
  14  10  -4    4.43    0.50
  13  10  -4    0.55    0.31
 -13 -10   4   -0.07    0.24
  12  10  -4    8.50    0.54
 -12 -10   4    7.96    0.53
  11  10  -4    0.44    0.26
 -11 -10   4    0.28    0.24
  10  10  -4   -0.15    0.20
 -10 -10   4   -0.10    0.22
   9  10  -4   -0.08    0.20
  -9 -10   4    0.13    0.21
   8  10  -4    3.07    0.33
  -8 -10   4    3.56    0.40
  -8 -10   4    3.32    0.25
   7  10  -4    0.65    0.21
  -7 -10   4    0.21    0.15
  -7 -10   4    0.46    0.21
   6  10  -4    0.17    0.18
  -6 -10   4    0.26    0.17
  -6 -10   4    0.39    0.22
   5  10  -4   -0.02    0.15
  -5 -10   4   -0.10    0.16
  -5 -10   4    0.03    0.21
   4  10  -4   54.80    1.19
  -4 -10   4   53.06    1.33
  -4 -10   4   52.20    1.44
   3  10  -4    0.12    0.23
  -3 -10   4    0.20    0.18
   2  10  -4    0.86    0.27
  -2 -10   4    1.02    0.24
   1  10  -4    0.27    0.24
  -1 -10   4    0.13    0.20
   0  10  -4    0.56    0.26
   0 -10   4    0.39    0.23
  -1  10  -4    0.51    0.30
   1 -10   4    0.01    0.20
  -2  10  -4    0.39    0.29
   2 -10   4    0.37    0.24
  -3  10  -4    0.27    0.34
   3 -10   4    0.03    0.21
  -4  10  -4   -0.04    0.35
   4 -10   4    0.05    0.24
  -5  10  -4   -0.01    0.39
   5 -10   4    0.44    0.27
  -6  10  -4   -0.39    0.40
   6 -10   4    0.30    0.29
  16   9  -4    0.23    0.32
 -16  -9   4   -0.04    0.28
  15   9  -4    0.84    0.33
 -15  -9   4    0.52    0.30
  14   9  -4    0.58    0.32
 -14  -9   4    0.17    0.25
  13   9  -4   17.77    0.79
 -13  -9   4   18.88    0.83
  12   9  -4    0.00    0.23
 -12  -9   4   -0.04    0.22
  11   9  -4    0.50    0.25
 -11  -9   4    0.52    0.27
  10   9  -4    0.95    0.25
 -10  -9   4    0.49    0.22
   9   9  -4    0.18    0.21
  -9  -9   4    0.07    0.21
   8   9  -4   -0.08    0.19
  -8  -9   4   -0.04    0.19
  -8  -9   4    0.11    0.11
   7   9  -4   16.11    0.58
  -7  -9   4   15.99    0.50
  -7  -9   4   16.54    0.65
   6   9  -4   -0.24    0.15
  -6  -9   4    0.00    0.18
  -6  -9   4   -0.01    0.13
   5   9  -4  101.18    2.14
  -5  -9   4  101.34    2.37
  -5  -9   4  105.33    2.20
   4   9  -4   -0.14    0.14
  -4  -9   4    0.08    0.16
  -4  -9   4    0.12    0.19
   3   9  -4    1.20    0.27
   3   9  -4    1.50    0.17
  -3  -9   4    0.80    0.20
   2   9  -4    0.29    0.23
  -2  -9   4    0.15    0.17
   1   9  -4   37.97    1.12
  -1  -9   4   35.91    1.04
   0   9  -4   -0.18    0.21
   0  -9   4   -0.02    0.18
  -1   9  -4    0.07    0.27
   1  -9   4    0.14    0.21
  -2   9  -4    0.14    0.26
   2  -9   4    0.02    0.21
  -3   9  -4    3.71    0.47
   3  -9   4    3.37    0.38
  -4   9  -4    0.02    0.31
   4  -9   4    0.06    0.21
  -5   9  -4    4.22    0.55
   5  -9   4    3.97    0.45
  -6   9  -4    0.20    0.37
   6  -9   4    0.27    0.25
  -7   9  -4   -0.32    0.37
   7  -9   4   -0.26    0.22
  16   8  -4    0.22    0.31
 -16  -8   4    0.21    0.28
  15   8  -4    0.45    0.33
 -15  -8   4   -0.19    0.26
  14   8  -4    2.20    0.39
 -14  -8   4    2.31    0.40
  13   8  -4    0.34    0.26
 -13  -8   4   -0.16    0.24
  12   8  -4    1.38    0.32
 -12  -8   4    1.47    0.30
  11   8  -4    0.42    0.25
 -11  -8   4   -0.02    0.21
  10   8  -4    9.85    0.51
 -10  -8   4   10.37    0.53
   9   8  -4   -0.20    0.20
  -9  -8   4    0.05    0.19
   8   8  -4    0.39    0.21
  -8  -8   4    0.17    0.19
  -8  -8   4    0.11    0.09
   7   8  -4   -0.05    0.16
  -7  -8   4    0.17    0.11
  -7  -8   4    0.35    0.20
   6   8  -4    5.00    0.33
  -6  -8   4    4.41    0.34
  -6  -8   4    4.57    0.26
   5   8  -4   -0.08    0.14
  -5  -8   4    0.16    0.17
  -5  -8   4    0.00    0.13
   4   8  -4    1.14    0.17
  -4  -8   4    1.12    0.18
  -4  -8   4    1.34    0.23
   3   8  -4    0.15    0.12
  -3  -8   4    0.17    0.14
  -3  -8   4    0.46    0.20
   2   8  -4    5.46    0.38
   2   8  -4    5.77    0.23
  -2  -8   4    5.85    0.35
   1   8  -4   -0.05    0.18
  -1  -8   4   -0.01    0.16
   0   8  -4    3.19    0.35
   0  -8   4    4.21    0.36
  -1   8  -4    0.12    0.24
   1  -8   4   -0.10    0.16
  -2   8  -4    6.09    0.47
   2  -8   4    6.81    0.46
  -3   8  -4    0.38    0.29
   3  -8   4    0.08    0.21
  -4   8  -4    6.72    0.57
   4  -8   4    6.13    0.45
  -5   8  -4   -0.02    0.30
   5  -8   4   -0.11    0.21
  -6   8  -4    2.46    0.49
   6  -8   4    2.92    0.39
  -7   8  -4   -0.04    0.39
   7  -8   4    0.07    0.22
  -8   8  -4    0.62    0.42
   8  -8   4    0.55    0.31
  16   7  -4    0.23    0.32
 -16  -7   4   -0.01    0.27
  15   7  -4    2.78    0.44
 -15  -7   4    2.57    0.41
  14   7  -4   -0.27    0.25
 -14  -7   4    0.19    0.26
  13   7  -4    6.21    0.49
 -13  -7   4    5.67    0.48
  12   7  -4   -0.05    0.24
 -12  -7   4    0.59    0.25
  11   7  -4    1.30    0.29
 -11  -7   4    1.54    0.30
  10   7  -4   -0.33    0.18
 -10  -7   4    0.05    0.20
   9   7  -4    0.30    0.20
  -9  -7   4    0.25    0.19
   8   7  -4    0.12    0.20
  -8  -7   4    0.03    0.17
   7   7  -4    0.00    0.17
  -7  -7   4    0.07    0.17
  -7  -7   4    0.23    0.08
   6   7  -4   -0.01    0.15
  -6  -7   4   -0.05    0.09
  -6  -7   4    0.35    0.17
   5   7  -4    6.02    0.32
  -5  -7   4    6.46    0.36
  -5  -7   4    6.44    0.28
   4   7  -4    0.04    0.13
  -4  -7   4    0.00    0.11
  -4  -7   4   -0.02    0.14
   3   7  -4   38.22    0.87
  -3  -7   4   38.39    0.95
  -3  -7   4   39.65    1.04
   2   7  -4   -0.19    0.08
   2   7  -4    0.00    0.15
  -2  -7   4    0.02    0.12
   1   7  -4    1.12    0.23
  -1  -7   4    1.05    0.19
   0   7  -4   -0.22    0.17
   0  -7   4    0.04    0.16
  -1   7  -4    0.11    0.21
   1  -7   4    0.16    0.15
  -2   7  -4    0.30    0.24
   2  -7   4    0.08    0.18
  -3   7  -4   21.15    0.82
   3  -7   4   21.08    0.76
  -4   7  -4   -0.29    0.25
   4  -7   4   -0.28    0.17
  -5   7  -4    1.51    0.38
   5  -7   4    1.23    0.27
  -6   7  -4   -0.29    0.30
   6  -7   4   -0.01    0.21
  -7   7  -4   -0.18    0.36
   7  -7   4    0.74    0.27
  -8   7  -4   -0.11    0.35
   8  -7   4   -0.27    0.22
  -9   7  -4    0.50    0.45
   9  -7   4    1.78    0.36
  16   6  -4    2.64    0.45
 -16  -6   4    3.61    0.49
  15   6  -4    0.18    0.29
 -15  -6   4    0.05    0.27
  14   6  -4    0.60    0.29
 -14  -6   4    0.74    0.30
  13   6  -4   -0.30    0.25
 -13  -6   4   -0.07    0.22
  12   6  -4    0.81    0.27
 -12  -6   4    1.04    0.29
  11   6  -4    0.37    0.24
 -11  -6   4    0.35    0.22
  10   6  -4    3.19    0.36
 -10  -6   4    4.18    0.35
   9   6  -4    0.16    0.21
  -9  -6   4   -0.04    0.17
   8   6  -4    2.06    0.27
  -8  -6   4    1.82    0.27
   7   6  -4   -0.10    0.16
  -7  -6   4    0.00    0.15
  -7  -6   4   -0.01    0.06
   6   6  -4   30.25    0.80
  -6  -6   4   28.45    0.65
  -6  -6   4   28.50    0.83
   5   6  -4    0.06    0.13
  -5  -6   4    0.11    0.09
  -5  -6   4   -0.02    0.12
   4   6  -4   17.01    0.50
  -4  -6   4   17.01    0.56
  -4  -6   4   16.26    0.47
   3   6  -4    0.06    0.11
  -3  -6   4    0.10    0.13
  -3  -6   4   -0.03    0.10
   2   6  -4    3.90    0.20
  -2  -6   4    3.60    0.27
  -2  -6   4    3.52    0.24
   1   6  -4   -0.01    0.07
   1   6  -4   -0.01    0.14
  -1  -6   4    0.09    0.13
   0   6  -4   -0.06    0.17
   0  -6   4    0.11    0.13
  -1   6  -4   -0.12    0.18
   1  -6   4    0.00    0.14
  -2   6  -4    7.53    0.46
   2  -6   4    5.94    0.37
  -3   6  -4    0.09    0.24
   3  -6   4    0.21    0.18
  -4   6  -4   45.59    1.30
   4  -6   4   45.65    1.22
  -5   6  -4   -0.55    0.24
   5  -6   4   -0.19    0.16
  -6   6  -4    0.56    0.31
   6  -6   4    0.57    0.23
  -7   6  -4   -0.01    0.31
   7  -6   4    0.08    0.22
  -8   6  -4   24.79    1.03
   8  -6   4   25.44    0.91
  -9   6  -4   -0.47    0.32
   9  -6   4    0.16    0.24
 -10   6  -4   -0.05    0.38
  10  -6   4    0.24    0.27
  15   5  -4   14.68    0.76
 -15  -5   4   14.44    0.76
  14   5  -4   -0.05    0.26
 -14  -5   4    0.23    0.25
  13   5  -4    0.35    0.26
 -13  -5   4    0.21    0.25
  12   5  -4    0.09    0.25
 -12  -5   4   -0.05    0.21
  11   5  -4   55.04    1.44
 -11  -5   4   53.88    1.48
  10   5  -4    0.31    0.22
 -10  -5   4    0.23    0.19
   9   5  -4    0.12    0.19
  -9  -5   4    0.08    0.17
   8   5  -4   -0.08    0.16
  -8  -5   4    0.16    0.16
   7   5  -4    0.07    0.16
  -7  -5   4    0.32    0.16
   6   5  -4    0.08    0.14
  -6  -5   4   -0.13    0.13
  -6  -5   4   -0.04    0.06
   5   5  -4    6.81    0.34
  -5  -5   4    7.04    0.34
  -5  -5   4    6.91    0.23
   4   5  -4   -0.29    0.11
  -4  -5   4    0.33    0.13
  -4  -5   4   -0.07    0.09
   3   5  -4   26.51    0.64
  -3  -5   4   26.54    0.65
  -3  -5   4   26.63    0.72
   2   5  -4   -0.06    0.09
  -2  -5   4    0.09    0.12
  -2  -5   4   -0.13    0.09
   1   5  -4    0.35    0.08
   1   5  -4    0.19    0.14
  -1  -5   4    0.36    0.13
   0   5  -4    0.08    0.16
   0  -5   4   -0.08    0.11
  -1   5  -4   25.13    0.75
   1  -5   4   24.93    0.70
  -2   5  -4   -0.05    0.18
   2  -5   4   -0.04    0.14
  -3   5  -4   13.93    0.58
   3  -5   4   14.50    0.53
  -4   5  -4   -0.13    0.25
   4  -5   4    0.02    0.17
  -5   5  -4    2.46    0.39
   5  -5   4    2.38    0.28
  -6   5  -4    0.03    0.26
   6  -5   4    0.09    0.19
  -7   5  -4    7.98    0.56
   7  -5   4    8.25    0.49
  -8   5  -4   -0.23    0.32
   8  -5   4   -0.33    0.19
  -9   5  -4    2.40    0.47
   9  -5   4    2.23    0.34
 -10   5  -4   -0.44    0.35
  10  -5   4   -0.22    0.22
  15   4  -4    0.71    0.32
 -15  -4   4   -0.01    0.28
  14   4  -4    1.36    0.35
 -14  -4   4    1.32    0.33
  13   4  -4   -0.33    0.24
 -13  -4   4   -0.13    0.22
  12   4  -4    1.20    0.29
 -12  -4   4    1.43    0.32
  11   4  -4    0.30    0.23
 -11  -4   4    0.48    0.24
  10   4  -4    1.77    0.28
 -10  -4   4    1.11    0.25
   9   4  -4   -0.33    0.17
  -9  -4   4    0.23    0.19
   8   4  -4    2.10    0.27
  -8  -4   4    2.35    0.28
   7   4  -4   -0.16    0.14
  -7  -4   4   -0.01    0.13
   6   4  -4   63.13    1.41
  -6  -4   4   62.75    1.46
   5   4  -4   -0.14    0.13
  -5  -4   4    0.00    0.06
  -5  -4   4    0.02    0.12
   4   4  -4  171.43    3.33
  -4  -4   4  166.47    4.71
  -4  -4   4  171.79    3.50
   3   4  -4   -0.12    0.11
  -3  -4   4   -0.01    0.10
  -3  -4   4   -0.06    0.08
   2   4  -4   16.86    0.43
  -2  -4   4   17.21    0.46
  -2  -4   4   17.32    0.51
   1   4  -4   -0.03    0.08
  -1  -4   4   -0.03    0.10
  -1  -4   4   -0.01    0.12
   0   4  -4   27.61    0.74
   0  -4   4   28.08    0.71
  -1   4  -4    0.01    0.15
   1  -4   4   -0.28    0.10
  -2   4  -4    8.51    0.42
   2  -4   4    8.31    0.36
  -3   4  -4   -0.43    0.16
   3  -4   4    0.01    0.14
  -4   4  -4  103.47    2.34
   4  -4   4  105.56    1.99
   4  -4   4  101.51    2.23
  -5   4  -4    0.25    0.26
   5  -4   4   -0.22    0.15
   5  -4   4   -0.16    0.10
  -6   4  -4   33.60    1.08
   6  -4   4   34.15    0.96
  -7   4  -4    0.01    0.27
   7  -4   4    0.06    0.17
  -8   4  -4    5.92    0.52
   8  -4   4    6.09    0.42
  -9   4  -4   -0.41    0.29
   9  -4   4   -0.02    0.20
 -10   4  -4   19.59    0.94
  10  -4   4   21.19    0.79
 -11   4  -4    0.09    0.37
  15   3  -4    2.99    0.46
 -15  -3   4    1.66    0.42
  14   3  -4    0.17    0.26
 -14  -3   4   -0.04    0.25
  13   3  -4    2.48    0.37
 -13  -3   4    2.70    0.40
  12   3  -4   -0.31    0.21
 -12  -3   4   -0.09    0.22
  11   3  -4    1.47    0.30
 -11  -3   4    1.53    0.30
  10   3  -4   -0.13    0.19
 -10  -3   4    0.16    0.20
   9   3  -4    5.50    0.38
  -9  -3   4    4.96    0.37
   8   3  -4   -0.08    0.16
  -8  -3   4   -0.17    0.15
   7   3  -4   51.62    1.24
  -7  -3   4   51.30    1.27
   6   3  -4   -0.10    0.13
  -6  -3   4    0.10    0.13
   5   3  -4   14.38    0.47
  -5  -3   4   14.40    0.47
  -5  -3   4   14.83    0.32
   4   3  -4   -0.24    0.11
  -4  -3   4   -0.08    0.06
  -4  -3   4   -0.11    0.11
   3   3  -4  128.61    2.51
  -3  -3   4  126.93    2.52
  -3  -3   4  128.38    2.63
   2   3  -4    0.04    0.09
  -2  -3   4   -0.11    0.08
  -2  -3   4    0.05    0.10
   1   3  -4  408.72    8.04
  -1  -3   4  429.20    8.47
  -1  -3   4  412.41    8.72
   0   3  -4    0.05    0.05
   0   3  -4   -0.03    0.11
   0  -3   4   -0.11    0.09
  -1   3  -4    2.89    0.24
   1  -3   4    2.91    0.21
  -2   3  -4   -0.07    0.16
   2  -3   4    0.03    0.11
  -3   3  -4    5.34    0.33
   3  -3   4    5.93    0.30
   3  -3   4    6.02    0.19
  -4   3  -4    0.13    0.19
   4  -3   4    0.01    0.09
   4  -3   4    0.07    0.14
  -5   3  -4   10.48    0.51
   5  -3   4   10.10    0.43
   5  -3   4   10.46    0.33
  -6   3  -4    0.23    0.24
   6  -3   4    0.03    0.14
   6  -3   4   -0.08    0.13
  -7   3  -4   15.31    0.69
   7  -3   4   15.82    0.60
   7  -3   4   16.30    0.50
  -8   3  -4   -0.34    0.25
   8  -3   4    0.33    0.19
  -9   3  -4    1.47    0.39
   9  -3   4    1.69    0.27
 -10   3  -4   -0.19    0.32
  10  -3   4    0.39    0.21
 -11   3  -4    6.86    0.62
 -12   3  -4   -0.15    0.34
  15   2  -4   -0.23    0.29
 -15  -2   4    0.07    0.32
  14   2  -4   -0.05    0.28
 -14  -2   4    0.03    0.30
  13   2  -4   -0.21    0.25
 -13  -2   4   -0.26    0.25
  12   2  -4   -0.11    0.23
 -12  -2   4   -0.03    0.26
  11   2  -4    0.35    0.24
 -11  -2   4   -0.13    0.23
  10   2  -4    0.44    0.23
 -10  -2   4    0.71    0.24
   9   2  -4    0.10    0.19
  -9  -2   4   -0.26    0.09
  -9  -2   4   -0.03    0.19
   8   2  -4   77.48    1.79
  -8  -2   4   79.81    1.87
  -8  -2   4   82.81    1.60
   7   2  -4   -0.08    0.15
  -7  -2   4   -0.31    0.08
  -7  -2   4    0.03    0.16
   6   2  -4   12.56    0.46
  -6  -2   4   12.64    0.32
  -6  -2   4   12.83    0.47
   5   2  -4   -0.06    0.13
  -5  -2   4   -0.20    0.06
  -5  -2   4   -0.22    0.11
   4   2  -4    3.86    0.25
  -4  -2   4    4.11    0.15
  -4  -2   4    4.20    0.25
   3   2  -4   -0.12    0.10
  -3  -2   4   -0.04    0.10
  -3  -2   4   -0.07    0.06
   2   2  -4  183.47    3.49
  -2  -2   4  180.18    3.62
  -2  -2   4  177.92    3.65
   1   2  -4   -0.18    0.07
  -1  -2   4   -0.02    0.07
  -1  -2   4   -0.04    0.08
   0   2  -4   76.97    1.61
   0   2  -4   78.41    1.50
   0  -2   4   74.71    1.55
  -1   2  -4    0.13    0.11
  -1   2  -4   -0.12    0.04
   1  -2   4   -0.09    0.09
  -2   2  -4   94.09    2.03
   2  -2   4   95.90    1.96
   2  -2   4   97.61    1.83
  -3   2  -4   -0.04    0.15
   3  -2   4   -0.08    0.10
   3  -2   4    0.01    0.08
  -4   2  -4   41.78    1.07
   4  -2   4   43.44    1.00
   4  -2   4   42.11    0.90
  -5   2  -4   -0.06    0.18
   5  -2   4    0.03    0.10
   5  -2   4   -0.01    0.12
  -6   2  -4    0.18    0.21
   6  -2   4    0.44    0.16
   6  -2   4    0.57    0.15
  -7   2  -4    0.07    0.25
   7  -2   4   -0.09    0.14
   7  -2   4    0.06    0.15
  -8   2  -4   20.16    0.81
   8  -2   4   21.85    0.64
   8  -2   4   21.26    0.69
  -9   2  -4   -0.02    0.26
   9  -2   4   -0.09    0.18
   9  -2   4    0.01    0.17
 -10   2  -4    3.97    0.50
  10  -2   4    4.55    0.36
 -11   2  -4   -0.31    0.30
 -12   2  -4    0.07    0.33
 -13   2  -4    0.19    0.39
  14   1  -4    0.24    0.29
 -14  -1   4   -0.21    0.29
  13   1  -4   11.90    0.65
 -13  -1   4   10.80    0.68
  12   1  -4    0.27    0.26
 -12  -1   4    0.08    0.25
  11   1  -4    7.86    0.49
 -11  -1   4    7.79    0.51
  10   1  -4   -0.08    0.22
 -10  -1   4    0.34    0.22
   9   1  -4   36.72    1.01
   9   1  -4   35.46    0.83
  -9  -1   4   34.68    1.04
   8   1  -4    0.02    0.17
   8   1  -4   -0.13    0.10
  -8  -1   4    0.10    0.20
   7   1  -4    6.34    0.25
   7   1  -4    6.52    0.35
  -7  -1   4    5.53    0.37
   6   1  -4    0.01    0.08
   6   1  -4    0.06    0.15
  -6  -1   4   -0.02    0.14
   5   1  -4   20.18    0.58
   5   1  -4   19.81    0.47
  -5  -1   4   20.22    0.58
   4   1  -4    0.04    0.12
  -4  -1   4   -0.04    0.08
  -4  -1   4   -0.03    0.11
   3   1  -4   49.76    1.08
  -3  -1   4   52.00    1.11
  -3  -1   4   51.52    1.02
   2   1  -4   -0.23    0.09
  -2  -1   4    0.01    0.07
  -2  -1   4   -0.06    0.08
   1   1  -4  245.40    4.79
  -1  -1   4  247.18    5.07
  -1  -1   4  239.82    4.84
   0   1  -4   -0.39    0.07
   0   1  -4   -0.37    0.06
   0  -1   4   -0.18    0.07
  -1   1  -4  392.15    7.08
  -1   1  -4  356.80    7.66
   1  -1   4  356.22    7.36
  -2   1  -4   -0.14    0.07
  -2   1  -4   -0.29    0.12
   2  -1   4   -0.14    0.09
  -3   1  -4    0.53    0.16
   3  -1   4    0.65    0.13
   3  -1   4    0.48    0.10
  -4   1  -4    0.09    0.17
   4  -1   4    0.19    0.11
   4  -1   4    0.04    0.10
  -5   1  -4   52.79    1.31
   5  -1   4   54.80    1.21
   5  -1   4   55.80    1.17
  -6   1  -4   -0.02    0.18
   6  -1   4   -0.02    0.11
   6  -1   4   -0.09    0.12
  -7   1  -4    0.29    0.23
   7  -1   4    0.43    0.15
   7  -1   4    0.64    0.16
  -8   1  -4   -0.29    0.22
   8  -1   4   -0.13    0.14
   8  -1   4   -0.01    0.16
  -9   1  -4    8.17    0.53
   9  -1   4    9.06    0.43
   9  -1   4    7.65    0.40
 -10   1  -4   -0.25    0.24
  10  -1   4    0.05    0.20
  10  -1   4    0.03    0.16
 -11   1  -4    3.80    0.49
  11  -1   4    3.77    0.36
 -12   1  -4    0.02    0.32
 -13   1  -4   23.47    1.04
  14   0  -4    6.39    0.54
 -14   0   4    5.54    0.61
  13   0  -4    0.50    0.30
 -13   0   4    0.10    0.32
  12   0  -4   -0.12    0.24
 -12   0   4    0.16    0.29
  11   0  -4    0.14    0.23
 -11   0   4   -0.14    0.26
  10   0  -4    5.99    0.42
 -10   0   4    5.61    0.48
   9   0  -4   -0.08    0.17
   9   0  -4    0.03    0.12
  -9   0   4   -0.09    0.20
   8   0  -4    5.05    0.28
   8   0  -4    5.36    0.37
  -8   0   4    5.11    0.40
   7   0  -4    0.13    0.11
   7   0  -4   -0.11    0.14
  -7   0   4    0.05    0.19
   6   0  -4  122.34    2.49
   6   0  -4  125.29    2.56
  -6   0   4  129.25    2.70
   5   0  -4   -0.04    0.13
   5   0  -4   -0.10    0.09
  -5   0   4    0.33    0.17
   4   0  -4   92.35    1.83
   4   0  -4   92.29    1.88
  -4   0   4   92.12    1.95
   3   0  -4    0.01    0.10
   3   0  -4   -0.10    0.07
  -3   0   4    0.04    0.11
   2   0  -4   11.15    0.33
   2   0  -4    9.87    0.29
  -2   0   4   11.64    0.33
   1   0  -4   -0.03    0.07
  -1   0   4    0.02    0.06
  -1   0   4   -0.13    0.08
   0   0  -4  296.85    5.83
   0   0  -4  295.21    7.04
   0   0  -4  292.87    5.89
   0   0   4  293.77    5.89
  -1   0  -4    0.04    0.06
  -1   0  -4    0.14    0.08
   1   0   4   -0.20    0.08
  -2   0  -4  617.38   11.82
  -2   0  -4  590.99   12.46
   2   0   4  631.63   12.00
  -3   0  -4   -0.02    0.11
   3   0   4   -0.03    0.08
   3   0   4    0.01    0.08
  -4   0  -4    3.28    0.27
   4   0   4    3.65    0.20
   4   0   4    3.13    0.20
  -5   0  -4    0.10    0.16
   5   0   4   -0.20    0.10
   5   0   4   -0.11    0.10
  -6   0  -4   47.81    1.22
   6   0   4   48.37    1.09
   6   0   4   48.73    1.08
  -7   0  -4   -0.02    0.18
   7   0   4   -0.02    0.13
   7   0   4    0.02    0.12
  -8   0  -4   10.16    0.53
   8   0   4    9.87    0.42
   8   0   4   10.60    0.40
  -9   0  -4    0.04    0.24
   9   0   4   -0.14    0.14
   9   0   4   -0.14    0.16
 -10   0  -4   11.79    0.62
  10   0   4   11.35    0.51
  10   0   4   10.47    0.44
 -11   0  -4   -0.17    0.25
  11   0   4    0.18    0.22
 -12   0  -4    2.41    0.42
  12   0   4    2.38    0.34
 -13   0  -4   -0.17    0.32
 -14   0  -4   -0.09    0.34
 -13   1   4    2.28    0.45
  12  -1  -4   -0.18    0.24
 -12   1   4   -0.02    0.31
  11  -1  -4    8.63    0.50
 -11   1   4    7.92    0.55
  10  -1  -4   -0.40    0.19
  10  -1  -4   -0.11    0.16
 -10   1   4    0.71    0.28
   9  -1  -4   12.91    0.54
   9  -1  -4   13.91    0.49
  -9   1   4   12.60    0.63
   8  -1  -4   -0.08    0.12
   8  -1  -4   -0.07    0.16
  -8   1   4    0.48    0.25
   7  -1  -4    9.73    0.37
   7  -1  -4    9.90    0.43
  -7   1   4    9.73    0.47
   6  -1  -4   -0.02    0.14
   6  -1  -4   -0.10    0.10
  -6   1   4   -0.21    0.16
   5  -1  -4    3.68    0.25
   5  -1  -4    3.58    0.23
  -5   1   4    3.44    0.27
   4  -1  -4    0.01    0.11
   4  -1  -4   -0.06    0.10
  -4   1   4    0.26    0.16
   3  -1  -4   73.00    1.49
   3  -1  -4   73.02    1.49
  -3   1   4   74.03    1.57
   2  -1  -4    0.07    0.08
   2  -1  -4   -0.02    0.08
  -2   1   4   -0.07    0.11
   1  -1  -4  251.53    5.00
   1  -1  -4  249.46    5.05
  -1   1   4  250.90    5.13
   0  -1  -4   -0.70    0.06
   0   1   4   -0.59    0.07
   0   1   4   -0.66    0.03
   0   1   4   -0.69    0.03
  -1  -1  -4   67.97    1.33
  -1  -1  -4   68.67    1.43
   1   1   4   67.11    1.33
  -2  -1  -4    0.00    0.08
  -2  -1  -4    0.08    0.08
   2   1   4    0.02    0.07
  -3  -1  -4   99.36    2.05
  -3  -1  -4   97.35    1.95
   3   1   4  101.12    1.98
  -4  -1  -4   -0.07    0.12
   4   1   4   -0.21    0.09
   4   1   4   -0.08    0.08
  -5  -1  -4    0.63    0.18
   5   1   4    0.51    0.13
   5   1   4    0.67    0.11
  -6  -1  -4    0.00    0.15
   6   1   4   -0.02    0.09
   6   1   4    0.06    0.12
  -7  -1  -4    1.19    0.24
   7   1   4    1.26    0.19
   7   1   4    1.02    0.14
  -8  -1  -4    0.00    0.20
   8   1   4    0.11    0.11
   8   1   4    0.11    0.16
  -9  -1  -4   15.27    0.65
   9   1   4   13.82    0.54
   9   1   4   15.69    0.49
 -10  -1  -4   -0.11    0.22
  10   1   4   -0.01    0.18
 -11  -1  -4    3.32    0.42
  11   1   4    3.53    0.36
 -12  -1  -4    0.23    0.28
  12   1   4   -0.11    0.22
 -13  -1  -4    5.97    0.60
  13   1   4    5.39    0.48
 -14  -1  -4   -0.16    0.30
 -13   2   4    0.17    0.37
 -12   2   4   13.27    0.74
  11  -2  -4    0.14    0.24
 -11   2   4   -0.56    0.28
  10  -2  -4    0.44    0.24
  10  -2  -4    0.69    0.21
 -10   2   4    0.38    0.29
   9  -2  -4   -0.07    0.16
   9  -2  -4   -0.10    0.18
  -9   2   4    0.13    0.25
   8  -2  -4    5.00    0.35
   8  -2  -4    4.95    0.32
  -8   2   4    5.26    0.45
   7  -2  -4   -0.18    0.14
   7  -2  -4    0.00    0.14
  -7   2   4    0.01    0.21
   6  -2  -4   33.27    0.85
   6  -2  -4   33.91    0.86
  -6   2   4   35.06    0.98
   5  -2  -4    0.13    0.13
   5  -2  -4    0.10    0.12
  -5   2   4   -0.06    0.16
   4  -2  -4    5.56    0.27
   4  -2  -4    5.50    0.27
  -4   2   4    5.81    0.35
   3  -2  -4    0.02    0.10
   3  -2  -4   -0.12    0.10
  -3   2   4   -0.04    0.14
   2  -2  -4   58.93    1.26
   2  -2  -4   62.28    1.23
  -2   2   4   60.10    1.30
   1  -2  -4   -0.03    0.08
   1  -2  -4   -0.08    0.08
  -1   2   4    0.14    0.10
   0  -2  -4   26.40    0.58
   0   2   4   25.99    0.58
  -1  -2  -4   -0.03    0.06
  -1  -2  -4   -0.01    0.05
  -1  -2  -4    0.06    0.08
  -2  -2  -4    0.36    0.09
  -2  -2  -4    0.26    0.10
   2   2   4    0.47    0.09
  -3  -2  -4   -0.20    0.10
  -3  -2  -4   -0.23    0.09
   3   2   4    0.01    0.07
  -4  -2  -4   32.16    0.77
  -4  -2  -4   32.24    0.78
   4   2   4   32.18    0.67
  -5  -2  -4   -0.14    0.14
   5   2   4   -0.03    0.12
   5   2   4   -0.08    0.07
  -6  -2  -4  103.23    2.25
   6   2   4  103.65    2.04
   6   2   4  104.97    2.15
  -7  -2  -4   -0.07    0.15
   7   2   4   -0.12    0.08
   7   2   4   -0.10    0.14
  -8  -2  -4   11.88    0.52
   8   2   4   10.99    0.45
   8   2   4   12.17    0.35
  -9  -2  -4    0.49    0.23
   9   2   4    0.14    0.11
   9   2   4   -0.04    0.17
 -10  -2  -4    0.17    0.22
  10   2   4    0.28    0.20
 -11  -2  -4   -0.08    0.22
  11   2   4   -0.35    0.19
 -12  -2  -4    3.25    0.43
  12   2   4    4.95    0.39
 -13  -2  -4    0.21    0.30
  13   2   4    0.17    0.25
 -14  -2  -4    5.05    0.57
  14   2   4    5.06    0.50
 -15  -2  -4    0.01    0.32
  15   2   4    0.25    0.30
 -12   3   4   -0.19    0.31
 -11   3   4    1.81    0.41
  10  -3  -4    0.12    0.19
 -10   3   4    0.28    0.31
   9  -3  -4    2.96    0.32
   9  -3  -4    2.77    0.30
  -9   3   4    2.81    0.42
   8  -3  -4    0.08    0.18
   8  -3  -4    0.05    0.17
  -8   3   4    0.10    0.26
   7  -3  -4   16.37    0.54
   7  -3  -4   16.38    0.58
  -7   3   4   15.67    0.69
   6  -3  -4    0.07    0.14
   6  -3  -4   -0.09    0.15
  -6   3   4    0.15    0.22
   5  -3  -4    2.66    0.24
   5  -3  -4    2.57    0.23
  -5   3   4    2.60    0.29
   4  -3  -4   -0.02    0.11
   4  -3  -4   -0.03    0.12
  -4   3   4    0.06    0.17
   3  -3  -4    0.90    0.15
   3  -3  -4    0.95    0.13
  -3   3   4    0.82    0.19
   2  -3  -4   -0.07    0.09
   2  -3  -4   -0.06    0.10
  -2   3   4   -0.13    0.14
   1  -3  -4   74.82    1.48
   1  -3  -4   73.43    1.55
  -1   3   4   76.13    1.58
   0  -3  -4   -0.05    0.08
   0  -3  -4   -0.13    0.07
   0   3   4    0.03    0.09
  -1  -3  -4  831.89   16.24
  -1  -3  -4  839.88   20.63
  -1  -3  -4  826.46   15.98
  -2  -3  -4    0.01    0.08
  -2  -3  -4   -0.12    0.09
  -2  -3  -4    0.02    0.07
  -3  -3  -4    7.82    0.30
  -3  -3  -4    7.87    0.29
   3   3   4    7.83    0.24
  -4  -3  -4    0.16    0.12
  -4  -3  -4   -0.02    0.12
   4   3   4    0.18    0.09
  -5  -3  -4    0.77    0.17
   5   3   4    0.83    0.15
   5   3   4    0.83    0.09
  -6  -3  -4    0.04    0.13
   6   3   4    0.04    0.07
   6   3   4   -0.04    0.13
  -7  -3  -4    2.63    0.26
   7   3   4    2.15    0.14
   7   3   4    2.19    0.23
  -8  -3  -4    0.17    0.18
   8   3   4   -0.05    0.07
   8   3   4   -0.33    0.14
  -9  -3  -4    3.80    0.37
   9   3   4    4.08    0.19
   9   3   4    4.12    0.35
 -10  -3  -4   -0.04    0.21
  10   3   4    0.02    0.19
 -11  -3  -4    3.02    0.39
  11   3   4    2.71    0.33
 -12  -3  -4    0.00    0.23
  12   3   4    0.05    0.20
 -13  -3  -4    5.99    0.53
  13   3   4    5.94    0.47
 -14  -3  -4   -0.23    0.28
  14   3   4    0.45    0.29
 -15  -3  -4    6.04    0.62
  15   3   4    6.58    0.54
 -12   4   4    4.74    0.60
 -11   4   4   -0.46    0.33
  10  -4  -4    1.44    0.29
 -10   4   4    0.89    0.38
   9  -4  -4   -0.19    0.18
  -9   4   4    0.04    0.28
   8  -4  -4    6.36    0.37
   8  -4  -4    6.01    0.41
  -8   4   4    6.15    0.53
   7  -4  -4   -0.14    0.16
   7  -4  -4    0.26    0.17
  -7   4   4    0.04    0.27
   6  -4  -4   15.76    0.59
   6  -4  -4   16.53    0.52
  -6   4   4   16.41    0.68
   5  -4  -4   -0.05    0.15
   5  -4  -4   -0.02    0.12
  -5   4   4    0.24    0.21
   4  -4  -4   21.15    0.55
   4  -4  -4   19.41    0.62
  -4   4   4   20.04    0.67
   3  -4  -4    0.03    0.13
   3  -4  -4   -0.21    0.09
  -3   4   4    0.04    0.18
   2  -4  -4   67.20    1.37
  -2   4   4   67.65    1.52
   1  -4  -4    0.00    0.11
   1  -4  -4   -0.15    0.08
  -1   4   4   -0.18    0.13
   0  -4  -4   54.73    1.22
   0  -4  -4   55.82    1.15
   0   4   4   58.66    1.25
  -1  -4  -4    0.11    0.09
  -1  -4  -4   -0.08    0.09
  -1  -4  -4   -0.07    0.08
  -2  -4  -4  219.52    4.28
  -2  -4  -4  220.95    4.73
  -2  -4  -4  220.17    4.54
  -3  -4  -4   -0.48    0.10
  -3  -4  -4   -0.10    0.10
  -3  -4  -4   -0.02    0.08
  -4  -4  -4   69.03    1.52
  -4  -4  -4   69.36    1.48
   4   4   4   71.65    1.40
  -5  -4  -4    0.04    0.12
   5   4   4   -0.02    0.12
   5   4   4    0.07    0.08
  -6  -4  -4   22.16    0.65
   6   4   4   22.08    0.47
   6   4   4   21.84    0.64
  -7  -4  -4   -0.12    0.13
   7   4   4   -0.03    0.13
   7   4   4   -0.05    0.05
  -8  -4  -4   -0.03    0.16
   8   4   4    0.03    0.15
  -9  -4  -4    0.54    0.20
   9   4   4   -0.03    0.17
 -10  -4  -4    3.13    0.36
  10   4   4    2.73    0.31
 -11  -4  -4    0.35    0.24
  11   4   4    0.05    0.21
 -12  -4  -4    0.33    0.25
  12   4   4    0.59    0.24
 -13  -4  -4   -0.17    0.25
  13   4   4    0.27    0.23
 -14  -4  -4   13.07    0.74
  14   4   4   13.15    0.67
 -15  -4  -4   -0.01    0.32
  15   4   4   -0.23    0.26
 -11   5   4    3.53    0.56
  10  -5  -4    0.04    0.22
 -10   5   4   -0.17    0.34
   9  -5  -4    3.41    0.38
  -9   5   4    3.86    0.51
   8  -5  -4    0.11    0.21
  -8   5   4   -0.25    0.29
   7  -5  -4    9.10    0.49
  -7   5   4    8.37    0.58
   6  -5  -4    0.22    0.19
   6  -5  -4   -0.12    0.14
  -6   5   4   -0.19    0.26
   5  -5  -4    1.03    0.22
   5  -5  -4    0.85    0.16
  -5   5   4    0.79    0.27
   4  -5  -4   -0.07    0.15
   4  -5  -4    0.11    0.12
  -4   5   4   -0.24    0.23
   3  -5  -4   31.05    0.72
   3  -5  -4   30.01    0.85
  -3   5   4   32.20    0.90
   2  -5  -4   -0.09    0.11
   2  -5  -4    0.02    0.08
  -2   5   4   -0.28    0.16
   1  -5  -4    0.54    0.15
   1  -5  -4    0.89    0.11
  -1   5   4    1.05    0.20
   0  -5  -4   -0.09    0.08
   0  -5  -4   -0.08    0.12
   0   5   4    0.00    0.13
  -1  -5  -4    0.72    0.14
  -1  -5  -4    0.96    0.12
   1   5   4    0.60    0.14
  -2  -5  -4    0.13    0.11
  -2  -5  -4    0.06    0.10
  -2  -5  -4   -0.11    0.09
  -3  -5  -4   93.29    1.88
  -3  -5  -4   93.32    1.98
  -3  -5  -4   94.04    1.90
  -4  -5  -4   -0.32    0.11
  -4  -5  -4   -0.29    0.08
  -5  -5  -4   75.54    1.67
   5   5   4   73.77    1.61
   5   5   4   75.68    1.50
  -6  -5  -4    0.29    0.14
   6   5   4    0.12    0.07
   6   5   4    0.06    0.14
  -7  -5  -4   26.43    0.76
   7   5   4   25.56    0.75
  -8  -5  -4    0.08    0.17
   8   5   4   -0.01    0.16
  -9  -5  -4   57.65    1.44
   9   5   4   55.92    1.39
  10   5   4    0.31    0.21
 -11  -5  -4   23.45    0.84
  11   5   4   21.59    0.77
 -12  -5  -4   -0.23    0.22
  12   5   4    0.12    0.21
 -13  -5  -4    0.67    0.28
  13   5   4    0.47    0.26
 -14  -5  -4    1.11    0.33
  14   5   4    0.13    0.25
 -15  -5  -4    0.27    0.29
  15   5   4    0.16    0.27
  10  -6  -4    7.40    0.54
 -10   6   4    7.56    0.67
   9  -6  -4    0.11    0.24
  -9   6   4   -0.16    0.32
   8  -6  -4    3.34    0.40
  -8   6   4    2.25    0.43
   7  -6  -4   -0.30    0.17
  -7   6   4    0.02    0.31
   6  -6  -4    0.42    0.22
  -6   6   4   -0.59    0.27
   5  -6  -4   -0.01    0.18
  -5   6   4   -0.15    0.27
   4  -6  -4    8.20    0.44
   4  -6  -4    8.15    0.30
  -4   6   4    7.76    0.50
   3  -6  -4   -0.05    0.10
   3  -6  -4   -0.01    0.17
  -3   6   4   -0.05    0.20
   2  -6  -4    7.89    0.27
   2  -6  -4    7.95    0.39
  -2   6   4    7.10    0.43
   1  -6  -4   -0.12    0.12
   1  -6  -4   -0.05    0.08
  -1   6   4    0.05    0.17
   0  -6  -4    7.47    0.26
   0  -6  -4    8.08    0.36
   0   6   4    8.00    0.36
  -1  -6  -4   -0.02    0.12
  -1  -6  -4    0.00    0.09
   1   6   4    0.05    0.13
  -2  -6  -4    1.04    0.13
  -2  -6  -4    1.02    0.16
  -2  -6  -4    1.03    0.15
  -3  -6  -4   -0.03    0.11
  -3  -6  -4   -0.25    0.09
  -3  -6  -4    0.16    0.11
  -4  -6  -4   16.06    0.44
  -4  -6  -4   16.14    0.49
  -4  -6  -4   16.08    0.52
  -5  -6  -4   -0.21    0.08
   5   6   4   -0.18    0.13
  -6  -6  -4    5.90    0.33
   6   6   4    5.18    0.31
   6   6   4    6.01    0.22
  -7  -6  -4    0.07    0.15
   7   6   4    0.09    0.07
   7   6   4   -0.14    0.14
  -8  -6  -4    0.33    0.17
   8   6   4    0.39    0.18
  -9  -6  -4    0.06    0.17
   9   6   4    0.01    0.18
 -10  -6  -4    3.83    0.38
  10   6   4    3.53    0.35
 -11  -6  -4    0.06    0.20
  11   6   4    0.26    0.21
 -12  -6  -4    7.19    0.51
  12   6   4    7.04    0.47
 -13  -6  -4   -0.16    0.22
  13   6   4   -0.03    0.22
 -14  -6  -4    7.01    0.56
  14   6   4    7.45    0.55
 -15  -6  -4   -0.21    0.27
  15   6   4   -0.05    0.28
 -16  -6  -4   -0.12    0.29
  16   6   4    0.89    0.32
   9  -7  -4   30.04    1.06
  -9   7   4   28.44    1.18
   8  -7  -4    0.16    0.26
  -8   7   4   -0.55    0.33
   7  -7  -4    2.82    0.38
  -7   7   4    2.41    0.43
   6  -7  -4    0.15    0.23
  -6   7   4    0.20    0.31
   5  -7  -4   -0.08    0.18
  -5   7   4    0.13    0.28
   4  -7  -4   -0.09    0.19
  -4   7   4    0.03    0.26
   3  -7  -4    5.32    0.38
  -3   7   4    5.65    0.42
   2  -7  -4   -0.29    0.16
   2  -7  -4    0.08    0.09
  -2   7   4   -0.18    0.21
   1  -7  -4   59.64    1.21
   1  -7  -4   58.67    1.44
  -1   7   4   60.85    1.46
   0  -7  -4    0.03    0.15
   0  -7  -4    0.01    0.08
   0   7   4   -0.19    0.15
  -1  -7  -4    0.23    0.10
  -1  -7  -4    0.13    0.14
   1   7   4    0.03    0.15
  -2  -7  -4   -0.10    0.10
  -2  -7  -4    0.03    0.13
  -3  -7  -4    1.94    0.19
  -3  -7  -4    1.90    0.19
  -3  -7  -4    2.07    0.22
  -4  -7  -4   -0.07    0.12
  -4  -7  -4    0.06    0.10
  -4  -7  -4    0.07    0.12
  -5  -7  -4    1.62    0.21
  -5  -7  -4    1.54    0.16
   5   7   4    1.36    0.19
  -6  -7  -4    1.20    0.20
   6   7   4   -0.19    0.13
  -7  -7  -4  105.55    2.40
   7   7   4  107.49    2.31
   7   7   4  111.85    2.14
  -8  -7  -4    0.49    0.18
   8   7   4   -0.01    0.17
  -9  -7  -4   33.86    1.00
   9   7   4   33.70    0.97
 -10  -7  -4    0.59    0.22
  10   7   4    0.12    0.21
 -11  -7  -4   22.04    0.80
  11   7   4   22.17    0.81
 -12  -7  -4   -0.12    0.22
  12   7   4   -0.21    0.20
 -13  -7  -4    4.63    0.43
  13   7   4    6.34    0.49
 -14  -7  -4   -0.04    0.26
  14   7   4   -0.08    0.23
 -15  -7  -4    0.02    0.29
  15   7   4    0.37    0.30
 -16  -7  -4    0.21    0.32
  16   7   4    0.23    0.29
   8  -8  -4    0.49    0.29
  -8   8   4    0.24    0.40
   7  -8  -4    0.10    0.25
  -7   8   4    0.13    0.33
   6  -8  -4    1.39    0.31
  -6   8   4    1.51    0.39
   5  -8  -4    0.09    0.21
  -5   8   4   -0.06    0.28
   4  -8  -4    5.15    0.41
  -4   8   4    6.04    0.51
   3  -8  -4   -0.02    0.19
  -3   8   4    0.59    0.27
   2  -8  -4   -0.27    0.18
  -2   8   4    0.32    0.26
   1  -8  -4   -0.01    0.09
   1  -8  -4   -0.06    0.17
  -1   8   4   -0.26    0.22
   0  -8  -4    5.40    0.36
   0  -8  -4    5.39    0.23
   0   8   4    4.92    0.36
  -1  -8  -4   -0.07    0.15
  -1  -8  -4    0.10    0.10
   1   8   4   -0.07    0.16
  -2  -8  -4    2.55    0.20
  -2  -8  -4    2.14    0.24
   2   8   4    2.55    0.27
  -3  -8  -4    0.32    0.15
  -3  -8  -4   -0.03    0.12
  -3  -8  -4   -0.04    0.14
  -4  -8  -4   27.31    0.74
  -4  -8  -4   28.79    0.81
  -4  -8  -4   27.61    0.74
   5   8   4    0.24    0.15
  -6  -8  -4    0.31    0.16
  -6  -8  -4    0.02    0.10
   6   8   4    0.13    0.16
  -7  -8  -4    1.01    0.21
  -7  -8  -4    0.73    0.12
   7   8   4    0.24    0.18
  -8  -8  -4   49.91    1.30
   8   8   4   50.66    1.04
   8   8   4   47.98    1.25
  -9  -8  -4    0.15    0.19
   9   8   4   -0.09    0.20
 -10  -8  -4    3.96    0.39
  10   8   4    4.26    0.39
 -11  -8  -4    0.94    0.26
  11   8   4    0.28    0.23
 -12  -8  -4   29.77    1.01
  12   8   4   28.54    0.98
 -13  -8  -4   -0.04    0.22
  13   8   4   -0.01    0.23
 -14  -8  -4    0.41    0.27
  14   8   4    0.37    0.29
 -15  -8  -4   -0.07    0.27
  15   8   4   -0.13    0.27
 -16  -8  -4   10.32    0.70
  16   8   4    9.75    0.65
   7  -9  -4    0.33    0.26
  -7   9   4    0.21    0.38
   6  -9  -4   -0.27    0.25
  -6   9   4   -0.11    0.33
   5  -9  -4   11.17    0.61
  -5   9   4   12.25    0.71
   4  -9  -4    0.23    0.25
  -4   9   4   -0.16    0.28
   3  -9  -4    1.65    0.30
  -3   9   4    2.03    0.36
   2  -9  -4    0.01    0.20
  -2   9   4    0.08    0.26
   1  -9  -4    1.75    0.28
  -1   9   4    1.93    0.33
   0  -9  -4    0.01    0.17
   0   9   4   -0.12    0.21
  -1  -9  -4    0.08    0.11
  -1  -9  -4   -0.15    0.16
   1   9   4    0.01    0.19
  -2  -9  -4    0.10    0.12
  -2  -9  -4    0.13    0.16
   2   9   4    0.63    0.20
  -3  -9  -4    3.69    0.33
  -3  -9  -4    4.05    0.34
  -3  -9  -4    3.10    0.26
  -4  -9  -4    0.63    0.18
  -4  -9  -4    1.40    0.24
   4   9   4    0.03    0.13
  -5  -9  -4    1.78    0.26
  -5  -9  -4    2.21    0.23
   5   9   4    1.60    0.22
  -6  -9  -4    0.15    0.14
  -6  -9  -4    0.34    0.19
   6   9   4    0.21    0.18
  -7  -9  -4   48.70    1.30
  -7  -9  -4   49.50    1.10
   7   9   4   49.81    1.24
  -8  -9  -4    2.48    0.31
   8   9   4    1.34    0.25
  -9  -9  -4    9.96    0.51
   9   9   4    9.07    0.48
 -10  -9  -4    0.73    0.25
  10   9   4   -0.10    0.21
 -11  -9  -4  118.54    2.73
  11   9   4  113.34    2.61
 -12  -9  -4    0.73    0.27
  12   9   4    0.14    0.23
 -13  -9  -4    2.08    0.37
  13   9   4    2.23    0.36
 -14  -9  -4    0.83    0.31
  14   9   4   -0.17    0.25
 -15  -9  -4    4.84    0.52
  15   9   4    5.32    0.55
 -16  -9  -4   -0.24    0.28
  16   9   4    0.38    0.33
   6 -10  -4    6.94    0.56
  -6  10   4    8.38    0.68
   5 -10  -4   -0.19    0.22
  -5  10   4   -0.33    0.34
   4 -10  -4    0.49    0.26
  -4  10   4    0.90    0.38
   3 -10  -4    0.25    0.23
  -3  10   4    0.08    0.27
   2 -10  -4    1.10    0.27
  -2  10   4    1.34    0.34
   1 -10  -4   -0.07    0.21
  -1  10   4    0.36    0.27
   0 -10  -4   16.44    0.67
   0  10   4   16.26    0.69
  -1 -10  -4    0.25    0.19
   1  10   4    0.03    0.21
  -2 -10  -4   58.89    1.47
   2  10   4   59.19    1.25
   2  10   4   56.09    1.49
   3  10   4    1.18    0.18
  -4 -10  -4  105.16    2.41
  -4 -10  -4  105.18    2.30
   4  10   4  106.39    2.20
  -5 -10  -4    0.91    0.22
  -5 -10  -4    0.64    0.18
   5  10   4    0.26    0.16
  -6 -10  -4    5.03    0.38
  -6 -10  -4    5.29    0.33
   6  10   4    5.03    0.35
  -7 -10  -4    2.29    0.31
  -7 -10  -4    2.72    0.23
   7  10   4    1.30    0.25
  -8 -10  -4   -0.05    0.19
  -8 -10  -4    0.01    0.12
   8  10   4   -0.10    0.18
  -9 -10  -4    0.38    0.23
   9  10   4    0.01    0.19
 -10 -10  -4    2.97    0.36
  10  10   4    3.02    0.35
 -11 -10  -4    0.24    0.24
  11  10   4    0.19    0.23
 -12 -10  -4   17.44    0.77
  12  10   4   19.09    0.79
 -13 -10  -4    0.74    0.28
  13  10   4    0.25    0.27
 -14 -10  -4   15.83    0.76
  14  10   4   15.60    0.77
 -15 -10  -4   -0.21    0.24
  15  10   4    0.11    0.28
 -16 -10  -4   -0.02    0.27
  16  10   4   -0.34    0.26
   5 -11  -4   11.06    0.68
  -5  11   4   10.21    0.72
   4 -11  -4    0.10    0.25
  -4  11   4   -0.04    0.35
   3 -11  -4    1.99    0.36
  -3  11   4    1.65    0.39
   2 -11  -4    0.01    0.22
  -2  11   4    0.03    0.31
   1 -11  -4   15.60    0.71
  -1  11   4   15.99    0.72
   0 -11  -4    0.10    0.21
   0  11   4   -0.03    0.23
  -1 -11  -4    0.60    0.23
   1  11   4    1.39    0.31
  -2 -11  -4    0.41    0.22
   2  11   4    0.70    0.25
  -3 -11  -4   -0.04    0.19
   3  11   4   -0.12    0.20
  -4 -11  -4    0.57    0.19
   4  11   4    0.41    0.23
   4  11   4    0.24    0.16
  -5 -11  -4    4.39    0.35
  -5 -11  -4    5.16    0.41
   5  11   4    4.60    0.33
  -6 -11  -4    1.18    0.26
  -6 -11  -4    1.32    0.22
   6  11   4    1.22    0.22
  -7 -11  -4   48.79    1.20
  -7 -11  -4   53.27    1.41
   7  11   4   48.84    1.26
  -8 -11  -4   -0.03    0.20
  -8 -11  -4    0.04    0.13
   8  11   4    0.01    0.19
  -9 -11  -4   14.19    0.65
   9  11   4   15.61    0.64
 -10 -11  -4    0.24    0.23
  10  11   4    0.01    0.19
 -11 -11  -4    0.55    0.27
  11  11   4    0.77    0.27
 -12 -11  -4    0.37    0.27
  12  11   4    0.67    0.26
 -13 -11  -4    0.67    0.29
 -14 -11  -4    0.39    0.27
  14  11   4    0.32    0.28
 -15 -11  -4    2.40    0.42
  15  11   4    2.41    0.43
   4 -12  -4    0.01    0.25
  -4  12   4   -0.19    0.39
   3 -12  -4    0.08    0.26
  -3  12   4    0.00    0.32
   2 -12  -4    1.66    0.34
  -2  12   4    0.90    0.38
   1 -12  -4    0.23    0.23
  -1  12   4    0.43    0.30
   0 -12  -4    6.03    0.47
   0  12   4    6.02    0.51
  -1 -12  -4    0.06    0.21
   1  12   4    0.02    0.24
  -2 -12  -4   27.74    0.94
   2  12   4   26.49    0.94
  -3 -12  -4    0.23    0.21
   3  12   4    0.30    0.25
  -4 -12  -4    0.67    0.24
   4  12   4    0.90    0.27
  -5 -12  -4   -0.11    0.15
  -5 -12  -4   -0.20    0.21
   5  12   4   -0.01    0.16
  -6 -12  -4   14.16    0.65
  -6 -12  -4   14.15    0.57
   6  12   4   14.07    0.55
  -7 -12  -4    0.13    0.21
  -7 -12  -4    0.36    0.18
   7  12   4    0.31    0.20
  -8 -12  -4    1.43    0.31
  -8 -12  -4    1.23    0.21
   8  12   4    0.88    0.23
  -9 -12  -4   -0.14    0.23
   9  12   4    0.17    0.21
 -10 -12  -4    0.57    0.26
  10  12   4    0.38    0.24
 -11 -12  -4    0.28    0.25
  11  12   4    0.14    0.22
 -12 -12  -4   24.44    0.96
  12  12   4   24.43    0.92
 -13 -12  -4    0.03    0.26
  13  12   4   -0.03    0.24
 -14 -12  -4    1.43    0.35
  14  12   4    1.54    0.37
 -15 -12  -4   -0.19    0.25
  15  12   4   -0.08    0.29
   2 -13  -4   -0.05    0.28
  -2  13   4    0.36    0.37
   1 -13  -4    0.43    0.28
  -1  13   4   -0.16    0.30
   0 -13  -4    0.46    0.28
   0  13   4    0.50    0.33
  -1 -13  -4   20.38    0.83
   1  13   4   20.35    0.87
  -2 -13  -4    0.47    0.26
   2  13   4    0.99    0.31
  -3 -13  -4    7.55    0.52
   3  13   4    7.16    0.54
  -4 -13  -4    0.08    0.20
   4  13   4    0.50    0.26
  -5 -13  -4    0.69    0.25
   5  13   4    1.47    0.33
  -6 -13  -4    0.08    0.20
  -6 -13  -4    0.15    0.23
  -7 -13  -4    1.02    0.23
  -7 -13  -4    0.86    0.28
   7  13   4    1.04    0.24
  -8 -13  -4    0.17    0.18
  -8 -13  -4    0.03    0.22
   8  13   4   -0.12    0.19
  -9 -13  -4   20.68    0.85
   9  13   4   19.91    0.75
 -10 -13  -4    0.10    0.23
  10  13   4    0.26    0.23
 -11 -13  -4    2.56    0.41
  11  13   4    2.71    0.36
 -12 -13  -4    0.58    0.28
  12  13   4    0.31    0.27
 -13 -13  -4    1.10    0.35
  13  13   4    1.18    0.34
 -14 -13  -4    0.35    0.28
  14  13   4    0.23    0.29
 -15 -13  -4    0.38    0.32
  15  13   4    0.24    0.30
   1 -14  -4    0.19    0.27
  -1  14   4    0.22    0.37
   0 -14  -4   20.97    0.91
   0  14   4   17.48    0.88
  -1 -14  -4    0.14    0.26
   1  14   4   -0.24    0.27
  -2 -14  -4    1.30    0.32
   2  14   4    1.83    0.39
  -3 -14  -4    0.24    0.23
   3  14   4    0.17    0.29
  -4 -14  -4    5.01    0.47
   4  14   4    4.22    0.48
  -5 -14  -4    0.17    0.22
   5  14   4    0.33    0.27
  -6 -14  -4    4.69    0.41
   6  14   4    4.37    0.48
  -7 -14  -4    0.29    0.22
  -7 -14  -4    0.23    0.25
  -8 -14  -4    1.91    0.35
   8  14   4    1.73    0.29
  -9 -14  -4    0.59    0.28
   9  14   4    0.51    0.23
 -10 -14  -4    4.00    0.49
  10  14   4    4.35    0.43
 -11 -14  -4   -0.21    0.24
  11  14   4    0.01    0.25
 -12 -14  -4    0.09    0.28
  12  14   4   -0.09    0.25
 -13 -14  -4   -0.02    0.28
  13  14   4   -0.01    0.27
 -14 -14  -4    1.47    0.39
  14  14   4    1.19    0.37
  -1 -15  -4    7.37    0.58
   1  15   4    6.61    0.62
  -2 -15  -4    0.30    0.29
   2  15   4    0.80    0.37
  -3 -15  -4    3.15    0.44
   3  15   4    3.51    0.49
  -4 -15  -4   -0.21    0.21
   4  15   4    0.24    0.28
  -5 -15  -4    0.58    0.28
   5  15   4    0.05    0.26
  -6 -15  -4    0.29    0.23
   6  15   4    0.17    0.29
  -7 -15  -4    2.14    0.34
   7  15   4    1.67    0.36
  -8 -15  -4    0.11    0.28
  -9 -15  -4    3.24    0.46
 -10 -15  -4   -0.33    0.26
  10  15   4   -0.07    0.24
 -11 -15  -4    2.35    0.41
  11  15   4    2.52    0.38
 -12 -15  -4    0.45    0.32
  12  15   4    0.33    0.27
 -13 -15  -4   13.28    0.77
  13  15   4   11.76    0.68
  -4 -16  -4    6.13    0.54
   4  16   4    6.62    0.60
  -5 -16  -4   -0.24    0.25
   5  16   4    0.47    0.34
  -6 -16  -4    0.26    0.26
   6  16   4    0.30    0.30
  -7 -16  -4    0.28    0.25
   7  16   4   -0.08    0.29
   8  16   4    5.38    0.57
  -9 -16  -4   -0.07    0.29
 -10 -16  -4    0.28    0.32
 -11 -16  -4   -0.08    0.29
 -12 -15   5   10.70    0.74
 -11 -15   5    0.02    0.31
 -10 -15   5   11.57    0.74
  -9 -15   5   -0.04    0.29
   8  15  -5    6.36    0.57
   7  15  -5    0.37    0.34
   6  15  -5    0.40    0.34
  -6 -15   5    0.16    0.24
   5  15  -5    0.10    0.32
  -5 -15   5    0.00    0.24
   4  15  -5    0.23    0.34
  -4 -15   5   -0.13    0.25
   3  15  -5    0.24    0.33
  -3 -15   5    0.11    0.26
  13  14  -5    0.72    0.33
 -13 -14   5    1.17    0.38
  12  14  -5    0.37    0.28
 -12 -14   5   -0.11    0.26
  11  14  -5    8.58    0.55
 -11 -14   5    7.59    0.61
 -10 -14   5    0.48    0.32
  -9 -14   5    4.88    0.54
  -8 -14   5    0.22    0.30
   7  14  -5    5.57    0.58
  -7 -14   5    5.43    0.43
   6  14  -5   -0.14    0.29
  -6 -14   5    0.20    0.22
   5  14  -5    2.83    0.44
  -5 -14   5    2.76    0.37
   4  14  -5   -0.02    0.30
  -4 -14   5    0.10    0.24
   3  14  -5    4.12    0.54
  -3 -14   5    4.16    0.46
   2  14  -5    0.13    0.32
  -2 -14   5   -0.29    0.24
   1  14  -5    0.34    0.33
  -1 -14   5    0.40    0.28
 -14 -13   5    1.86    0.40
  13  13  -5    0.35    0.31
 -13 -13   5    0.52    0.33
  12  13  -5   15.31    0.72
 -12 -13   5   14.92    0.77
  11  13  -5   -0.16    0.25
 -11 -13   5    0.16    0.27
  10  13  -5    2.10    0.34
 -10 -13   5    2.18    0.39
   9  13  -5    1.06    0.28
  -9 -13   5    0.00    0.24
  -8 -13   5   34.41    1.21
  -7 -13   5    0.16    0.20
  -7 -13   5    0.06    0.25
   6  13  -5    1.07    0.34
  -6 -13   5    0.60    0.24
   5  13  -5    0.21    0.29
  -5 -13   5    0.06    0.21
   4  13  -5    3.66    0.48
  -4 -13   5    4.06    0.41
   3  13  -5   -0.21    0.25
  -3 -13   5   -0.16    0.22
   2  13  -5    3.45    0.48
  -2 -13   5    3.79    0.43
   1  13  -5   -0.37    0.30
  -1 -13   5    0.16    0.24
   0  13  -5    6.29    0.63
   0 -13   5    5.18    0.52
  -1  13  -5    0.49    0.38
   1 -13   5    0.11    0.26
  15  12  -5    4.05    0.52
 -15 -12   5    3.48    0.49
  14  12  -5    0.26    0.29
 -14 -12   5   -0.22    0.26
  13  12  -5    9.88    0.64
 -13 -12   5   10.20    0.64
  12  12  -5    0.30    0.28
 -12 -12   5   -0.23    0.22
  11  12  -5    0.36    0.26
 -11 -12   5    0.74    0.30
  10  12  -5   -0.25    0.22
 -10 -12   5    0.17    0.26
   9  12  -5    1.00    0.26
  -9 -12   5    1.17    0.31
   8  12  -5    0.30    0.22
  -8 -12   5    0.23    0.25
   7  12  -5   39.38    1.05
  -7 -12   5   38.01    1.25
  -7 -12   5   39.85    1.08
  -6 -12   5   -0.03    0.23
  -6 -12   5   -0.02    0.18
   5  12  -5    8.80    0.57
  -5 -12   5    8.59    0.49
   4  12  -5    0.03    0.26
  -4 -12   5    0.19    0.19
   3  12  -5    2.84    0.42
  -3 -12   5    3.12    0.37
   2  12  -5    0.12    0.28
  -2 -12   5   -0.10    0.21
   1  12  -5    3.48    0.46
  -1 -12   5    3.82    0.41
   0  12  -5   -0.08    0.27
   0 -12   5   -0.17    0.22
  -1  12  -5    0.20    0.33
   1 -12   5    0.22    0.26
  -2  12  -5    0.67    0.37
   2 -12   5   -0.08    0.24
  -3  12  -5    1.42    0.47
   3 -12   5    1.54    0.37
  15  11  -5    0.40    0.33
 -15 -11   5   -0.36    0.26
  14  11  -5    0.37    0.30
 -14 -11   5    0.11    0.27
  13  11  -5    0.39    0.30
 -13 -11   5    0.07    0.27
  12  11  -5   11.86    0.63
 -12 -11   5   12.57    0.66
  11  11  -5   -0.21    0.22
 -11 -11   5    0.07    0.23
  10  11  -5    0.45    0.26
 -10 -11   5    0.02    0.23
   9  11  -5   -0.04    0.21
  -9 -11   5    0.13    0.23
   8  11  -5    1.69    0.28
  -8 -11   5    1.42    0.31
   7  11  -5   -0.01    0.20
  -7 -11   5    0.01    0.17
  -7 -11   5    0.14    0.22
   6  11  -5   20.08    0.64
  -6 -11   5   18.44    0.65
  -6 -11   5   20.11    0.79
  -5 -11   5   -0.24    0.21
  -5 -11   5   -0.02    0.17
   4  11  -5   -0.06    0.22
  -4 -11   5    0.30    0.20
   3  11  -5    0.24    0.26
  -3 -11   5    0.01    0.20
   2  11  -5    0.56    0.29
  -2 -11   5   -0.09    0.19
   1  11  -5   -0.27    0.23
  -1 -11   5   -0.03    0.20
   0  11  -5    1.05    0.32
   0 -11   5    0.56    0.25
  -1  11  -5    0.08    0.30
   1 -11   5    0.04    0.23
  -2  11  -5    0.67    0.37
   2 -11   5    0.24    0.26
  -3  11  -5   -0.36    0.34
   3 -11   5    0.38    0.26
  -4  11  -5    2.88    0.51
   4 -11   5    2.22    0.39
  15  10  -5    0.46    0.32
 -15 -10   5    0.45    0.31
  14  10  -5   -0.13    0.27
 -14 -10   5    0.21    0.27
  13  10  -5   13.56    0.70
 -13 -10   5   14.10    0.73
  12  10  -5    0.07    0.24
 -12 -10   5   -0.07    0.22
  11  10  -5    0.48    0.26
 -11 -10   5    0.31    0.25
  10  10  -5    0.19    0.23
 -10 -10   5   -0.02    0.22
   9  10  -5    2.15    0.32
  -9 -10   5    2.49    0.35
   8  10  -5    0.26    0.21
  -8 -10   5    0.10    0.20
  -8 -10   5    0.14    0.13
   7  10  -5   49.57    1.23
  -7 -10   5   48.44    1.38
  -7 -10   5   48.46    1.16
   6  10  -5    0.10    0.18
  -6 -10   5    0.13    0.16
  -6 -10   5   -0.06    0.19
   5  10  -5    6.70    0.36
  -5 -10   5    6.33    0.36
  -5 -10   5    5.97    0.43
   4  10  -5   -0.13    0.22
  -4 -10   5   -0.01    0.17
   3  10  -5    6.53    0.46
  -3 -10   5    5.77    0.39
   2  10  -5    0.21    0.24
  -2 -10   5    0.17    0.20
   1  10  -5   59.97    1.61
  -1 -10   5   58.38    1.53
   0  10  -5    0.00    0.27
   0 -10   5    0.12    0.20
  -1  10  -5    0.31    0.28
   1 -10   5   -0.10    0.21
  -2  10  -5    0.22    0.29
   2 -10   5   -0.09    0.22
  -3  10  -5    0.28    0.35
   3 -10   5    0.45    0.24
  -4  10  -5   -0.16    0.34
   4 -10   5   -0.16    0.23
  -5  10  -5    0.17    0.38
   5 -10   5    0.18    0.27
  -6  10  -5   -0.33    0.40
   6 -10   5   -0.01    0.27
  16   9  -5    1.79    0.42
 -16  -9   5    2.70    0.45
  15   9  -5    0.04    0.30
 -15  -9   5    0.20    0.29
  14   9  -5    5.99    0.56
 -14  -9   5    5.94    0.52
  13   9  -5    0.17    0.26
 -13  -9   5    0.12    0.25
  12   9  -5    2.66    0.37
 -12  -9   5    1.65    0.33
  11   9  -5    0.01    0.22
 -11  -9   5   -0.02    0.23
  10   9  -5   36.02    1.09
 -10  -9   5   36.31    1.13
   9   9  -5   -0.10    0.19
  -9  -9   5    0.42    0.23
   8   9  -5    4.36    0.35
  -8  -9   5    4.48    0.42
  -8  -9   5    4.80    0.26
   7   9  -5    0.05    0.18
  -7  -9   5    0.02    0.12
  -7  -9   5   -0.06    0.18
   6   9  -5    3.96    0.32
  -6  -9   5    4.15    0.30
  -6  -9   5    3.74    0.37
   5   9  -5   -0.12    0.15
  -5  -9   5    0.34    0.20
  -5  -9   5   -0.13    0.14
   4   9  -5    3.19    0.25
  -4  -9   5    2.84    0.34
  -4  -9   5    2.67    0.28
   3   9  -5    0.11    0.12
   3   9  -5    0.02    0.21
  -3  -9   5    0.09    0.17
   2   9  -5    5.63    0.44
  -2  -9   5    5.09    0.36
   1   9  -5    0.21    0.23
  -1  -9   5    0.35    0.19
   0   9  -5   -0.36    0.22
   0  -9   5   -0.24    0.18
  -1   9  -5   -0.25    0.25
   1  -9   5   -0.14    0.18
  -2   9  -5    0.19    0.27
   2  -9   5   -0.29    0.19
  -3   9  -5   -0.13    0.27
   3  -9   5    0.07    0.20
  -4   9  -5    0.41    0.36
   4  -9   5    0.70    0.27
  -5   9  -5    0.14    0.37
   5  -9   5   -0.20    0.21
  -6   9  -5    4.74    0.60
   6  -9   5    4.54    0.48
  -7   9  -5   -0.18    0.41
   7  -9   5    0.31    0.28
  16   8  -5    0.31    0.33
 -16  -8   5    0.04    0.29
  15   8  -5   -0.15    0.29
 -15  -8   5   -0.07    0.25
  14   8  -5    0.47    0.30
 -14  -8   5    0.35    0.28
  13   8  -5    1.57    0.34
 -13  -8   5    1.79    0.36
  12   8  -5    0.57    0.28
 -12  -8   5    0.23    0.22
  11   8  -5    0.11    0.24
 -11  -8   5    0.09    0.21
  10   8  -5    0.18    0.23
 -10  -8   5    0.13    0.20
   9   8  -5    1.89    0.30
  -9  -8   5    1.64    0.28
   8   8  -5    0.24    0.19
  -8  -8   5    0.44    0.19
   7   8  -5   13.62    0.53
  -7  -8   5   13.65    0.42
  -7  -8   5   13.73    0.57
   6   8  -5   -0.01    0.16
  -6  -8   5    0.08    0.17
  -6  -8   5    0.04    0.12
   5   8  -5    4.28    0.30
  -5  -8   5    4.18    0.27
  -5  -8   5    4.23    0.36
   4   8  -5    0.13    0.14
  -4  -8   5   -0.05    0.17
  -4  -8   5    0.10    0.14
   3   8  -5   36.89    0.83
  -3  -8   5   35.31    0.95
  -3  -8   5   36.09    1.03
   2   8  -5    0.09    0.19
   2   8  -5   -0.01    0.09
  -2  -8   5    0.11    0.16
   1   8  -5   -0.21    0.19
  -1  -8   5    0.16    0.17
   0   8  -5    0.02    0.21
   0  -8   5   -0.10    0.17
  -1   8  -5   15.08    0.65
   1  -8   5   13.83    0.59
  -2   8  -5   -0.10    0.24
   2  -8   5    0.03    0.18
  -3   8  -5   -0.34    0.28
   3  -8   5    0.44    0.22
  -4   8  -5   -0.31    0.27
   4  -8   5   -0.19    0.19
  -5   8  -5    8.33    0.63
   5  -8   5    8.44    0.54
  -6   8  -5   -0.22    0.34
   6  -8   5   -0.18    0.20
  -7   8  -5   -0.11    0.37
   7  -8   5    0.24    0.26
  -8   8  -5    0.36    0.43
   8  -8   5    0.02    0.25
  16   7  -5    0.64    0.36
 -16  -7   5    0.41    0.31
  15   7  -5    0.05    0.27
 -15  -7   5   -0.12    0.26
  14   7  -5    7.49    0.58
 -14  -7   5    7.70    0.54
  13   7  -5    0.64    0.29
 -13  -7   5    0.32    0.25
  12   7  -5   12.81    0.64
 -12  -7   5   11.93    0.61
  11   7  -5    0.55    0.24
 -11  -7   5    0.25    0.22
  10   7  -5    0.68    0.26
 -10  -7   5    1.05    0.26
   9   7  -5    0.10    0.19
  -9  -7   5    0.00    0.18
   8   7  -5    4.73    0.35
  -8  -7   5    5.16    0.38
   7   7  -5    0.02    0.17
  -7  -7   5   -0.01    0.16
  -7  -7   5   -0.05    0.08
   6   7  -5   15.17    0.53
  -6  -7   5   14.87    0.57
  -6  -7   5   14.97    0.43
   5   7  -5   -0.07    0.13
  -5  -7   5    0.02    0.10
  -5  -7   5    0.20    0.15
   4   7  -5    5.20    0.29
  -4  -7   5    5.16    0.33
  -4  -7   5    5.08    0.28
   3   7  -5    0.01    0.11
  -3  -7   5    0.03    0.14
  -3  -7   5    0.00    0.12
   2   7  -5   30.11    0.67
   2   7  -5   31.01    0.89
  -2  -7   5   30.30    0.83
   1   7  -5    0.03    0.18
  -1  -7   5    0.07    0.16
   0   7  -5    0.68    0.24
   0  -7   5    0.46    0.17
  -1   7  -5   -0.10    0.20
   1  -7   5   -0.11    0.14
  -2   7  -5    6.10    0.45
   2  -7   5    6.25    0.42
  -3   7  -5   -0.16    0.25
   3  -7   5   -0.13    0.17
  -4   7  -5   20.19    0.84
   4  -7   5   20.17    0.75
  -5   7  -5   -0.07    0.29
   5  -7   5   -0.19    0.18
  -6   7  -5    0.26    0.33
   6  -7   5   -0.03    0.22
  -7   7  -5   -0.23    0.33
   7  -7   5    0.27    0.24
  -8   7  -5    2.50    0.50
   8  -7   5    2.38    0.38
  -9   7  -5   -0.30    0.38
   9  -7   5    0.32    0.26
  16   6  -5    0.26    0.31
 -16  -6   5    0.32    0.33
  15   6  -5    2.91    0.46
 -15  -6   5    3.23    0.45
  14   6  -5   -0.04    0.26
 -14  -6   5    0.10    0.26
  13   6  -5    0.20    0.25
 -13  -6   5    0.61    0.26
  12   6  -5    1.13    0.29
  11   6  -5   11.74    0.58
 -11  -6   5   10.40    0.55
  10   6  -5   -0.19    0.19
 -10  -6   5    0.33    0.20
   9   6  -5   -0.03    0.19
  -9  -6   5    0.22    0.18
   8   6  -5    0.15    0.18
  -8  -6   5    0.08    0.16
   7   6  -5   13.85    0.52
  -7  -6   5   13.79    0.34
  -7  -6   5   12.25    0.51
   6   6  -5    0.02    0.14
  -6  -6   5    0.29    0.16
   5   6  -5    0.60    0.16
  -5  -6   5    0.46    0.17
  -5  -6   5    0.36    0.10
   4   6  -5   -0.13    0.12
  -4  -6   5   -0.02    0.13
  -4  -6   5    0.11    0.10
   3   6  -5    8.56    0.32
  -3  -6   5    8.30    0.38
  -3  -6   5    8.63    0.34
   2   6  -5   -0.07    0.09
  -2  -6   5    0.01    0.11
  -2  -6   5    0.01    0.13
   1   6  -5    0.45    0.18
   1   6  -5    0.47    0.08
  -1  -6   5    0.33    0.15
   0   6  -5   -0.10    0.17
   0  -6   5    0.05    0.13
  -1   6  -5    1.27    0.27
   1  -6   5    0.73    0.18
  -2   6  -5   -0.13    0.22
   2  -6   5    0.15    0.17
  -3   6  -5  133.98    3.00
   3  -6   5  134.18    2.88
  -4   6  -5    0.32    0.29
   4  -6   5    0.11    0.18
  -5   6  -5    3.23    0.43
   5  -6   5    2.86    0.34
  -6   6  -5    0.08    0.33
   6  -6   5   -0.04    0.18
  -7   6  -5    1.26    0.40
   7  -6   5    1.49    0.30
  -8   6  -5    0.23    0.37
   8  -6   5    0.48    0.26
  -9   6  -5    0.13    0.38
   9  -6   5    0.20    0.24
 -10   6  -5   -0.33    0.39
  10  -6   5    0.01    0.24
  15   5  -5    0.02    0.28
 -15  -5   5    0.29    0.28
  14   5  -5    0.30    0.29
 -14  -5   5    0.48    0.28
  13   5  -5   -0.21    0.22
 -13  -5   5    0.01    0.24
  12   5  -5    0.49    0.26
 -12  -5   5    0.13    0.25
  11   5  -5    0.40    0.24
 -11  -5   5    0.31    0.21
  10   5  -5    0.82    0.24
 -10  -5   5    0.77    0.24
   9   5  -5    0.72    0.23
  -9  -5   5    0.12    0.18
   8   5  -5    0.60    0.21
  -8  -5   5    0.51    0.18
   7   5  -5   -0.03    0.16
  -7  -5   5   -0.15    0.13
   6   5  -5   27.01    0.76
  -6  -5   5   28.11    0.60
  -6  -5   5   27.11    0.79
   5   5  -5   -0.03    0.14
  -5  -5   5   -0.01    0.14
  -5  -5   5   -0.03    0.07
   4   5  -5  196.11    3.77
  -4  -5   5  196.15    3.93
  -4  -5   5  187.90    3.97
   3   5  -5   -0.12    0.11
  -3  -5   5    0.13    0.13
  -3  -5   5   -0.07    0.09
   2   5  -5   81.93    1.61
  -2  -5   5   79.49    1.78
  -2  -5   5   81.29    1.70
   1   5  -5   -0.07    0.14
   1   5  -5    0.08    0.07
  -1  -5   5    0.12    0.12
   0   5  -5    0.28    0.16
   0  -5   5    0.11    0.13
  -1   5  -5   -0.06    0.16
   1  -5   5    0.00    0.12
  -2   5  -5    7.32    0.42
   2  -5   5    8.11    0.38
  -3   5  -5   -0.22    0.21
   3  -5   5   -0.12    0.14
  -4   5  -5   30.30    0.96
   4  -5   5   30.58    0.90
  -5   5  -5    0.27    0.27
   5  -5   5    0.10    0.18
  -6   5  -5   12.50    0.65
   6  -5   5   12.34    0.57
  -7   5  -5   -0.19    0.30
   7  -5   5   -0.13    0.20
  -8   5  -5   21.71    0.94
   8  -5   5   22.49    0.81
  -9   5  -5   -0.01    0.33
   9  -5   5    0.02    0.21
 -10   5  -5    0.10    0.38
  10  -5   5    1.03    0.28
  15   4  -5    1.85    0.41
 -15  -4   5    1.71    0.39
  14   4  -5    0.22    0.30
 -14  -4   5    0.31    0.27
  13   4  -5    4.84    0.49
 -13  -4   5    4.16    0.46
  12   4  -5    0.06    0.24
 -12  -4   5   -0.07    0.23
  11   4  -5   12.10    0.58
 -11  -4   5   11.61    0.57
  10   4  -5   -0.17    0.20
 -10  -4   5    0.29    0.21
   9   4  -5    5.81    0.42
  -9  -4   5    5.98    0.39
   8   4  -5    0.17    0.18
  -8  -4   5    0.02    0.15
   7   4  -5   43.40    1.09
  -7  -4   5   42.50    1.10
   6   4  -5   -0.19    0.15
  -6  -4   5    0.20    0.14
  -6  -4   5   -0.01    0.05
   5   4  -5   -0.07    0.13
  -5  -4   5    0.07    0.13
   4   4  -5    0.07    0.13
  -4  -4   5    0.16    0.09
  -4  -4   5   -0.01    0.11
   3   4  -5   13.15    0.40
  -3  -4   5   13.11    0.37
  -3  -4   5   12.84    0.43
   2   4  -5   -0.03    0.09
  -2  -4   5    0.02    0.10
  -2  -4   5   -0.10    0.11
   1   4  -5    8.25    0.24
   1   4  -5    8.10    0.34
  -1  -4   5    8.14    0.33
  -1  -4   5    8.22    0.32
   0   4  -5   -0.13    0.13
   0  -4   5    0.02    0.11
  -1   4  -5    0.09    0.15
   1  -4   5    0.29    0.13
  -2   4  -5   -0.01    0.17
   2  -4   5   -0.01    0.11
  -3   4  -5    0.17    0.19
   3  -4   5    0.16    0.13
  -4   4  -5    0.44    0.24
   4  -4   5   -0.16    0.14
   4  -4   5   -0.24    0.08
  -5   4  -5   68.69    1.73
   5  -4   5   68.29    1.62
   5  -4   5   70.88    1.39
  -6   4  -5   -0.02    0.25
   6  -4   5   -0.02    0.17
  -7   4  -5    0.06    0.27
   7  -4   5    0.03    0.18
  -8   4  -5    0.44    0.33
  -9   4  -5    6.82    0.61
   9  -4   5    7.24    0.46
 -10   4  -5    0.03    0.33
  10  -4   5   -0.23    0.21
 -11   4  -5    0.76    0.40
  15   3  -5   -0.35    0.27
 -15  -3   5   -0.09    0.30
  14   3  -5   -0.12    0.27
 -14  -3   5    0.20    0.29
  13   3  -5   -0.26    0.23
 -13  -3   5   -0.21    0.24
  12   3  -5    2.54    0.37
 -12  -3   5    2.88    0.38
  11   3  -5    0.12    0.22
 -11  -3   5   -0.16    0.21
  10   3  -5    0.63    0.24
 -10  -3   5    0.58    0.24
   9   3  -5    0.21    0.20
  -9  -3   5    0.03    0.17
   8   3  -5    2.36    0.28
  -8  -3   5    3.34    0.31
   7   3  -5    0.27    0.15
  -7  -3   5    0.04    0.14
  -7  -3   5    0.02    0.06
   6   3  -5  109.54    2.30
  -6  -3   5  111.21    2.11
  -6  -3   5  109.64    2.37
   5   3  -5    0.00    0.14
  -5  -3   5    0.01    0.12
  -5  -3   5   -0.01    0.06
   4   3  -5    3.09    0.23
  -4  -3   5    2.88    0.14
  -4  -3   5    2.78    0.21
   3   3  -5   -0.11    0.11
  -3  -3   5   -0.06    0.11
  -3  -3   5   -0.18    0.07
   2   3  -5   25.09    0.58
  -2  -3   5   23.97    0.62
  -2  -3   5   25.17    0.59
   1   3  -5   -0.04    0.08
  -1  -3   5    0.00    0.10
  -1  -3   5   -0.23    0.09
   0   3  -5   12.07    0.41
   0   3  -5   13.48    0.29
   0  -3   5   12.73    0.40
  -1   3  -5   -0.13    0.13
   1  -3   5    0.05    0.12
  -2   3  -5   13.81    0.49
   2  -3   5   14.57    0.31
   2  -3   5   14.59    0.46
  -3   3  -5   -0.05    0.18
   3  -3   5   -0.05    0.07
   3  -3   5   -0.23    0.11
  -4   3  -5    1.86    0.27
   4  -3   5    1.71    0.21
   4  -3   5    1.87    0.15
  -5   3  -5    0.22    0.22
   5  -3   5   -0.12    0.11
   5  -3   5   -0.03    0.14
  -6   3  -5    8.28    0.51
   6  -3   5    8.28    0.32
   6  -3   5    8.35    0.40
  -7   3  -5   -0.13    0.25
   7  -3   5   -0.10    0.15
   7  -3   5    0.08    0.14
  -8   3  -5    2.79    0.40
   8  -3   5    2.99    0.31
  -9   3  -5    0.12    0.32
   9  -3   5    0.35    0.20
 -10   3  -5   26.74    1.05
  10  -3   5   26.39    0.87
 -11   3  -5    0.03    0.35
 -12   3  -5    3.34    0.56
  15   2  -5    3.63    0.49
 -15  -2   5    4.08    0.54
  14   2  -5   -0.08    0.26
 -14  -2   5    0.05    0.27
  13   2  -5    0.20    0.25
 -13  -2   5    0.02    0.26
  12   2  -5    0.15    0.24
 -12  -2   5   -0.05    0.25
  11   2  -5    7.12    0.46
 -11  -2   5    6.50    0.46
  10   2  -5    0.16    0.21
 -10  -2   5    0.24    0.22
   9   2  -5   24.16    0.78
  -9  -2   5   24.10    0.80
  -9  -2   5   25.02    0.58
   8   2  -5    0.08    0.18
  -8  -2   5   -0.15    0.15
  -8  -2   5    0.07    0.09
   7   2  -5  203.16    4.04
  -7  -2   5  206.46    4.63
  -7  -2   5  197.54    4.18
   6   2  -5   -0.08    0.13
  -6  -2   5   -0.02    0.07
  -6  -2   5    0.12    0.14
   5   2  -5   83.06    1.74
  -5  -2   5   81.94    1.61
  -5  -2   5   82.84    1.79
   4   2  -5   -0.23    0.12
  -4  -2   5   -0.13    0.07
  -4  -2   5   -0.11    0.11
   3   2  -5   52.80    1.12
  -3  -2   5   52.29    1.14
  -3  -2   5   52.31    1.05
   2   2  -5    0.04    0.09
  -2  -2   5    0.08    0.09
  -2  -2   5   -0.10    0.07
   1   2  -5   20.08    0.46
  -1  -2   5   20.40    0.49
  -1  -2   5   20.49    0.51
   0   2  -5   -0.20    0.06
   0   2  -5   -0.17    0.10
   0  -2   5    0.01    0.09
  -1   2  -5  236.33    5.22
  -1   2  -5  246.66    4.61
   1  -2   5  238.51    5.03
  -2   2  -5    0.35    0.16
   2  -2   5   -0.15    0.10
  -3   2  -5   16.93    0.57
   3  -2   5   17.44    0.51
   3  -2   5   17.24    0.41
  -4   2  -5   -0.19    0.16
   4  -2   5   -0.10    0.08
   4  -2   5    0.01    0.11
  -5   2  -5   12.46    0.53
   5  -2   5   12.93    0.46
   5  -2   5   13.21    0.39
  -6   2  -5   -0.33    0.20
   6  -2   5    0.00    0.12
   6  -2   5   -0.04    0.13
  -7   2  -5    3.47    0.40
   7  -2   5    3.06    0.25
   7  -2   5    2.95    0.29
  -8   2  -5    0.12    0.26
   8  -2   5    0.03    0.17
   8  -2   5   -0.23    0.15
  -9   2  -5    0.59    0.30
   9  -2   5    1.15    0.23
   9  -2   5    0.89    0.21
 -10   2  -5    0.04    0.28
  10  -2   5   -0.24    0.17
 -11   2  -5    5.06    0.56
 -12   2  -5   -0.54    0.31
  14   1  -5    9.21    0.61
 -14  -1   5    9.91    0.65
  13   1  -5    0.05    0.27
 -13  -1   5   -0.02    0.29
  12   1  -5   24.23    0.88
 -12  -1   5   23.37    0.92
  11   1  -5    0.03    0.22
 -11  -1   5    0.05    0.24
  10   1  -5    9.03    0.49
 -10  -1   5    9.39    0.55
   9   1  -5    0.29    0.22
   9   1  -5   -0.25    0.11
  -9  -1   5    0.10    0.21
   8   1  -5    9.38    0.47
   8   1  -5    9.55    0.32
  -8  -1   5    8.45    0.46
   7   1  -5   -0.22    0.15
   7   1  -5   -0.16    0.09
  -7  -1   5   -0.12    0.15
   6   1  -5    3.55    0.18
   6   1  -5    3.37    0.29
  -6  -1   5    3.65    0.26
   5   1  -5    0.03    0.14
  -5  -1   5    0.06    0.12
   4   1  -5   88.20    1.83
  -4  -1   5   90.43    1.75
  -4  -1   5   89.32    1.89
   3   1  -5   -0.17    0.10
  -3  -1   5    0.00    0.08
  -3  -1   5   -0.14    0.08
  -2  -1   5  987.90   19.03
  -2  -1   5 1000.00   24.34
   1   1  -5   -0.21    0.08
  -1  -1   5   -0.25    0.07
  -1  -1   5   -0.18    0.08
   0   1  -5  395.01    7.60
   0   1  -5  392.67    8.00
   0  -1   5  385.21   11.67
  -1   1  -5   -0.14    0.08
  -1   1  -5    1.01    0.15
   1  -1   5    0.02    0.10
  -2   1  -5  531.86   10.20
  -2   1  -5  529.15   10.90
   2  -1   5  526.06   10.52
  -3   1  -5    0.29    0.16
   3  -1   5    0.02    0.08
   3  -1   5   -0.06    0.10
  -4   1  -5   85.26    1.89
   4  -1   5   86.27    1.72
   4  -1   5   85.65    1.78
  -5   1  -5   -0.07    0.17
   5  -1   5   -0.01    0.10
   5  -1   5   -0.07    0.11
  -6   1  -5   99.49    2.24
   6  -1   5   98.89    2.06
   6  -1   5   96.04    2.01
  -7   1  -5   -0.19    0.20
   7  -1   5   -0.01    0.13
   7  -1   5   -0.18    0.12
  -8   1  -5    1.85    0.34
   8  -1   5    1.61    0.22
   8  -1   5    1.21    0.20
  -9   1  -5    0.04    0.25
   9  -1   5    0.07    0.18
   9  -1   5   -0.14    0.15
 -10   1  -5   -0.14    0.25
  10  -1   5    0.22    0.20
  10  -1   5   -0.05    0.16
 -11   1  -5   -0.13    0.30
 -12   1  -5    3.52    0.51
 -13   1  -5    0.20    0.34
  14   0  -5   -0.39    0.28
 -14   0   5   -0.06    0.33
  13   0  -5   -0.02    0.27
 -13   0   5   -0.09    0.30
  12   0  -5   -0.01    0.25
 -12   0   5    0.42    0.31
  11   0  -5    1.57    0.30
 -11   0   5    1.28    0.34
  10   0  -5    0.06    0.20
 -10   0   5   -0.28    0.20
   9   0  -5    2.49    0.30
   9   0  -5    2.99    0.24
  -9   0   5    2.70    0.35
   8   0  -5   -0.11    0.11
   8   0  -5   -0.23    0.15
  -8   0   5   -0.09    0.20
   7   0  -5   16.00    0.55
   7   0  -5   15.88    0.47
  -7   0   5   16.62    0.59
   6   0  -5   -0.21    0.13
   6   0  -5   -0.14    0.10
  -6   0   5    0.01    0.15
   5   0  -5   92.45    1.85
   5   0  -5   90.30    1.91
  -5   0   5   93.68    2.00
   4   0  -5   -0.13    0.11
   4   0  -5    0.01    0.09
  -4   0   5   -0.04    0.12
   3   0  -5   11.47    0.31
   3   0  -5   11.02    0.35
  -3   0   5   11.06    0.35
  -2   0   5   -0.02    0.16
   1   0  -5   95.86    1.88
  -1   0   5   97.59    1.96
  -1   0   5   97.26    1.94
   0   0  -5   -0.54    0.05
   0   0  -5   -0.39    0.07
   0   0   5   -0.74    0.08
  -1   0  -5    5.84    0.19
  -1   0  -5    5.95    0.21
   1   0   5    5.61    0.22
  -2   0  -5    0.05    0.12
  -2   0  -5   -0.32    0.08
   2   0   5   -0.27    0.09
  -3   0  -5  213.18    4.30
   3   0   5  210.96    4.37
  -4   0  -5   -0.35    0.14
   4   0   5   -0.08    0.10
   4   0   5   -0.06    0.10
  -5   0  -5    2.04    0.24
   5   0   5    2.40    0.21
   5   0   5    2.34    0.19
  -6   0  -5   -0.14    0.17
   6   0   5   -0.11    0.12
   6   0   5   -0.25    0.11
  -7   0  -5    0.20    0.22
   7   0   5   -0.09    0.11
   7   0   5    0.25    0.14
  -8   0  -5   -0.14    0.24
   8   0   5   -0.16    0.12
   8   0   5    0.03    0.16
  -9   0  -5    0.84    0.28
   9   0   5    1.14    0.22
   9   0   5    1.36    0.20
 -10   0  -5   -0.22    0.24
  10   0   5    0.03    0.19
  10   0   5   -0.03    0.15
 -11   0  -5   -0.07    0.27
  11   0   5    0.14    0.22
 -12   0  -5   -0.14    0.31
  12   0   5    0.09    0.24
 -13   0  -5   28.10    1.14
 -14   0  -5    0.23    0.37
 -13   1   5   -0.12    0.31
  12  -1  -5   -0.05    0.26
 -12   1   5   -0.08    0.30
  11  -1  -5   -0.07    0.22
 -11   1   5   -0.22    0.28
  10  -1  -5   -0.22    0.15
  10  -1  -5   -0.02    0.21
 -10   1   5   -0.25    0.23
   9  -1  -5   -0.04    0.14
   9  -1  -5    0.10    0.20
  -9   1   5    0.37    0.25
   8  -1  -5   22.10    0.63
   8  -1  -5   21.19    0.70
  -8   1   5   20.70    0.75
   7  -1  -5    0.00    0.12
   7  -1  -5    0.08    0.17
  -7   1   5    0.10    0.21
   6  -1  -5   20.67    0.63
   6  -1  -5   21.36    0.58
  -6   1   5   21.50    0.68
   5  -1  -5   -0.06    0.12
   5  -1  -5    0.06    0.10
  -5   1   5    0.00    0.14
   4  -1  -5   22.97    0.60
   4  -1  -5   23.73    0.58
  -4   1   5   23.43    0.64
   3  -1  -5    0.13    0.10
   3  -1  -5    0.11    0.11
  -3   1   5    0.37    0.14
   2  -1  -5  464.11    8.94
   2  -1  -5  435.68    8.84
  -2   1   5  444.67    9.11
   1  -1  -5    0.02    0.08
   1  -1  -5    0.00    0.08
  -1   1   5    0.02    0.07
   0  -1  -5    1.32    0.12
   0   1   5    1.35    0.13
  -1  -1  -5   -0.06    0.07
  -1  -1  -5   -0.02    0.05
   1   1   5   -0.10    0.07
  -2  -1  -5  741.73   18.94
  -2  -1  -5  754.55   14.53
   2   1   5  754.30   18.80
  -3  -1  -5   -0.09    0.10
  -3  -1  -5    0.04    0.09
   3   1   5   -0.03    0.08
  -4  -1  -5  226.98    4.33
  -4  -1  -5  224.42    6.70
   4   1   5  224.08    4.52
  -5  -1  -5   -0.08    0.15
   5   1   5    0.00    0.09
   5   1   5   -0.02    0.11
  -6  -1  -5   41.28    1.07
   6   1   5   42.35    0.93
   6   1   5   42.57    1.00
  -7  -1  -5    0.03    0.18
   7   1   5    0.07    0.13
   7   1   5   -0.14    0.09
  -8  -1  -5   24.16    0.82
   8   1   5   24.01    0.71
   8   1   5   25.01    0.65
  -9  -1  -5    0.02    0.24
   9   1   5    0.00    0.12
   9   1   5    0.22    0.17
 -10  -1  -5   17.64    0.76
  10   1   5   19.11    0.57
  10   1   5   17.65    0.65
 -11  -1  -5   -0.02    0.25
  11   1   5   -0.08    0.20
 -12  -1  -5    3.48    0.45
  12   1   5    4.16    0.40
 -13  -1  -5    0.47    0.33
  13   1   5   -0.03    0.24
 -14  -1  -5    1.11    0.39
 -13   2   5    0.28    0.34
 -12   2   5    0.43    0.34
  11  -2  -5    9.91    0.53
 -11   2   5    9.32    0.61
  10  -2  -5    0.03    0.21
  10  -2  -5    0.27    0.19
 -10   2   5   -0.05    0.28
   9  -2  -5    0.10    0.16
   9  -2  -5    0.12    0.20
  -9   2   5   -0.16    0.23
   8  -2  -5    0.01    0.16
   8  -2  -5   -0.01    0.18
  -8   2   5    0.17    0.25
   7  -2  -5   29.69    0.83
   7  -2  -5   31.13    0.83
  -7   2   5   31.54    0.94
   6  -2  -5    0.10    0.13
   6  -2  -5   -0.22    0.14
  -6   2   5    0.03    0.20
   5  -2  -5    1.86    0.20
   5  -2  -5    1.77    0.19
  -5   2   5    1.94    0.25
   4  -2  -5    0.01    0.11
   4  -2  -5   -0.10    0.11
  -4   2   5   -0.16    0.16
   3  -2  -5   21.97    0.57
   3  -2  -5   21.01    0.55
  -3   2   5   21.26    0.59
   2  -2  -5   -0.12    0.09
   2  -2  -5   -0.17    0.09
  -2   2   5   -0.06    0.11
   1  -2  -5   39.83    0.88
   1  -2  -5   42.02    0.87
  -1   2   5   41.19    0.88
   0  -2  -5    0.08    0.08
   0  -2  -5   -0.14    0.08
   0   2   5    0.05    0.07
  -1  -2  -5   61.75    1.26
  -1  -2  -5   62.62    1.26
   1   2   5   62.56    1.27
  -2  -2  -5   -0.02    0.07
  -2  -2  -5   -0.04    0.08
   2   2   5    0.02    0.09
  -3  -2  -5  615.88   12.66
  -3  -2  -5  620.79   12.24
   3   2   5  614.52   11.99
  -4  -2  -5   -0.16    0.11
  -4  -2  -5   -0.05    0.12
   4   2   5   -0.06    0.08
  -5  -2  -5  261.65    5.47
   5   2   5  257.65    5.10
   5   2   5  251.57    5.09
  -6  -2  -5    0.30    0.16
   6   2   5   -0.01    0.08
   6   2   5   -0.18    0.11
  -7  -2  -5    0.38    0.18
   7   2   5    0.21    0.14
   7   2   5    0.53    0.11
  -8  -2  -5    0.15    0.20
   8   2   5    0.12    0.10
   8   2   5   -0.19    0.14
  -9  -2  -5   14.76    0.63
   9   2   5   14.04    0.43
   9   2   5   13.98    0.55
 -10  -2  -5    0.18    0.25
  10   2   5   -0.08    0.16
 -11  -2  -5    7.89    0.54
  11   2   5    7.93    0.47
 -12  -2  -5   -0.09    0.24
  12   2   5   -0.24    0.21
 -13  -2  -5   -0.15    0.29
  13   2   5    0.16    0.24
 -14  -2  -5   -0.08    0.32
  14   2   5    0.16    0.27
 -12   3   5   -0.05    0.35
 -11   3   5   -0.07    0.32
  10  -3  -5    1.05    0.27
  10  -3  -5    1.37    0.26
 -10   3   5    1.55    0.39
   9  -3  -5   -0.04    0.17
   9  -3  -5    0.00    0.20
  -9   3   5   -0.47    0.26
   8  -3  -5    1.02    0.22
   8  -3  -5    1.15    0.23
  -8   3   5    1.13    0.31
   7  -3  -5   -0.06    0.16
   7  -3  -5   -0.04    0.16
  -7   3   5   -0.01    0.23
   6  -3  -5    3.99    0.28
   6  -3  -5    3.52    0.29
  -6   3   5    4.67    0.40
   5  -3  -5   -0.04    0.12
   5  -3  -5    0.13    0.13
  -5   3   5    0.44    0.20
   4  -3  -5    8.11    0.33
   4  -3  -5    8.45    0.37
  -4   3   5    8.55    0.39
   3  -3  -5   -0.08    0.12
   3  -3  -5    0.06    0.11
  -3   3   5    0.23    0.16
   2  -3  -5    3.36    0.24
   2  -3  -5    3.70    0.20
  -2   3   5    3.41    0.26
   1  -3  -5   -0.02    0.10
   1  -3  -5   -0.03    0.09
  -1   3   5   -0.13    0.11
   0  -3  -5    9.51    0.29
   0  -3  -5    9.45    0.32
   0   3   5    9.68    0.30
  -1  -3  -5    0.06    0.08
  -1  -3  -5   -0.10    0.08
  -1  -3  -5   -0.05    0.08
  -2  -3  -5  191.96    4.05
  -2  -3  -5  190.87    3.86
  -2  -3  -5  188.04    3.88
  -3  -3  -5   -0.09    0.11
  -3  -3  -5   -0.05    0.09
   3   3   5    0.02    0.09
  -4  -3  -5    3.09    0.23
  -4  -3  -5    3.31    0.23
   4   3   5    3.43    0.18
  -5  -3  -5    0.05    0.12
   5   3   5   -0.13    0.13
   5   3   5    0.02    0.08
  -6  -3  -5   29.28    0.80
   6   3   5   29.94    0.78
   6   3   5   30.50    0.65
  -7  -3  -5   -0.07    0.15
   7   3   5    0.13    0.15
   7   3   5    0.04    0.07
  -8  -3  -5    0.38    0.19
   8   3   5    0.16    0.16
   8   3   5    0.21    0.09
  -9  -3  -5   -0.04    0.19
   9   3   5   -0.16    0.17
   9   3   5   -0.13    0.08
 -10  -3  -5    9.56    0.54
  10   3   5    8.64    0.45
 -11  -3  -5   -0.04    0.24
  11   3   5   -0.07    0.18
 -12  -3  -5    1.89    0.35
  12   3   5    2.15    0.32
 -13  -3  -5   -0.14    0.28
  13   3   5   -0.15    0.23
 -14  -3  -5   11.93    0.72
  14   3   5   11.78    0.63
 -15  -3  -5    0.85    0.35
  15   3   5    0.87    0.31
 -12   4   5   -0.26    0.35
 -11   4   5    1.68    0.41
  10  -4  -5    0.15    0.22
 -10   4   5   -0.37    0.30
   9  -4  -5    4.22    0.38
  -9   4   5    3.20    0.45
   8  -4  -5   -0.02    0.18
   8  -4  -5   -0.06    0.18
  -8   4   5    0.23    0.29
   7  -4  -5    2.04    0.28
   7  -4  -5    1.60    0.23
  -7   4   5    1.59    0.31
   6  -4  -5   -0.10    0.14
   6  -4  -5   -0.13    0.16
  -6   4   5    0.09    0.25
   5  -4  -5    0.24    0.14
   5  -4  -5    0.45    0.18
  -5   4   5    0.52    0.23
   4  -4  -5   -0.07    0.14
   4  -4  -5    0.01    0.11
  -4   4   5   -0.12    0.19
   3  -4  -5   38.92    0.97
   3  -4  -5   38.82    0.88
  -3   4   5   39.90    1.00
   2  -4  -5    0.01    0.12
   2  -4  -5    0.04    0.10
  -2   4   5   -0.31    0.15
   1  -4  -5   99.39    1.94
   1  -4  -5   95.69    2.03
  -1   4   5   99.80    2.07
   0  -4  -5   -0.10    0.11
   0  -4  -5   -0.01    0.08
   0   4   5   -0.11    0.11
  -1  -4  -5    1.37    0.14
  -1  -4  -5    1.43    0.16
  -1  -4  -5    1.71    0.15
  -2  -4  -5   -0.31    0.10
  -2  -4  -5    0.11    0.10
  -2  -4  -5   -0.03    0.10
  -3  -4  -5   15.99    0.45
  -3  -4  -5   16.24    0.47
  -3  -4  -5   15.83    0.41
  -4  -4  -5    0.07    0.10
  -4  -4  -5    0.07    0.13
   4   4   5   -0.04    0.09
  -5  -4  -5  106.67    2.27
   5   4   5  107.68    2.09
  -6  -4  -5   -0.01    0.14
   6   4   5    0.12    0.07
   6   4   5    0.04    0.14
  -7  -4  -5    0.03    0.15
   7   4   5    0.19    0.07
   7   4   5    0.01    0.16
  -8  -4  -5    0.15    0.16
   8   4   5    0.11    0.17
   8   4   5    0.21    0.07
  -9  -4  -5    2.54    0.31
   9   4   5    1.99    0.27
 -10  -4  -5   -0.11    0.19
  10   4   5   -0.10    0.17
 -11  -4  -5   -0.12    0.21
  11   4   5   -0.07    0.19
 -12  -4  -5    0.99    0.31
  12   4   5   -0.19    0.19
 -13  -4  -5   23.16    0.93
  13   4   5   22.43    0.84
 -14  -4  -5    0.57    0.32
  14   4   5    0.27    0.27
 -15  -4  -5    4.64    0.55
  15   4   5    5.07    0.51
 -11   5   5    0.41    0.39
  10  -5  -5    1.33    0.30
 -10   5   5    1.13    0.41
   9  -5  -5   -0.14    0.20
  -9   5   5   -0.03    0.29
   8  -5  -5    2.35    0.32
  -8   5   5    3.08    0.45
   7  -5  -5   -0.07    0.19
  -7   5   5   -0.24    0.28
   6  -5  -5    5.34    0.39
   6  -5  -5    3.82    0.28
  -6   5   5    4.66    0.45
   5  -5  -5   -0.07    0.12
   5  -5  -5   -0.09    0.16
  -5   5   5   -0.35    0.21
   4  -5  -5    7.71    0.42
   4  -5  -5    8.07    0.32
  -4   5   5    8.31    0.45
   3  -5  -5    0.00    0.11
   3  -5  -5   -0.02    0.14
  -3   5   5    0.13    0.19
   2  -5  -5    1.89    0.16
   2  -5  -5    1.86    0.22
  -2   5   5    2.27    0.26
   1  -5  -5    0.02    0.13
   1  -5  -5    0.04    0.09
  -1   5   5    0.08    0.16
   0  -5  -5   33.29    0.75
   0  -5  -5   33.63    0.84
   0   5   5   33.82    0.84
  -1  -5  -5   -0.04    0.10
  -1  -5  -5   -0.14    0.08
   1   5   5   -0.23    0.11
  -2  -5  -5    8.63    0.33
  -2  -5  -5    9.30    0.31
  -2  -5  -5    9.40    0.32
  -3  -5  -5    0.00    0.11
  -3  -5  -5    0.18    0.11
  -3  -5  -5   -0.11    0.09
  -4  -5  -5  363.55    7.10
  -4  -5  -5  359.65    7.51
  -4  -5  -5  362.27    7.27
  -5  -5  -5   -0.01    0.13
   5   5   5    0.05    0.09
  -6  -5  -5   16.30    0.54
   6   5   5   16.60    0.40
   6   5   5   15.58    0.53
  -7  -5  -5    0.32    0.15
   7   5   5    0.04    0.06
   7   5   5   -0.10    0.14
  -8  -5  -5   12.36    0.52
   8   5   5   13.07    0.52
   9   5   5   -0.04    0.16
 -10  -5  -5   25.71    0.84
  10   5   5   24.07    0.80
 -11  -5  -5    0.47    0.24
  11   5   5    0.18    0.22
 -12  -5  -5    7.49    0.49
  12   5   5    7.12    0.47
 -13  -5  -5   -0.08    0.22
  13   5   5   -0.19    0.20
 -14  -5  -5    9.21    0.62
  14   5   5    8.92    0.57
 -15  -5  -5   -0.23    0.29
  15   5   5   -0.31    0.26
  10  -6  -5    0.53    0.28
 -10   6   5    0.06    0.36
   9  -6  -5    2.62    0.37
  -9   6   5    2.78    0.49
   8  -6  -5   -0.09    0.23
  -8   6   5    0.02    0.34
   7  -6  -5    1.13    0.27
  -7   6   5    1.07    0.36
   6  -6  -5   -0.03    0.18
  -6   6   5    0.17    0.29
   5  -6  -5    5.70    0.41
  -5   6   5    6.64    0.50
   4  -6  -5   -0.07    0.12
   4  -6  -5    0.13    0.17
  -4   6   5    0.14    0.25
   3  -6  -5    0.83    0.14
   3  -6  -5    0.59    0.19
  -3   6   5    1.14    0.25
   2  -6  -5    0.06    0.15
   2  -6  -5   -0.11    0.09
  -2   6   5    0.06    0.19
   1  -6  -5   16.78    0.56
   1  -6  -5   15.88    0.43
  -1   6   5   16.44    0.56
   0  -6  -5   -0.05    0.12
   0  -6  -5    0.00    0.09
   0   6   5    0.10    0.14
  -1  -6  -5   28.29    0.74
  -1  -6  -5   27.38    0.65
   1   6   5   27.43    0.74
  -2  -6  -5   -0.09    0.11
  -2  -6  -5    0.03    0.09
  -2  -6  -5   -0.30    0.10
  -3  -6  -5   14.84    0.45
  -3  -6  -5   15.10    0.46
  -3  -6  -5   15.31    0.47
  -4  -6  -5   -0.09    0.09
  -4  -6  -5    0.22    0.11
  -4  -6  -5   -0.06    0.12
  -5  -6  -5   52.89    1.21
  -5  -6  -5   51.47    1.10
  -5  -6  -5   51.30    1.22
  -6  -6  -5    0.01    0.14
   6   6   5    0.02    0.13
   6   6   5    0.02    0.09
  -7  -6  -5    4.93    0.33
   7   6   5    4.99    0.19
   7   6   5    4.77    0.33
  -8  -6  -5   -0.19    0.15
   8   6   5   -0.18    0.14
  -9  -6  -5   66.89    1.64
   9   6   5   67.34    1.60
 -10  -6  -5    0.07    0.19
  10   6   5   -0.17    0.18
 -11  -6  -5    0.14    0.23
  11   6   5    0.09    0.19
 -12  -6  -5    0.07    0.23
  12   6   5    0.16    0.22
 -13  -6  -5    3.62    0.42
  13   6   5    3.97    0.42
 -14  -6  -5    0.17    0.27
  14   6   5    0.15    0.26
 -15  -6  -5    4.23    0.52
  15   6   5    3.63    0.46
 -16  -6  -5   -0.46    0.28
  16   6   5    0.29    0.29
   9  -7  -5   -0.07    0.25
  -9   7   5   -0.08    0.35
   8  -7  -5    2.55    0.38
  -8   7   5    3.04    0.49
   7  -7  -5   -0.28    0.22
  -7   7   5   -0.24    0.32
   6  -7  -5   10.39    0.56
  -6   7   5   10.20    0.64
   5  -7  -5   -0.39    0.16
  -5   7   5   -0.24    0.28
   4  -7  -5    3.36    0.35
  -4   7   5    3.96    0.43
   3  -7  -5   -0.10    0.17
   3  -7  -5   -0.19    0.09
  -3   7   5   -0.03    0.25
   2  -7  -5    6.44    0.26
   2  -7  -5    6.70    0.41
  -2   7   5    5.88    0.40
   1  -7  -5   -0.17    0.15
   1  -7  -5   -0.03    0.09
  -1   7   5    0.01    0.19
   0  -7  -5   30.09    0.68
   0   7   5   28.25    0.81
  -1  -7  -5    0.01    0.13
  -1  -7  -5    0.08    0.09
   1   7   5   -0.02    0.14
  -2  -7  -5   -0.03    0.13
  -2  -7  -5   -0.08    0.10
  -2  -7  -5   -0.11    0.12
  -3  -7  -5    0.10    0.12
  -3  -7  -5    0.02    0.11
  -3  -7  -5   -0.03    0.12
  -4  -7  -5   16.05    0.48
  -4  -7  -5   15.96    0.53
  -4  -7  -5   16.32    0.52
  -5  -7  -5    0.02    0.13
  -5  -7  -5    0.01    0.10
  -5  -7  -5    0.03    0.12
  -6  -7  -5   18.06    0.60
  -6  -7  -5   18.58    0.49
   6   7   5   19.18    0.60
  -8  -7  -5   26.43    0.82
   8   7   5   25.77    0.56
   8   7   5   26.37    0.81
  -9  -7  -5    0.69    0.21
   9   7   5    0.73    0.22
 -10  -7  -5    0.28    0.21
  10   7   5    0.87    0.25
 -11  -7  -5    1.19    0.28
  11   7   5    0.23    0.22
 -12  -7  -5    0.57    0.25
  12   7   5    0.85    0.26
 -13  -7  -5    0.27    0.24
  13   7   5    0.00    0.22
 -14  -7  -5    0.27    0.27
  14   7   5    0.11    0.26
 -15  -7  -5    0.00    0.27
  15   7   5   -0.11    0.25
 -16  -7  -5   -0.05    0.30
  16   7   5    0.27    0.29
   8  -8  -5    0.15    0.25
  -8   8   5    0.00    0.35
   7  -8  -5    0.30    0.26
  -7   8   5    0.18    0.36
   6  -8  -5   -0.24    0.23
  -6   8   5    0.03    0.33
   5  -8  -5    0.27    0.22
  -5   8   5    0.21    0.33
   4  -8  -5   -0.01    0.19
  -4   8   5    0.30    0.27
   3  -8  -5    0.66    0.24
  -3   8   5    0.69    0.30
   2  -8  -5   -0.01    0.19
  -2   8   5   -0.09    0.24
   1  -8  -5   16.44    0.44
   1  -8  -5   16.01    0.62
  -1   8   5   16.41    0.64
   0  -8  -5   -0.08    0.17
   0  -8  -5   -0.04    0.09
   0   8   5    0.19    0.19
  -1  -8  -5    0.09    0.15
  -1  -8  -5    0.07    0.11
   1   8   5    0.05    0.17
  -2  -8  -5   -0.16    0.10
  -2  -8  -5   -0.09    0.13
   2   8   5    0.03    0.15
  -3  -8  -5   58.52    1.36
  -3  -8  -5   61.62    1.42
  -3  -8  -5   56.94    1.29
  -4  -8  -5    0.97    0.19
  -4  -8  -5    0.04    0.13
  -4  -8  -5    0.07    0.14
  -5  -8  -5    9.06    0.42
  -5  -8  -5    9.01    0.35
  -5  -8  -5    9.20    0.40
  -6  -8  -5    0.12    0.14
  -6  -8  -5   -0.08    0.10
   6   8   5    0.02    0.15
  -7  -8  -5   20.74    0.70
   7   8   5   20.62    0.54
   7   8   5   20.42    0.68
  -8  -8  -5    2.03    0.27
   8   8   5    0.74    0.22
  -9  -8  -5    5.37    0.40
   9   8   5    5.52    0.40
 -10  -8  -5    0.12    0.20
  10   8   5   -0.09    0.19
 -11  -8  -5   88.19    2.19
  11   8   5   92.84    2.15
 -12  -8  -5    1.20    0.29
  12   8   5    0.43    0.25
 -13  -8  -5    3.37    0.42
  13   8   5    2.79    0.38
 -14  -8  -5    0.01    0.25
  14   8   5    0.02    0.24
 -15  -8  -5    7.11    0.55
  15   8   5    7.43    0.56
 -16  -8  -5    0.15    0.32
  16   8   5   -0.03    0.30
   7  -9  -5   -0.09    0.24
  -7   9   5   -0.21    0.37
   6  -9  -5    0.26    0.26
  -6   9   5    0.77    0.39
   5  -9  -5   -0.10    0.22
  -5   9   5   -0.39    0.32
   4  -9  -5   27.33    0.95
  -4   9   5   27.04    0.99
   3  -9  -5   -0.07    0.19
  -3   9   5   -0.07    0.28
   2  -9  -5    6.60    0.45
  -2   9   5    7.49    0.51
   1  -9  -5   -0.28    0.17
  -1   9   5   -0.29    0.23
   0  -9  -5   18.25    0.67
   0   9   5   17.01    0.66
  -1  -9  -5    0.02    0.17
  -1  -9  -5   -0.11    0.10
   1   9   5    0.22    0.21
  -2  -9  -5   35.13    0.85
  -2  -9  -5   35.93    0.99
   2   9   5   36.53    1.02
  -3  -9  -5    0.12    0.16
  -3  -9  -5    0.12    0.13
  -3  -9  -5    0.16    0.18
  -4  -9  -5    5.10    0.32
  -4  -9  -5    5.58    0.32
  -4  -9  -5    5.36    0.37
  -5  -9  -5   -0.14    0.13
  -5  -9  -5    0.09    0.16
   5   9   5   -0.11    0.15
  -6  -9  -5  108.62    2.42
  -6  -9  -5  109.16    2.23
   6   9   5  105.56    2.29
  -7  -9  -5    2.40    0.30
  -7  -9  -5    2.23    0.20
   7   9   5    1.13    0.23
  -8  -9  -5    0.16    0.18
   8   9   5    0.31    0.21
   8   9   5    0.81    0.14
  -9  -9  -5    0.45    0.21
   9   9   5    0.08    0.21
 -10  -9  -5   10.93    0.55
  10   9   5   10.75    0.55
  11   9   5    2.18    0.32
 -12  -9  -5    1.98    0.33
  12   9   5    1.36    0.31
 -13  -9  -5    0.14    0.25
  13   9   5    0.52    0.27
 -14  -9  -5    1.33    0.34
  14   9   5    1.41    0.34
 -15  -9  -5    0.47    0.30
  15   9   5    0.14    0.28
 -16  -9  -5   10.32    0.69
  16   9   5   10.98    0.68
   6 -10  -5    0.29    0.29
  -6  10   5   -0.40    0.37
   5 -10  -5    8.66    0.57
  -5  10   5    8.03    0.66
   4 -10  -5    0.16    0.24
  -4  10   5    0.54    0.35
   3 -10  -5    2.04    0.35
  -3  10   5    1.75    0.37
   2 -10  -5   -0.06    0.22
  -2  10   5   -0.10    0.27
   1 -10  -5   30.17    0.98
  -1  10   5   29.27    0.99
   0  10   5    0.24    0.24
  -1 -10  -5    0.29    0.21
   1  10   5    0.37    0.24
  -2 -10  -5    0.62    0.15
   2  10   5    1.70    0.27
  -3 -10  -5   -0.04    0.17
  -3 -10  -5    0.27    0.15
   3  10   5    0.09    0.21
  -5 -10  -5    0.76    0.23
  -5 -10  -5    1.00    0.21
   5  10   5    0.92    0.19
  -6 -10  -5    0.00    0.19
  -6 -10  -5    0.02    0.15
   6  10   5    0.35    0.19
  -7 -10  -5   16.26    0.53
  -7 -10  -5   17.68    0.67
   7  10   5   15.75    0.59
  -8 -10  -5   -0.16    0.12
  -8 -10  -5    0.31    0.20
   8  10   5    0.23    0.21
  -9 -10  -5   18.88    0.72
   9  10   5   17.69    0.68
 -10 -10  -5   -0.10    0.19
  10  10   5    0.15    0.20
 -11 -10  -5    2.54    0.35
  11  10   5    2.04    0.33
 -12 -10  -5    0.47    0.25
  12  10   5    0.45    0.26
 -13 -10  -5   17.83    0.79
  13  10   5   18.11    0.79
 -14 -10  -5    0.26    0.25
  14  10   5    0.12    0.26
 -15 -10  -5    2.38    0.42
  15  10   5    2.28    0.42
 -16 -10  -5   -0.04    0.27
  16  10   5    0.08    0.31
   5 -11  -5    0.34    0.28
  -5  11   5   -0.12    0.35
   4 -11  -5    0.82    0.30
  -4  11   5    0.52    0.39
   3 -11  -5    0.32    0.27
  -3  11   5    0.18    0.32
   2 -11  -5   17.88    0.78
  -2  11   5   18.41    0.81
   1 -11  -5   -0.22    0.20
  -1  11   5    0.68    0.29
   0 -11  -5    0.85    0.27
   0  11   5    1.01    0.28
  -1 -11  -5   -0.10    0.20
   1  11   5    0.34    0.23
  -2 -11  -5   14.39    0.62
   2  11   5   14.60    0.65
  -3 -11  -5    0.03    0.18
   3  11   5    0.13    0.21
   3  11   5   -0.06    0.14
  -4 -11  -5    2.37    0.28
   4  11   5    3.19    0.28
   4  11   5    2.01    0.31
  -5 -11  -5    0.06    0.20
  -5 -11  -5   -0.06    0.17
   5  11   5    0.06    0.16
  -6 -11  -5   16.49    0.59
  -6 -11  -5   15.12    0.63
   6  11   5   15.69    0.58
  -7 -11  -5    2.11    0.30
  -7 -11  -5    1.79    0.22
   7  11   5    1.81    0.27
  -8 -11  -5    1.65    0.30
  -8 -11  -5    1.90    0.22
   8  11   5    1.51    0.27
  -9 -11  -5    0.45    0.22
   9  11   5    0.53    0.22
 -10 -11  -5    5.18    0.44
  10  11   5    5.14    0.41
 -11 -11  -5    0.16    0.24
  11  11   5    0.04    0.22
 -12 -11  -5    1.52    0.33
  12  11   5    1.11    0.30
 -13 -11  -5   -0.10    0.24
  13  11   5   -0.04    0.25
 -14 -11  -5    7.68    0.54
  14  11   5    7.51    0.58
 -15 -11  -5    0.35    0.30
  15  11   5   -0.14    0.27
   4 -12  -5    0.36    0.30
  -4  12   5    0.25    0.40
   3 -12  -5   10.81    0.65
  -3  12   5   10.13    0.70
   2 -12  -5   -0.04    0.24
  -2  12   5   -0.36    0.31
   1 -12  -5    4.29    0.46
  -1  12   5    4.25    0.48
   0 -12  -5    0.43    0.25
   0  12   5    0.26    0.29
  -1 -12  -5   57.01    1.54
   1  12   5   54.92    1.55
  -2 -12  -5    0.90    0.26
   2  12   5    1.17    0.30
  -3 -12  -5   18.43    0.73
   3  12   5   18.15    0.75
  -4 -12  -5   -0.20    0.17
   4  12   5   -0.04    0.21
  -5 -12  -5    1.12    0.24
  -5 -12  -5    1.32    0.29
   5  12   5    1.33    0.22
  -6 -12  -5    0.57    0.23
  -6 -12  -5    0.79    0.21
   6  12   5    0.39    0.19
  -7 -12  -5   21.75    0.83
  -7 -12  -5   23.14    0.72
   7  12   5   23.04    0.75
  -8 -12  -5    0.26    0.16
  -8 -12  -5    0.19    0.23
   8  12   5    0.29    0.22
  -9 -12  -5    0.08    0.22
   9  12   5   -0.07    0.20
 -10 -12  -5   -0.12    0.21
  10  12   5    0.10    0.22
 -11 -12  -5    9.40    0.58
  11  12   5   10.02    0.58
 -12 -12  -5    0.34    0.27
  12  12   5    0.45    0.26
 -13 -12  -5    3.97    0.48
  13  12   5    3.23    0.43
 -14 -12  -5   -0.10    0.23
  14  12   5    0.00    0.29
 -15 -12  -5    0.21    0.28
  15  12   5    0.33    0.29
   2 -13  -5    0.17    0.28
  -2  13   5   -0.10    0.32
   1 -13  -5    0.00    0.23
  -1  13   5   -0.14    0.31
   0 -13  -5    0.56    0.28
   0  13   5    0.99    0.33
  -1 -13  -5    0.78    0.29
   1  13   5    0.66    0.29
  -2 -13  -5    1.63    0.32
   2  13   5    1.25    0.35
  -3 -13  -5   -0.02    0.22
   3  13   5   -0.16    0.24
  -4 -13  -5    5.38    0.44
   4  13   5    4.78    0.42
  -5 -13  -5    0.11    0.21
   5  13   5    0.13    0.25
  -6 -13  -5    7.06    0.44
  -6 -13  -5    6.03    0.46
   6  13   5    7.36    0.41
  -7 -13  -5    0.01    0.19
  -7 -13  -5   -0.01    0.21
   7  13   5   -0.01    0.17
  -8 -13  -5   11.20    0.61
  -8 -13  -5   11.40    0.50
   8  13   5    9.60    0.51
  -9 -13  -5    0.28    0.25
   9  13   5    0.25    0.22
 -10 -13  -5    2.27    0.37
  10  13   5    2.06    0.34
 -11 -13  -5   -0.05    0.22
  11  13   5    0.25    0.24
 -12 -13  -5    0.32    0.28
  12  13   5    0.55    0.27
 -13 -13  -5    0.09    0.27
  13  13   5    0.00    0.27
 -14 -13  -5    1.35    0.36
  14  13   5    1.59    0.37
 -15 -13  -5    0.41    0.31
  15  13   5    0.52    0.34
   1 -14  -5    0.84    0.34
  -1  14   5    1.04    0.39
   0 -14  -5    0.55    0.31
   0  14   5    0.87    0.37
  -1 -14  -5   29.74    1.07
   1  14   5   28.03    1.07
  -2 -14  -5   -0.04    0.23
   2  14   5   -0.09    0.28
  -3 -14  -5    1.39    0.31
   3  14   5    1.93    0.36
  -4 -14  -5    0.18    0.23
   4  14   5   -0.06    0.23
  -5 -14  -5    8.03    0.51
   5  14   5    7.37    0.53
  -6 -14  -5   -0.04    0.21
   6  14   5    0.28    0.25
  -7 -14  -5    5.03    0.50
  -7 -14  -5    5.19    0.43
  -8 -14  -5    0.04    0.25
   8  14   5    0.06    0.20
  -9 -14  -5    0.40    0.29
   9  14   5    0.34    0.23
 -10 -14  -5    0.13    0.26
  10  14   5    0.27    0.24
 -11 -14  -5    9.89    0.63
  11  14   5    8.26    0.55
 -12 -14  -5   -0.26    0.25
  12  14   5    0.18    0.24
 -13 -14  -5    2.14    0.39
  13  14   5    1.69    0.37
 -14 -14  -5    0.27    0.29
  14  14   5    0.36    0.30
  -1 -15  -5    0.21    0.30
   1  15   5    0.25    0.33
  -2 -15  -5    6.22    0.58
   2  15   5    4.93    0.55
  -3 -15  -5   -0.06    0.26
   3  15   5   -0.01    0.30
  -4 -15  -5    0.25    0.24
   4  15   5    0.24    0.29
  -5 -15  -5   -0.35    0.22
   5  15   5   -0.07    0.26
  -6 -15  -5   13.52    0.65
   6  15   5   11.68    0.69
  -7 -15  -5    0.25    0.23
   7  15   5    0.15    0.26
  -8 -15  -5    0.01    0.27
  -9 -15  -5    0.15    0.28
 -10 -15  -5    0.03    0.27
  10  15   5    0.84    0.27
 -11 -15  -5    0.00    0.29
  11  15   5    0.12    0.25
 -12 -15  -5    2.30    0.43
  12  15   5    1.62    0.35
 -13 -15  -5   -0.08    0.28
  13  15   5    0.27    0.28
  -4 -16  -5    0.04    0.27
   4  16   5    0.03    0.33
  -5 -16  -5    0.41    0.30
   5  16   5    0.84    0.36
  -6 -16  -5    0.00    0.25
   6  16   5    0.33    0.30
  -7 -16  -5    2.87    0.39
   7  16   5    3.28    0.48
   8  16   5    0.58    0.33
  -9 -16  -5    1.36    0.37
 -10 -16  -5    0.15    0.30
 -11 -16  -5    0.70    0.35
 -11 -15   6    8.78    0.65
 -10 -15   6   -0.03    0.31
  -9 -15   6    0.30    0.30
   8  15  -6    0.09    0.31
   7  15  -6    0.21    0.34
   6  15  -6    0.06    0.29
  -6 -15   6    0.23    0.25
   5  15  -6    4.83    0.55
  -5 -15   6    4.51    0.48
   4  15  -6   -0.05    0.33
  -4 -15   6    0.15    0.26
   3  15  -6    0.07    0.35
  -3 -15   6    0.04    0.27
  13  14  -6    0.09    0.30
 -13 -14   6   -0.20    0.26
  12  14  -6    1.06    0.34
 -12 -14   6    0.82    0.35
  11  14  -6   -0.42    0.24
 -11 -14   6    0.10    0.27
 -10 -14   6    7.85    0.59
  -9 -14   6   -0.18    0.27
  -8 -14   6    5.98    0.59
   7  14  -6   -0.04    0.30
  -7 -14   6    0.21    0.22
   6  14  -6    2.88    0.46
  -6 -14   6    2.54    0.34
   5  14  -6   -0.08    0.28
  -5 -14   6    0.09    0.22
   4  14  -6    0.76    0.36
  -4 -14   6    0.49    0.26
   3  14  -6    0.36    0.32
  -3 -14   6    0.27    0.25
   2  14  -6    0.07    0.32
  -2 -14   6    0.67    0.32
   1  14  -6    0.35    0.37
  -1 -14   6   -0.04    0.27
  14  13  -6    0.25    0.30
 -14 -13   6   -0.21    0.28
  13  13  -6   32.73    1.15
 -13 -13   6   33.92    1.23
  12  13  -6    0.05    0.25
 -12 -13   6   -0.25    0.26
  11  13  -6    0.23    0.26
 -11 -13   6   -0.25    0.26
  10  13  -6    0.13    0.25
 -10 -13   6    0.04    0.27
   9  13  -6    6.91    0.48
  -9 -13   6    6.02    0.53
  -8 -13   6   -0.17    0.23
  -7 -13   6    1.46    0.35
  -7 -13   6    1.82    0.29
   6  13  -6    0.02    0.28
  -6 -13   6    0.04    0.20
   5  13  -6    7.97    0.59
  -5 -13   6    7.98    0.50
   4  13  -6    0.55    0.32
  -4 -13   6    0.15    0.22
   3  13  -6    0.93    0.32
  -3 -13   6    0.97    0.28
   2  13  -6    0.17    0.30
  -2 -13   6   -0.02    0.24
   1  13  -6    7.83    0.60
  -1 -13   6    8.90    0.59
   0  13  -6   -0.11    0.32
   0 -13   6   -0.49    0.23
  -1  13  -6    0.10    0.37
   1 -13   6   -0.17    0.25
  15  12  -6    0.04    0.30
 -15 -12   6   -0.55    0.22
  14  12  -6    0.35    0.31
 -14 -12   6   -0.43    0.25
  13  12  -6    0.07    0.27
 -13 -12   6    0.16    0.29
  12  12  -6    3.28    0.43
 -12 -12   6    3.10    0.43
  11  12  -6   -0.10    0.24
 -11 -12   6   -0.06    0.24
  10  12  -6    1.62    0.31
 -10 -12   6    1.71    0.36
   9  12  -6   -0.08    0.23
  -9 -12   6   -0.16    0.23
   8  12  -6   43.02    1.17
  -8 -12   6   43.04    1.35
  -7 -12   6    0.28    0.26
  -7 -12   6   -0.12    0.19
  -6 -12   6   13.37    0.68
  -6 -12   6   14.33    0.59
   5  12  -6    0.03    0.25
  -5 -12   6    0.18    0.20
   4  12  -6    0.26    0.28
  -4 -12   6    0.10    0.20
   3  12  -6   -0.03    0.24
  -3 -12   6    0.10    0.22
   2  12  -6    8.37    0.56
  -2 -12   6    7.12    0.49
   1  12  -6    0.42    0.33
  -1 -12   6   -0.31    0.22
   0  12  -6    0.27    0.29
   0 -12   6    0.10    0.25
  -1  12  -6    0.14    0.34
   1 -12   6    0.31    0.26
  -2  12  -6   17.73    0.88
   2 -12   6   16.50    0.80
  -3  12  -6    0.09    0.39
   3 -12   6    0.13    0.28
  15  11  -6    1.38    0.41
  14  11  -6   -0.09    0.30
 -14 -11   6    0.08    0.26
  13  11  -6    6.26    0.51
 -13 -11   6    5.47    0.49
  12  11  -6    0.00    0.26
 -12 -11   6    0.01    0.23
  11  11  -6    2.37    0.35
 -11 -11   6    2.56    0.38
  10  11  -6    0.04    0.23
 -10 -11   6   -0.21    0.20
   9  11  -6    0.31    0.23
  -9 -11   6    0.07    0.24
   8  11  -6    0.06    0.21
  -8 -11   6    0.07    0.23
   7  11  -6    9.47    0.48
  -7 -11   6    9.31    0.56
  -7 -11   6    9.75    0.45
   6  11  -6   -0.21    0.17
  -6 -11   6   -0.27    0.20
  -6 -11   6   -0.08    0.17
  -5 -11   6   -0.07    0.17
  -5 -11   6    0.19    0.23
   4  11  -6    0.09    0.23
  -4 -11   6    0.04    0.19
   3  11  -6   10.93    0.62
  -3 -11   6   10.52    0.54
   2  11  -6    0.04    0.25
  -2 -11   6    0.15    0.20
   1  11  -6    7.33    0.54
  -1 -11   6    6.77    0.46
   0  11  -6   -0.22    0.28
   0 -11   6   -0.03    0.21
  -1  11  -6    0.97    0.34
   1 -11   6    1.10    0.29
  -2  11  -6   -0.11    0.33
   2 -11   6   -0.01    0.23
  -3  11  -6   -0.61    0.33
   3 -11   6   -0.01    0.26
  -4  11  -6   -0.48    0.34
   4 -11   6    0.07    0.27
  15  10  -6    0.20    0.30
 -15 -10   6   -0.20    0.24
  14  10  -6    0.25    0.30
 -14 -10   6    0.63    0.31
  13  10  -6   -0.18    0.26
 -13 -10   6   -0.02    0.23
  12  10  -6    1.92    0.35
 -12 -10   6    2.11    0.35
  11  10  -6    0.18    0.25
 -11 -10   6   -0.10    0.23
  10  10  -6    0.48    0.23
 -10 -10   6    0.46    0.25
   9  10  -6   -0.23    0.20
  -9 -10   6   -0.25    0.19
   8  10  -6   27.35    0.84
  -8 -10   6   25.61    0.92
  -8 -10   6   27.31    0.72
   7  10  -6    0.15    0.20
  -7 -10   6    0.38    0.22
  -7 -10   6    0.08    0.15
   6  10  -6    1.48    0.24
  -6 -10   6    1.80    0.30
  -6 -10   6    1.56    0.23
   5  10  -6    0.00    0.16
  -5 -10   6   -0.14    0.15
  -5 -10   6    0.26    0.20
   4  10  -6    0.95    0.27
  -4 -10   6    1.33    0.23
   3  10  -6    0.23    0.22
  -3 -10   6    0.13    0.19
   2  10  -6   16.55    0.71
  -2 -10   6   16.84    0.65
   1  10  -6    0.00    0.24
  -1 -10   6    0.15    0.21
   0  10  -6    0.24    0.26
   0 -10   6    0.01    0.20
  -1  10  -6   -0.25    0.28
   1 -10   6    0.06    0.22
  -2  10  -6    5.00    0.53
   2 -10   6    4.35    0.44
  -3  10  -6    0.25    0.35
   3 -10   6    0.01    0.23
  -4  10  -6    1.25    0.42
   4 -10   6    1.01    0.30
  -5  10  -6   -0.19    0.36
   5 -10   6   -0.22    0.24
  16   9  -6    0.04    0.33
 -16  -9   6    0.33    0.31
  15   9  -6   -0.15    0.30
 -15  -9   6    0.31    0.31
  14   9  -6    0.55    0.31
 -14  -9   6    0.26    0.28
  13   9  -6    1.26    0.35
 -13  -9   6    1.51    0.34
  12   9  -6    0.28    0.27
 -12  -9   6    0.00    0.23
  11   9  -6    1.50    0.31
 -11  -9   6    1.64    0.32
  10   9  -6    0.28    0.23
 -10  -9   6    0.61    0.23
   9   9  -6    5.25    0.40
  -9  -9   6    5.54    0.43
   8   9  -6    0.15    0.21
  -8  -9   6   -0.02    0.11
  -8  -9   6    0.04    0.20
   7   9  -6    0.54    0.21
  -7  -9   6    0.74    0.23
  -7  -9   6    0.68    0.16
   6   9  -6    0.28    0.17
  -6  -9   6    0.06    0.14
  -6  -9   6    0.00    0.17
   5   9  -6   22.07    0.64
  -5  -9   6   21.84    0.78
  -5  -9   6   21.64    0.67
   4   9  -6    0.31    0.15
  -4  -9   6    0.23    0.17
  -4  -9   6    0.38    0.19
   3   9  -6   36.65    0.83
   3   9  -6   37.16    1.10
  -3  -9   6   36.84    1.01
   2   9  -6   -0.25    0.19
  -2  -9   6    0.30    0.18
   1   9  -6   36.80    1.13
  -1  -9   6   36.68    1.04
   0   9  -6    0.23    0.26
   0  -9   6   -0.12    0.18
  -1   9  -6   36.92    1.14
   1  -9   6   33.65    1.06
  -2   9  -6   -0.11    0.27
   2  -9   6   -0.23    0.20
  -3   9  -6    0.79    0.34
   3  -9   6    0.80    0.28
  -4   9  -6   -0.05    0.34
   4  -9   6    0.01    0.22
  -5   9  -6    3.86    0.55
   5  -9   6    3.98    0.45
  -6   9  -6   -0.15    0.39
   6  -9   6   -0.23    0.24
  -7   9  -6   -0.53    0.41
   7  -9   6    0.04    0.25
  16   8  -6    2.93    0.49
 -16  -8   6    2.19    0.42
  15   8  -6    0.07    0.31
 -15  -8   6    0.21    0.27
  14   8  -6   26.06    0.99
 -14  -8   6   23.67    0.96
  13   8  -6    0.15    0.28
 -13  -8   6    0.16    0.25
  12   8  -6    9.17    0.55
 -12  -8   6    9.55    0.55
  11   8  -6   -0.06    0.23
 -11  -8   6   -0.15    0.21
  10   8  -6    3.49    0.37
 -10  -8   6    3.35    0.37
   9   8  -6    0.13    0.21
  -9  -8   6    0.26    0.21
   8   8  -6   27.85    0.85
  -8  -8   6   28.29    0.91
  -8  -8   6   27.99    0.66
   7   8  -6   -0.10    0.18
  -7  -8   6   -0.01    0.11
  -7  -8   6    0.04    0.17
   6   8  -6   13.01    0.50
  -6  -8   6   13.05    0.55
  -6  -8   6   12.65    0.44
   5   8  -6    0.14    0.15
  -5  -8   6    0.05    0.18
  -5  -8   6    0.06    0.12
   4   8  -6    6.89    0.32
  -4  -8   6    7.00    0.41
  -4  -8   6    6.55    0.35
   3   8  -6    0.04    0.12
  -3  -8   6    0.18    0.17
  -3  -8   6   -0.11    0.15
   2   8  -6    3.21    0.34
   2   8  -6    3.37    0.18
  -2  -8   6    3.59    0.31
   1   8  -6   -0.07    0.19
  -1  -8   6   -0.08    0.15
   0   8  -6   32.98    1.02
  -1   8  -6   -0.19    0.25
   1  -8   6    0.26    0.19
  -2   8  -6    0.10    0.25
   2  -8   6   -0.05    0.18
  -3   8  -6    0.04    0.29
   3  -8   6   -0.02    0.19
  -4   8  -6    0.34    0.30
   4  -8   6    0.31    0.22
  -5   8  -6    0.15    0.31
   5  -8   6   -0.03    0.21
  -6   8  -6    0.38    0.36
   6  -8   6    0.83    0.27
  -7   8  -6   -0.24    0.37
   7  -8   6    0.12    0.24
  -8   8  -6    2.78    0.56
   8  -8   6    3.18    0.42
  16   7  -6   -0.49    0.27
 -16  -7   6    0.14    0.31
  15   7  -6    0.14    0.32
 -15  -7   6    0.30    0.30
  14   7  -6    0.43    0.32
 -14  -7   6    0.08    0.24
  13   7  -6    4.94    0.50
 -13  -7   6    4.25    0.46
  12   7  -6   -0.12    0.23
 -12  -7   6    0.25    0.23
  11   7  -6   -0.14    0.23
 -11  -7   6    0.24    0.22
  10   7  -6    0.12    0.21
 -10  -7   6    0.01    0.19
   9   7  -6    0.29    0.23
  -9  -7   6    0.56    0.20
   8   7  -6    0.12    0.19
  -8  -7   6    0.18    0.18
   7   7  -6    0.04    0.18
  -7  -7   6    0.13    0.10
  -7  -7   6    0.03    0.17
   6   7  -6   -0.09    0.14
  -6  -7   6   -0.18    0.14
  -6  -7   6   -0.01    0.10
   5   7  -6    4.65    0.30
  -5  -7   6    4.98    0.26
  -5  -7   6    4.73    0.32
   4   7  -6   -0.14    0.12
  -4  -7   6   -0.14    0.11
  -4  -7   6   -0.12    0.14
   3   7  -6    2.51    0.21
  -3  -7   6    2.95    0.29
  -3  -7   6    2.63    0.24
   2   7  -6    0.01    0.16
   2   7  -6   -0.11    0.09
  -2  -7   6    0.07    0.14
   1   7  -6    0.09    0.18
  -1  -7   6    0.20    0.15
   0   7  -6   -0.26    0.18
   0  -7   6    0.11    0.16
  -1   7  -6   -0.20    0.22
   1  -7   6    0.06    0.15
  -2   7  -6   -0.01    0.24
   2  -7   6    0.09    0.18
  -3   7  -6   20.06    0.80
   3  -7   6   20.42    0.73
  -4   7  -6    0.01    0.30
   4  -7   6   -0.07    0.17
  -5   7  -6    4.46    0.49
   5  -7   6    3.85    0.39
  -6   7  -6    0.00    0.35
   6  -7   6    0.07    0.22
  -7   7  -6    6.98    0.66
   7  -7   6    6.08    0.48
  -8   7  -6   -0.17    0.38
   8  -7   6   -0.23    0.20
  -9   7  -6   -0.68    0.38
   9  -7   6   -0.18    0.24
  16   6  -6    7.78    0.64
 -16  -6   6    7.38    0.60
  15   6  -6   -0.56    0.26
 -15  -6   6    0.24    0.29
  14   6  -6    1.75    0.37
 -14  -6   6    2.15    0.39
  13   6  -6    0.34    0.27
 -13  -6   6   -0.09    0.22
  12   6  -6   65.13    1.71
 -12  -6   6   66.12    1.76
  11   6  -6   -0.10    0.21
 -11  -6   6   -0.11    0.21
  10   6  -6    0.79    0.26
 -10  -6   6    0.75    0.24
   9   6  -6    0.29    0.21
  -9  -6   6    0.34    0.20
   8   6  -6   30.32    0.89
  -8  -6   6   30.62    0.91
   7   6  -6    0.18    0.17
  -7  -6   6    0.18    0.16
  -7  -6   6    0.13    0.08
   6   6  -6   44.42    1.08
  -6  -6   6   43.26    1.14
  -6  -6   6   43.74    0.95
   5   6  -6   -0.07    0.14
  -5  -6   6    0.00    0.10
  -5  -6   6    0.08    0.13
   4   6  -6    0.11    0.13
  -4  -6   6   -0.15    0.13
  -4  -6   6    0.12    0.10
   3   6  -6    0.00    0.11
  -3  -6   6    0.09    0.14
  -3  -6   6    0.06    0.11
   2   6  -6  114.22    2.23
  -2  -6   6  115.05    2.49
  -2  -6   6  114.52    2.38
   1   6  -6   -0.03    0.15
   1   6  -6   -0.01    0.07
  -1  -6   6   -0.12    0.13
   0   6  -6    2.96    0.30
   0  -6   6    2.53    0.25
  -1   6  -6    0.14    0.19
   1  -6   6   -0.11    0.13
  -2   6  -6   48.78    1.32
   2  -6   6   49.64    1.25
  -3   6  -6    0.21    0.28
   3  -6   6    0.13    0.18
  -4   6  -6   44.70    1.31
   4  -6   6   44.63    1.21
  -5   6  -6   -0.02    0.27
   5  -6   6    0.06    0.18
  -6   6  -6    0.30    0.33
   6  -6   6    0.46    0.22
  -7   6  -6   -0.14    0.31
   7  -6   6    0.16    0.22
  -8   6  -6    9.85    0.68
   8  -6   6    9.77    0.56
  -9   6  -6    0.16    0.37
   9  -6   6   -0.40    0.21
  15   5  -6    2.64    0.45
 -15  -5   6    3.48    0.47
  14   5  -6    0.04    0.26
 -14  -5   6   -0.07    0.23
  13   5  -6    0.16    0.28
 -13  -5   6    0.25    0.24
  12   5  -6   -0.15    0.24
 -12  -5   6   -0.20    0.22
  11   5  -6   11.39    0.58
 -11  -5   6   13.07    0.60
  10   5  -6   -0.01    0.20
 -10  -5   6   -0.32    0.16
   9   5  -6   44.11    1.20
  -9  -5   6   44.02    1.20
   8   5  -6    0.08    0.18
  -8  -5   6    0.04    0.16
   7   5  -6   58.37    1.37
  -7  -5   6   56.49    1.41
  -7  -5   6   58.33    1.14
   6   5  -6   -0.27    0.13
  -6  -5   6    0.07    0.07
  -6  -5   6   -0.04    0.13
   5   5  -6   13.26    0.48
  -5  -5   6   13.68    0.48
  -5  -5   6   13.53    0.38
   4   5  -6    0.11    0.13
  -4  -5   6    0.10    0.09
  -4  -5   6    0.20    0.13
   3   5  -6   19.47    0.52
  -3  -5   6   19.50    0.59
  -3  -5   6   19.30    0.54
   2   5  -6    0.10    0.10
  -2  -5   6   -0.05    0.10
  -2  -5   6   -0.02    0.13
   1   5  -6   56.59    1.12
   1   5  -6   56.23    1.33
  -1  -5   6   56.58    1.27
   0   5  -6   -0.03    0.14
   0  -5   6    0.11    0.12
  -1   5  -6   23.92    0.73
   1  -5   6   24.09    0.70
  -2   5  -6    0.01    0.19
   2  -5   6    0.19    0.15
  -3   5  -6   41.65    1.17
   3  -5   6   43.53    1.11
  -4   5  -6    0.23    0.28
   4  -5   6    0.03    0.16
  -5   5  -6   22.11    0.86
   5  -5   6   22.24    0.75
  -6   5  -6    0.07    0.29
   6  -5   6    0.07    0.17
  -7   5  -6   -0.02    0.29
   7  -5   6    0.54    0.21
  -8   5  -6   -0.23    0.33
   8  -5   6   -0.05    0.19
  -9   5  -6   16.46    0.88
   9  -5   6   17.27    0.73
 -10   5  -6   -0.28    0.35
  10  -5   6    0.18    0.23
  15   4  -6    0.00    0.29
 -15  -4   6   -0.13    0.29
  14   4  -6    1.29    0.36
 -14  -4   6    1.17    0.33
  13   4  -6    0.24    0.27
 -13  -4   6    0.26    0.25
  12   4  -6    3.30    0.41
 -12  -4   6    3.34    0.40
  11   4  -6    0.36    0.25
 -11  -4   6    0.45    0.23
  10   4  -6    9.81    0.52
 -10  -4   6   10.23    0.51
   9   4  -6   -0.05    0.19
  -9  -4   6    0.01    0.17
   8   4  -6   46.17    1.21
  -8  -4   6   47.99    1.22
   7   4  -6   -0.18    0.15
  -7  -4   6   -0.10    0.13
   6   4  -6   12.83    0.48
  -6  -4   6   14.25    0.33
  -6  -4   6   13.00    0.49
   5   4  -6   -0.01    0.13
  -5  -4   6   -0.04    0.07
  -5  -4   6   -0.22    0.11
   4   4  -6   40.72    0.95
  -4  -4   6   40.51    0.99
  -4  -4   6   41.49    0.89
   3   4  -6   -0.05    0.12
  -3  -4   6   -0.17    0.11
  -3  -4   6   -0.03    0.09
   2   4  -6  118.47    2.30
  -2  -4   6  116.93    2.46
  -2  -4   6  117.60    2.36
   1   4  -6   -0.05    0.08
   1   4  -6    0.10    0.14
  -1  -4   6    0.16    0.12
   0   4  -6   10.80    0.25
   0   4  -6   10.82    0.42
   0  -4   6   11.29    0.40
  -1   4  -6   -0.04    0.15
   1  -4   6    0.08    0.12
  -2   4  -6   16.06    0.57
   2  -4   6   16.72    0.55
  -3   4  -6   -0.12    0.18
   3  -4   6   -0.10    0.13
  -4   4  -6   23.09    0.78
   4  -4   6   23.94    0.73
   4  -4   6   23.89    0.51
  -5   4  -6    0.24    0.25
   5  -4   6   -0.11    0.14
  -6   4  -6   60.78    1.61
   6  -4   6   59.96    1.48
  -7   4  -6   -0.29    0.28
   7  -4   6    0.10    0.18
  -8   4  -6    0.27    0.30
   8  -4   6    0.45    0.21
  -9   4  -6   -0.11    0.33
   9  -4   6    0.19    0.22
 -10   4  -6    9.87    0.69
  10  -4   6   10.60    0.56
 -11   4  -6   -0.40    0.37
  15   3  -6   -0.35    0.29
 -15  -3   6    0.08    0.29
  14   3  -6    0.01    0.30
 -14  -3   6    0.15    0.29
  13   3  -6    1.35    0.33
 -13  -3   6    1.50    0.35
  12   3  -6   -0.25    0.23
 -12  -3   6    0.48    0.26
  11   3  -6    4.43    0.44
 -11  -3   6    3.95    0.40
  10   3  -6    0.32    0.22
 -10  -3   6   -0.21    0.18
   9   3  -6   37.04    1.04
  -9  -3   6   37.52    1.06
   8   3  -6   -0.06    0.17
  -8  -3   6    0.06    0.15
  -8  -3   6    0.03    0.07
   7   3  -6   12.77    0.50
  -7  -3   6   12.80    0.31
  -7  -3   6   12.55    0.48
   6   3  -6    0.04    0.14
  -6  -3   6    0.16    0.14
  -6  -3   6    0.08    0.07
   5   3  -6   59.09    1.33
  -5  -3   6   59.78    1.37
  -5  -3   6   59.94    1.19
   4   3  -6   -0.11    0.12
  -4  -3   6    0.03    0.08
  -4  -3   6   -0.05    0.11
   3   3  -6   33.18    0.78
  -3  -3   6   33.40    0.73
  -3  -3   6   33.96    0.81
   2   3  -6   -0.18    0.10
  -2  -3   6   -0.24    0.09
  -2  -3   6   -0.26    0.10
   1   3  -6  143.30    2.91
  -1  -3   6  138.61    2.90
  -1  -3   6  144.50    2.81
   0   3  -6   -0.02    0.06
   0   3  -6   -0.15    0.12
   0  -3   6   -0.02    0.10
  -1   3  -6   15.25    0.32
  -1   3  -6   15.07    0.50
   1  -3   6   14.57    0.46
  -2   3  -6    0.00    0.17
   2  -3   6   -0.05    0.05
   2  -3   6    0.10    0.12
  -3   3  -6  122.98    2.67
   3  -3   6  127.67    2.37
   3  -3   6  121.66    2.56
  -4   3  -6   -0.13    0.19
   4  -3   6    0.01    0.09
   4  -3   6   -0.06    0.13
  -5   3  -6   48.09    1.29
   5  -3   6   49.38    1.03
   5  -3   6   47.69    1.18
  -6   3  -6    0.28    0.24
   6  -3   6   -0.12    0.12
   6  -3   6    0.16    0.17
  -7   3  -6    0.02    0.26
   7  -3   6    0.40    0.19
  -8   3  -6    0.34    0.31
   8  -3   6   -0.41    0.16
  -9   3  -6    1.17    0.36
   9  -3   6    1.11    0.25
 -10   3  -6    0.07    0.33
  10  -3   6    0.01    0.20
 -11   3  -6   -0.10    0.33
 -12   3  -6   -0.27    0.35
  15   2  -6    0.15    0.31
 -15  -2   6    0.71    0.33
  14   2  -6    3.42    0.46
 -14  -2   6    2.87    0.44
  13   2  -6   -0.18    0.24
 -13  -2   6    0.21    0.26
  12   2  -6    0.81    0.29
 -12  -2   6    0.34    0.26
  11   2  -6   -0.02    0.23
 -11  -2   6   -0.05    0.21
  10   2  -6   24.29    0.83
 -10  -2   6   23.06    0.82
   9   2  -6   -0.11    0.20
  -9  -2   6   -0.05    0.18
  -9  -2   6    0.11    0.11
   8   2  -6    0.08    0.18
  -8  -2   6    0.01    0.10
  -8  -2   6    0.23    0.18
   7   2  -6    0.12    0.17
  -7  -2   6    0.18    0.09
  -7  -2   6   -0.05    0.14
   6   2  -6    4.30    0.30
  -6  -2   6    4.16    0.27
  -6  -2   6    4.52    0.19
   5   2  -6   -0.25    0.12
  -5  -2   6   -0.10    0.11
  -5  -2   6   -0.04    0.07
   4   2  -6    2.28    0.20
  -4  -2   6    1.72    0.14
  -4  -2   6    1.77    0.18
   3   2  -6   -0.17    0.10
  -3  -2   6   -0.13    0.07
  -3  -2   6   -0.07    0.10
   2   2  -6  124.83    2.53
  -2  -2   6  124.60    2.57
  -2  -2   6  126.42    2.54
   1   2  -6    0.00    0.08
  -1  -2   6    0.01    0.09
  -1  -2   6    0.00    0.09
   0   2  -6   10.68    0.34
   0   2  -6   11.19    0.28
   0  -2   6   10.80    0.35
  -1   2  -6   -0.05    0.12
  -1   2  -6    0.01    0.06
   1  -2   6   -0.16    0.10
  -2   2  -6  101.86    2.17
  -2   2  -6  105.17    2.00
   2  -2   6  100.79    2.10
  -3   2  -6   -0.31    0.18
   3  -2   6   -0.13    0.07
   3  -2   6    0.13    0.12
  -4   2  -6   20.44    0.66
   4  -2   6   21.40    0.51
   4  -2   6   19.88    0.59
  -5   2  -6    0.01    0.19
   5  -2   6   -0.01    0.10
   5  -2   6    0.05    0.12
  -6   2  -6    6.29    0.44
   6  -2   6    5.78    0.28
   6  -2   6    5.89    0.34
  -7   2  -6   -0.04    0.25
   7  -2   6   -0.15    0.14
   7  -2   6   -0.02    0.14
  -8   2  -6    4.26    0.45
   8  -2   6    5.07    0.31
   8  -2   6    4.24    0.33
  -9   2  -6    0.09    0.28
   9  -2   6   -0.04    0.17
 -10   2  -6    3.91    0.48
  10  -2   6    4.02    0.37
 -11   2  -6   -0.31    0.33
 -12   2  -6   12.95    0.80
  14   1  -6    0.40    0.31
 -14  -1   6    0.20    0.31
  13   1  -6    0.23    0.28
 -13  -1   6    0.37    0.30
  12   1  -6    0.07    0.26
 -12  -1   6   -0.01    0.24
  11   1  -6    0.67    0.27
 -11  -1   6    0.41    0.28
  10   1  -6    0.03    0.22
 -10  -1   6    0.22    0.22
   9   1  -6   15.57    0.62
   9   1  -6   15.73    0.46
  -9  -1   6   15.76    0.64
   8   1  -6    0.13    0.17
   8   1  -6    0.03    0.10
  -8  -1   6    0.37    0.21
   7   1  -6   67.48    1.38
   7   1  -6   66.54    1.53
  -7  -1   6   66.41    1.58
   6   1  -6   -0.03    0.15
  -6  -1   6   -0.19    0.14
  -6  -1   6    0.00    0.09
   5   1  -6   19.77    0.59
  -5  -1   6   20.56    0.59
  -5  -1   6   20.96    0.50
   4   1  -6   -0.02    0.12
  -4  -1   6    0.14    0.12
  -4  -1   6   -0.05    0.09
   3   1  -6    1.41    0.15
  -3  -1   6    1.16    0.14
  -3  -1   6    1.40    0.12
   2   1  -6   -0.51    0.11
  -2  -1   6   -0.31    0.09
  -2  -1   6   -0.30    0.09
   1   1  -6  250.68    5.00
  -1  -1   6  245.86    5.12
  -1  -1   6  246.16    5.07
   0  -1   6    0.16    0.11
  -1   1  -6   53.01    1.15
  -1   1  -6   53.85    1.06
  -2   1  -6    0.09    0.13
  -2   1  -6   -0.09    0.08
   2  -1   6   -0.09    0.10
  -3   1  -6   42.93    0.89
  -3   1  -6   42.00    1.02
   3  -1   6   41.90    0.96
  -4   1  -6    0.35    0.19
   4  -1   6    0.11    0.12
   4  -1   6   -0.09    0.10
  -5   1  -6   69.02    1.62
   5  -1   6   69.37    1.44
   5  -1   6   69.98    1.51
  -6   1  -6    0.18    0.20
   6  -1   6   -0.01    0.13
   6  -1   6   -0.14    0.12
  -7   1  -6   43.78    1.23
   7  -1   6   44.39    1.04
   7  -1   6   43.16    1.06
  -8   1  -6    0.23    0.26
   8  -1   6   -0.10    0.15
   8  -1   6    0.03    0.14
  -9   1  -6    1.92    0.35
   9  -1   6    1.96    0.25
   9  -1   6    2.08    0.26
 -10   1  -6   -0.13    0.28
  10  -1   6    0.14    0.18
  10  -1   6   -0.09    0.19
 -11   1  -6    0.31    0.31
 -12   1  -6   -0.09    0.32
 -13   1  -6    1.28    0.44
  14   0  -6    6.08    0.54
 -14   0   6    6.18    0.63
  13   0  -6    0.57    0.30
 -13   0   6    0.09    0.31
  12   0  -6   14.43    0.67
 -12   0   6   14.19    0.74
  11   0  -6    0.04    0.23
 -11   0   6    0.09    0.26
  10   0  -6    0.12    0.23
 -10   0   6    0.08    0.23
   9   0  -6    0.05    0.20
   9   0  -6    0.09    0.13
  -9   0   6   -0.32    0.19
   8   0  -6   16.75    0.59
   8   0  -6   16.71    0.49
  -8   0   6   14.59    0.61
   7   0  -6    0.06    0.11
   7   0  -6   -0.13    0.16
  -7   0   6    0.05    0.17
   6   0  -6    3.68    0.30
   6   0  -6    3.65    0.22
  -6   0   6    3.96    0.29
   5   0  -6   -0.09    0.09
   5   0  -6    0.08    0.14
  -5   0   6    0.06    0.13
   4   0  -6  192.35    3.62
   4   0  -6  184.97    3.65
  -4   0   6  184.72    3.78
   3   0  -6   -0.19    0.10
  -3   0   6   -0.07    0.08
  -3   0   6   -0.11    0.09
   2   0  -6  204.77    4.30
  -2   0   6  213.19    4.37
  -2   0   6  209.36    6.33
   1   0  -6    0.02    0.09
  -1   0   6   -0.27    0.09
  -1   0   6   -0.24    0.06
   0   0  -6   15.80    0.39
   0   0  -6   16.35    0.36
   0   0   6   16.04    0.40
  -1   0  -6    0.08    0.09
  -1   0  -6    0.28    0.11
  -2   0  -6  126.90    2.60
  -2   0  -6  129.43    2.66
   2   0   6  129.64    2.61
  -3   0  -6    0.08    0.09
  -3   0  -6   -0.17    0.13
   3   0   6    0.09    0.10
  -4   0  -6  201.01    4.15
   4   0   6  205.08    3.92
   4   0   6  205.69    4.08
  -5   0  -6   -0.08    0.16
   5   0   6    0.02    0.10
   5   0   6   -0.07    0.10
  -6   0  -6   75.14    1.75
   6   0   6   74.23    1.59
   6   0   6   76.60    1.61
  -7   0  -6    0.10    0.20
   7   0   6   -0.02    0.12
   7   0   6    0.07    0.14
  -8   0  -6  113.94    2.63
   8   0   6  112.46    2.40
   8   0   6  118.77    2.40
  -9   0  -6   -0.01    0.24
   9   0   6    0.05    0.14
   9   0   6    0.18    0.17
 -10   0  -6    0.21    0.28
  10   0   6    0.40    0.18
  10   0   6    0.38    0.20
 -11   0  -6   -0.31    0.25
  11   0   6   -0.18    0.20
 -12   0  -6   10.44    0.68
 -13   0  -6   -0.08    0.34
  13  -1  -6    5.04    0.51
 -13   1   6    4.66    0.55
  12  -1  -6   -0.06    0.26
 -12   1   6   -0.07    0.30
  11  -1  -6   14.60    0.65
 -11   1   6   13.91    0.70
  10  -1  -6   -0.01    0.16
  10  -1  -6    0.18    0.22
 -10   1   6    0.33    0.27
   9  -1  -6    3.11    0.27
   9  -1  -6    2.32    0.30
  -9   1   6    2.73    0.35
   8  -1  -6    0.15    0.14
   8  -1  -6    0.06    0.19
  -8   1   6   -0.21    0.19
   7  -1  -6   23.51    0.64
   7  -1  -6   23.14    0.71
  -7   1   6   23.28    0.77
   6  -1  -6   -0.05    0.15
   6  -1  -6    0.14    0.12
  -6   1   6    0.11    0.16
   5  -1  -6    4.63    0.29
   5  -1  -6    4.93    0.25
  -5   1   6    5.07    0.30
   4  -1  -6   -0.12    0.11
   4  -1  -6   -0.20    0.10
  -4   1   6    0.00    0.14
   3  -1  -6   12.09    0.38
   3  -1  -6   12.32    0.37
  -3   1   6   12.45    0.39
   2  -1  -6    0.00    0.10
   2  -1  -6   -0.15    0.09
  -2   1   6    0.05    0.09
   1  -1  -6  272.62    5.59
  -1   1   6  279.94    5.64
  -1   1   6  276.54    5.50
   0  -1  -6   -0.32    0.08
   0   1   6   -0.40    0.08
  -1  -1  -6  180.82    4.64
  -1  -1  -6  181.69    3.74
  -2  -1  -6    0.01    0.08
  -2  -1  -6    0.03    0.09
   2   1   6   -0.08    0.08
  -3  -1  -6   17.00    0.46
  -3  -1  -6   17.80    0.48
   3   1   6   18.41    0.45
  -4  -1  -6   -0.18    0.10
  -4  -1  -6    0.01    0.14
   4   1   6    0.01    0.09
  -5  -1  -6   68.98    1.55
   5   1   6   68.74    1.42
   5   1   6   67.95    1.45
  -6  -1  -6    0.30    0.17
   6   1   6   -0.01    0.10
   6   1   6    0.23    0.13
  -7  -1  -6   22.70    0.75
   7   1   6   24.09    0.62
   7   1   6   23.65    0.67
  -8  -1  -6    0.16    0.21
   8   1   6   -0.04    0.16
   8   1   6   -0.14    0.12
  -9  -1  -6    3.15    0.37
   9   1   6    3.23    0.30
   9   1   6    3.34    0.26
 -10  -1  -6    0.03    0.26
  10   1   6   -0.12    0.14
  10   1   6    0.06    0.19
 -11  -1  -6    8.96    0.58
  11   1   6    9.52    0.49
 -12  -1  -6    0.10    0.28
  12   1   6    0.14    0.24
 -13  -1  -6   -0.08    0.27
  13   1   6    0.36    0.26
 -14  -1  -6   -0.12    0.33
 -13   2   6   -0.41    0.31
 -12   2   6    0.03    0.32
  11  -2  -6   -0.09    0.24
 -11   2   6   -0.15    0.28
  10  -2  -6    1.03    0.27
  10  -2  -6    1.65    0.25
 -10   2   6    1.00    0.31
   9  -2  -6   -0.01    0.16
   9  -2  -6   -0.04    0.20
  -9   2   6   -0.21    0.24
   8  -2  -6   10.66    0.48
   8  -2  -6   10.03    0.43
  -8   2   6   10.22    0.53
   7  -2  -6   -0.15    0.13
   7  -2  -6    0.04    0.16
  -7   2   6   -0.07    0.22
   6  -2  -6    2.42    0.25
   6  -2  -6    2.40    0.23
  -6   2   6    2.41    0.29
   5  -2  -6   -0.05    0.13
   5  -2  -6    0.01    0.12
  -5   2   6    0.03    0.17
   4  -2  -6   25.82    0.67
   4  -2  -6   26.88    0.68
  -4   2   6   26.60    0.72
   3  -2  -6   -0.09    0.10
   3  -2  -6    0.04    0.11
  -3   2   6   -0.09    0.13
   2  -2  -6   82.85    1.66
   2  -2  -6   83.25    1.69
  -2   2   6   80.99    1.71
   1  -2  -6    0.03    0.09
   1  -2  -6    0.08    0.10
  -1   2   6    0.03    0.09
   0  -2  -6   42.68    0.92
   0  -2  -6   43.07    0.91
   0   2   6   44.18    0.89
  -1  -2  -6   -0.08    0.05
  -1  -2  -6   -0.15    0.08
   1   2   6    0.10    0.10
  -2  -2  -6  117.31    2.27
  -2  -2  -6  113.67    2.41
   2   2   6  116.44    2.39
  -3  -2  -6    0.03    0.10
  -3  -2  -6   -0.03    0.10
   3   2   6    0.02    0.09
  -4  -2  -6    4.57    0.27
  -4  -2  -6    4.69    0.25
   4   2   6    4.81    0.20
  -5  -2  -6    0.14    0.15
  -5  -2  -6    0.14    0.12
   5   2   6   -0.08    0.09
  -6  -2  -6    0.30    0.16
   6   2   6    0.51    0.11
   6   2   6    0.39    0.15
  -7  -2  -6   -0.03    0.16
   7   2   6   -0.09    0.12
   7   2   6   -0.10    0.09
  -8  -2  -6    9.16    0.46
   8   2   6    8.86    0.32
   8   2   6    8.60    0.42
  -9  -2  -6   -0.03    0.20
   9   2   6   -0.02    0.17
   9   2   6    0.08    0.12
 -10  -2  -6    1.02    0.29
  10   2   6    1.44    0.25
 -11  -2  -6   -0.07    0.26
  11   2   6   -0.06    0.19
 -12  -2  -6    5.23    0.48
  12   2   6    5.56    0.42
 -13  -2  -6   -0.23    0.29
  13   2   6    0.04    0.24
 -14  -2  -6    1.14    0.39
  14   2   6    2.61    0.39
 -12   3   6   -0.14    0.32
 -11   3   6    0.11    0.31
  10  -3  -6    0.03    0.21
  10  -3  -6    0.14    0.19
 -10   3   6    0.51    0.32
   9  -3  -6    8.86    0.46
   9  -3  -6    8.81    0.48
  -9   3   6    8.03    0.57
   8  -3  -6   -0.30    0.16
   8  -3  -6    0.23    0.17
  -8   3   6    0.19    0.24
   7  -3  -6    5.33    0.36
   7  -3  -6    5.40    0.35
  -7   3   6    6.37    0.46
   6  -3  -6    0.14    0.15
   6  -3  -6    0.16    0.15
  -6   3   6   -0.10    0.20
   5  -3  -6   56.56    1.30
   5  -3  -6   55.10    1.26
  -5   3   6   57.70    1.38
   4  -3  -6   -0.02    0.12
   4  -3  -6   -0.07    0.13
  -4   3   6    0.10    0.18
   3  -3  -6   90.28    1.90
   3  -3  -6   91.91    1.85
  -3   3   6   90.72    1.96
   2  -3  -6   -0.06    0.10
   2  -3  -6   -0.03    0.11
  -2   3   6    0.04    0.14
   1  -3  -6   85.15    1.73
   1  -3  -6   82.93    1.68
  -1   3   6   84.31    1.75
   0  -3  -6    0.07    0.09
   0  -3  -6   -0.12    0.10
   0   3   6   -0.13    0.09
  -1  -3  -6   40.91    0.90
  -1  -3  -6   42.81    0.89
  -2  -3  -6   -0.12    0.10
  -2  -3  -6    0.00    0.08
   2   3   6    0.03    0.09
  -3  -3  -6    9.37    0.31
  -3  -3  -6    9.21    0.33
   3   3   6    9.41    0.29
  -4  -3  -6   -0.06    0.10
  -4  -3  -6    0.20    0.11
   4   3   6    0.11    0.10
  -5  -3  -6   68.89    1.51
  -5  -3  -6   71.63    1.56
   5   3   6   70.16    1.41
  -6  -3  -6    0.05    0.14
   6   3   6   -0.05    0.12
   6   3   6    0.03    0.08
  -7  -3  -6    1.91    0.24
   7   3   6    1.79    0.22
   7   3   6    2.01    0.16
  -8  -3  -6    0.34    0.18
   8   3   6    0.21    0.09
   8   3   6    0.13    0.17
  -9  -3  -6    3.79    0.36
   9   3   6    4.28    0.35
   9   3   6    3.90    0.21
 -10  -3  -6    0.22    0.22
  10   3   6   -0.13    0.18
 -11  -3  -6    9.03    0.54
  11   3   6    9.13    0.50
 -12  -3  -6    0.01    0.25
  12   3   6    0.07    0.20
 -13  -3  -6    1.53    0.38
  13   3   6    1.68    0.32
 -14  -3  -6    0.44    0.30
  14   3   6    0.24    0.27
 -15  -3  -6   -0.43    0.30
  15   3   6    0.18    0.29
 -12   4   6   -0.05    0.33
 -11   4   6   -0.62    0.31
  10  -4  -6    2.27    0.33
 -10   4   6    1.53    0.38
   9  -4  -6    0.08    0.20
  -9   4   6   -0.38    0.28
   8  -4  -6   15.53    0.61
   8  -4  -6   15.55    0.57
  -8   4   6   15.37    0.72
   7  -4  -6    0.08    0.17
   7  -4  -6    0.00    0.16
  -7   4   6    0.28    0.26
   6  -4  -6   53.72    1.24
   6  -4  -6   53.77    1.33
  -6   4   6   53.91    1.41
   5  -4  -6   -0.08    0.14
   5  -4  -6    0.05    0.13
  -5   4   6    0.07    0.20
   4  -4  -6    1.33    0.20
   4  -4  -6    1.39    0.17
  -4   4   6    1.28    0.25
   3  -4  -6   -0.06    0.12
   3  -4  -6   -0.01    0.10
  -3   4   6    0.04    0.17
   2  -4  -6    9.59    0.32
   2  -4  -6    9.00    0.37
  -2   4   6    9.50    0.40
   1  -4  -6   -0.15    0.11
   1  -4  -6    0.11    0.10
  -1   4   6    0.00    0.14
   0  -4  -6  117.37    2.40
   0  -4  -6  119.59    2.33
   0   4   6  120.16    2.44
  -1  -4  -6   -0.12    0.09
  -1  -4  -6    0.06    0.11
  -1  -4  -6   -0.18    0.09
  -2  -4  -6   77.86    1.59
  -2  -4  -6   75.15    1.56
  -2  -4  -6   75.36    1.55
  -3  -4  -6   -0.07    0.11
  -3  -4  -6   -0.04    0.10
  -3  -4  -6    0.00    0.09
  -4  -4  -6   11.45    0.38
  -4  -4  -6   10.58    0.39
   4   4   6   11.24    0.33
  -5  -4  -6   -0.16    0.11
  -5  -4  -6    0.32    0.13
   5   4   6   -0.06    0.09
  -6  -4  -6    4.36    0.27
   6   4   6    4.32    0.19
   6   4   6    4.44    0.29
  -7  -4  -6    0.10    0.15
   7   4   6    0.05    0.07
   7   4   6   -0.03    0.14
  -8  -4  -6  127.40    2.81
   8   4   6  127.56    2.70
   8   4   6  130.67    2.49
  -9  -4  -6    0.30    0.19
   9   4   6    0.09    0.17
 -10  -4  -6   32.75    1.03
  10   4   6   34.58    0.99
 -11  -4  -6    0.00    0.22
  11   4   6    0.02    0.19
 -12  -4  -6    3.14    0.42
  12   4   6    3.02    0.35
 -13  -4  -6    0.84    0.30
  13   4   6    0.36    0.25
 -14  -4  -6    0.25    0.30
  14   4   6   -0.08    0.25
 -15  -4  -6    0.64    0.35
  15   4   6    0.16    0.28
 -11   5   6   15.51    0.87
  10  -5  -6    0.20    0.24
 -10   5   6    0.09    0.31
   9  -5  -6    1.72    0.31
  -9   5   6    1.64    0.41
   8  -5  -6   -0.27    0.19
  -8   5   6   -0.28    0.29
   7  -5  -6    0.41    0.18
   7  -5  -6    0.54    0.21
  -7   5   6    0.74    0.32
   6  -5  -6   -0.05    0.18
   6  -5  -6   -0.01    0.15
  -6   5   6   -0.22    0.25
   5  -5  -6    0.08    0.14
   5  -5  -6    0.05    0.17
  -5   5   6    0.28    0.23
   4  -5  -6    0.05    0.12
   4  -5  -6   -0.17    0.14
  -4   5   6   -0.19    0.21
   3  -5  -6   35.13    0.94
   3  -5  -6   37.31    0.84
  -3   5   6   35.68    0.97
   2  -5  -6    0.05    0.10
   2  -5  -6    0.03    0.13
  -2   5   6    0.13    0.16
   1  -5  -6   21.63    0.54
   1  -5  -6   19.98    0.61
  -1   5   6   22.46    0.63
   0  -5  -6    0.03    0.12
   0  -5  -6   -0.05    0.09
   0   5   6   -0.01    0.13
  -1  -5  -6    0.86    0.15
  -1  -5  -6    0.81    0.13
   1   5   6    0.97    0.15
  -2  -5  -6   -0.22    0.10
  -2  -5  -6   -0.03    0.09
  -2  -5  -6   -0.05    0.10
  -3  -5  -6   67.87    1.45
  -3  -5  -6   68.76    1.43
  -3  -5  -6   68.79    1.49
  -4  -5  -6   -0.30    0.10
  -4  -5  -6   -0.10    0.13
  -5  -5  -6   10.61    0.43
  -5  -5  -6   11.39    0.41
   5   5   6   11.28    0.34
  -6  -5  -6    0.06    0.14
   6   5   6    0.00    0.13
   6   5   6    0.14    0.09
  -7  -5  -6    4.21    0.29
   7   5   6    4.21    0.31
   7   5   6    4.22    0.17
  -8  -5  -6    0.19    0.18
   8   5   6    0.02    0.06
   8   5   6    0.09    0.16
  -9  -5  -6    8.00    0.44
   9   5   6    8.69    0.47
 -10  -5  -6    0.44    0.23
  10   5   6    0.23    0.19
 -11  -5  -6    8.06    0.49
  11   5   6    7.84    0.46
 -12  -5  -6   -0.12    0.22
  12   5   6    0.06    0.20
 -13  -5  -6    0.18    0.26
  13   5   6    0.00    0.23
 -14  -5  -6    0.44    0.29
  14   5   6    0.17    0.24
 -15  -5  -6   -0.21    0.30
  15   5   6   -0.10    0.27
  10  -6  -6   17.88    0.79
 -10   6   6   16.25    0.89
   9  -6  -6    0.19    0.24
  -9   6   6    0.43    0.33
   8  -6  -6    1.67    0.33
  -8   6   6    1.52    0.40
   7  -6  -6   -0.04    0.19
  -7   6   6   -0.08    0.28
   6  -6  -6   41.40    1.19
  -6   6   6   41.21    1.23
   5  -6  -6    0.00    0.13
   5  -6  -6   -0.15    0.17
  -5   6   6    0.03    0.27
   4  -6  -6    0.21    0.13
   4  -6  -6   -0.01    0.16
  -4   6   6   -0.25    0.24
   3  -6  -6    0.03    0.11
   3  -6  -6   -0.06    0.15
  -3   6   6    0.10    0.21
   2  -6  -6   10.23    0.34
   2  -6  -6    9.94    0.44
  -2   6   6    9.87    0.47
   1  -6  -6   -0.13    0.12
   1  -6  -6   -0.01    0.09
  -1   6   6   -0.04    0.16
   0  -6  -6    0.81    0.13
   0  -6  -6    0.71    0.16
   0   6   6    1.02    0.19
  -1  -6  -6   -0.07    0.09
  -1  -6  -6   -0.13    0.12
   1   6   6   -0.25    0.12
  -2  -6  -6    2.26    0.19
  -2  -6  -6    2.17    0.20
  -2  -6  -6    2.64    0.21
  -3  -6  -6    0.10    0.11
  -3  -6  -6    0.17    0.12
  -3  -6  -6   -0.08    0.10
  -4  -6  -6   23.13    0.64
  -4  -6  -6   23.01    0.58
  -4  -6  -6   22.75    0.64
  -5  -6  -6   -0.24    0.13
  -5  -6  -6    0.06    0.09
  -6  -6  -6    1.01    0.20
  -6  -6  -6    1.16    0.19
   6   6   6    1.12    0.13
  -7  -6  -6    0.23    0.15
   7   6   6   -0.10    0.08
   7   6   6   -0.13    0.14
  -8  -6  -6   82.36    1.92
   8   6   6   82.38    1.61
   8   6   6   84.75    1.88
   9   6   6    0.22    0.18
 -10  -6  -6   49.94    1.33
  10   6   6   47.80    1.28
 -11  -6  -6   -0.16    0.19
  11   6   6   -0.07    0.21
 -12  -6  -6    1.64    0.31
  12   6   6    1.46    0.30
 -13  -6  -6   -0.22    0.23
  13   6   6    0.08    0.23
 -14  -6  -6    6.13    0.53
  14   6   6    6.96    0.52
 -15  -6  -6    0.24    0.29
  15   6   6    0.05    0.27
 -16  -6  -6   -0.07    0.30
  16   6   6    0.02    0.29
   9  -7  -6    9.05    0.60
  -9   7   6    8.40    0.69
   8  -7  -6    0.05    0.24
  -8   7   6   -0.08    0.34
   7  -7  -6    4.36    0.44
  -7   7   6    4.98    0.53
   6  -7  -6    0.19    0.23
  -6   7   6   -0.37    0.26
   5  -7  -6    6.98    0.45
  -5   7   6    7.07    0.51
   4  -7  -6   -0.23    0.19
  -4   7   6   -0.44    0.24
   3  -7  -6    3.01    0.34
   3  -7  -6    2.78    0.21
  -3   7   6    2.45    0.34
   2  -7  -6    0.02    0.17
   2  -7  -6    0.13    0.11
  -2   7   6    0.13    0.22
   1  -7  -6   27.95    0.67
   1  -7  -6   28.87    0.84
  -1   7   6   28.37    0.83
   0  -7  -6   -0.05    0.14
   0  -7  -6   -0.03    0.10
   0   7   6    0.01    0.16
  -1  -7  -6   11.43    0.45
  -1  -7  -6   11.76    0.38
   1   7   6   12.28    0.45
  -2  -7  -6   -0.20    0.12
  -2  -7  -6    0.03    0.11
  -2  -7  -6   -0.09    0.11
  -3  -7  -6  115.10    2.37
  -3  -7  -6  117.32    2.41
  -3  -7  -6  118.30    2.49
  -4  -7  -6    0.04    0.11
  -4  -7  -6    0.23    0.13
  -4  -7  -6   -0.07    0.12
  -5  -7  -6   34.19    0.81
  -5  -7  -6   35.50    0.90
  -5  -7  -6   35.13    0.92
  -6  -7  -6    0.12    0.16
  -6  -7  -6    0.62    0.17
   6   7   6    0.12    0.10
   6   7   6    0.01    0.14
  -7  -7  -6    5.77    0.35
   7   7   6    5.99    0.36
   7   7   6    6.62    0.25
  -8  -7  -6    1.25    0.22
   8   7   6   -0.06    0.08
   8   7   6    0.27    0.18
  -9  -7  -6    7.93    0.45
   9   7   6    7.10    0.43
 -10  -7  -6    0.10    0.18
  10   7   6   -0.13    0.20
 -11  -7  -6   32.03    1.03
  11   7   6   32.55    1.02
 -12  -7  -6    0.12    0.21
  12   7   6   -0.19    0.19
 -13  -7  -6    5.90    0.49
  13   7   6    7.06    0.49
 -14  -7  -6   -0.05    0.25
  14   7   6   -0.40    0.21
 -15  -7  -6    0.43    0.31
  15   7   6    0.52    0.32
 -16  -7  -6   -0.09    0.27
  16   7   6    0.09    0.30
   8  -8  -6   15.38    0.75
  -8   8   6   14.66    0.84
   7  -8  -6    0.29    0.27
  -7   8   6   -0.17    0.33
   6  -8  -6   20.29    0.81
  -6   8   6   21.67    0.92
   5  -8  -6    0.19    0.23
  -5   8   6   -0.12    0.28
   4  -8  -6    0.03    0.20
  -4   8   6    0.05    0.29
   3  -8  -6   -0.12    0.18
  -3   8   6   -0.03    0.24
   2  -8  -6   36.15    1.06
  -2   8   6   35.26    1.05
   1  -8  -6   -0.02    0.10
   1  -8  -6   -0.17    0.16
  -1   8   6    0.03    0.20
   0  -8  -6   37.27    0.84
   0  -8  -6   35.43    1.01
   0   8   6   37.47    1.01
  -1  -8  -6   -0.09    0.10
  -1  -8  -6   -0.05    0.15
   1   8   6   -0.07    0.17
  -2  -8  -6    6.00    0.34
  -2  -8  -6    5.69    0.28
   2   8   6    6.56    0.37
  -3  -8  -6   -0.03    0.12
  -3  -8  -6   -0.21    0.12
  -4  -8  -6   27.26    0.79
  -4  -8  -6   28.54    0.75
  -4  -8  -6   28.83    0.76
  -5  -8  -6    0.06    0.11
  -5  -8  -6    0.33    0.15
  -5  -8  -6   -0.07    0.14
  -6  -8  -6   26.34    0.67
  -6  -8  -6   27.04    0.80
   6   8   6   27.26    0.79
  -7  -8  -6    0.75    0.20
   7   8   6    0.38    0.13
   7   8   6    0.07    0.18
  -8  -8  -6   31.50    0.94
   8   8   6   32.85    0.73
   8   8   6   32.24    0.94
  -9  -8  -6    0.25    0.19
   9   8   6    0.21    0.20
 -10  -8  -6    3.85    0.39
  10   8   6    3.48    0.37
 -12  -8  -6    2.97    0.37
  12   8   6    3.52    0.39
 -13  -8  -6    0.34    0.25
  13   8   6   -0.15    0.24
 -14  -8  -6    0.40    0.28
  14   8   6    0.76    0.30
 -15  -8  -6    0.21    0.29
  15   8   6   -0.34    0.25
 -16  -8  -6    2.48    0.45
  16   8   6    1.93    0.40
   7  -9  -6    1.20    0.33
  -7   9   6    0.30    0.41
   6  -9  -6   -0.34    0.22
  -6   9   6   -0.24    0.35
   5  -9  -6    0.23    0.26
  -5   9   6    0.10    0.32
   4  -9  -6   -0.01    0.21
  -4   9   6    0.01    0.30
   3  -9  -6    7.25    0.49
  -3   9   6    6.48    0.51
   2  -9  -6   -0.04    0.19
  -2   9   6    0.10    0.26
   1  -9  -6   14.43    0.62
  -1   9   6   14.78    0.64
   0  -9  -6    0.11    0.11
   0  -9  -6   -0.22    0.17
   0   9   6    0.07    0.20
  -1  -9  -6   13.51    0.42
  -1  -9  -6   13.12    0.55
   1   9   6   13.10    0.57
  -2  -9  -6    0.35    0.19
  -2  -9  -6    0.17    0.13
   2   9   6    0.68    0.20
  -3  -9  -6   15.16    0.57
  -3  -9  -6   14.20    0.48
  -3  -9  -6   14.70    0.56
  -4  -9  -6    0.05    0.15
  -4  -9  -6    0.20    0.16
  -4  -9  -6   -0.15    0.14
  -5  -9  -6   23.75    0.68
  -5  -9  -6   23.01    0.69
  -5  -9  -6   23.37    0.75
  -6  -9  -6    4.62    0.33
  -7  -9  -6   41.39    1.13
  -7  -9  -6   41.34    0.96
   7   9   6   41.01    1.09
  -8  -9  -6   -0.04    0.17
   8   9   6    0.07    0.12
   8   9   6    0.30    0.19
  -9  -9  -6   76.80    1.87
   9   9   6   77.00    1.84
 -10  -9  -6    0.48    0.23
  10   9   6    0.31    0.22
 -11  -9  -6    0.41    0.23
  11   9   6    0.21    0.23
 -12  -9  -6    0.17    0.24
  12   9   6    0.01    0.25
 -13  -9  -6   38.73    1.24
  13   9   6   38.17    1.21
 -14  -9  -6   -0.31    0.25
  14   9   6    0.16    0.26
 -15  -9  -6    0.46    0.28
  15   9   6    0.02    0.30
 -16  -9  -6    0.39    0.31
  16   9   6    0.02    0.28
   6 -10  -6    6.16    0.57
  -6  10   6    5.79    0.62
   5 -10  -6    0.59    0.27
  -5  10   6   -0.23    0.34
   4 -10  -6    9.79    0.59
  -4  10   6    9.68    0.65
   3 -10  -6   -0.01    0.22
  -3  10   6   -0.25    0.27
   2 -10  -6   17.64    0.73
  -2  10   6   17.72    0.76
   1 -10  -6    0.35    0.22
  -1  10   6    0.57    0.28
   0 -10  -6    1.09    0.26
   0  10   6    0.81    0.28
  -1 -10  -6   -0.11    0.17
   1  10   6   -0.17    0.21
  -2 -10  -6    3.53    0.35
  -2 -10  -6    3.15    0.25
   2  10   6    3.34    0.36
  -3 -10  -6    0.02    0.17
  -3 -10  -6   -0.15    0.13
   3  10   6   -0.12    0.17
  -4 -10  -6    1.72    0.22
  -4 -10  -6    1.51    0.24
  -4 -10  -6    2.01    0.28
  -5 -10  -6   -0.26    0.16
  -5 -10  -6   -0.16    0.15
   5  10   6   -0.11    0.15
  -6 -10  -6   75.99    1.83
  -6 -10  -6   74.09    1.66
   6  10   6   76.59    1.73
  -7 -10  -6    0.78    0.17
  -7 -10  -6    0.89    0.24
   7  10   6    0.11    0.19
  -8 -10  -6   45.55    1.25
   8  10   6   43.38    1.18
  -9 -10  -6    0.25    0.20
   9  10   6    0.22    0.20
 -10 -10  -6    0.02    0.20
  10  10   6    0.02    0.23
 -11 -10  -6    0.23    0.24
  11  10   6   -0.07    0.23
 -12 -10  -6    9.29    0.55
  12  10   6    9.03    0.55
 -13 -10  -6    0.62    0.27
  13  10   6    0.26    0.25
 -14 -10  -6    4.05    0.47
  14  10   6    3.89    0.47
 -15 -10  -6   -0.10    0.27
  15  10   6   -0.20    0.26
 -16 -10  -6    7.43    0.61
  16  10   6    8.06    0.62
   5 -11  -6    0.22    0.27
  -5  11   6    0.20    0.37
   4 -11  -6    0.01    0.24
  -4  11   6    0.51    0.39
   3 -11  -6    2.61    0.40
  -3  11   6    3.14    0.46
   2 -11  -6    0.37    0.24
  -2  11   6    0.94    0.33
   1 -11  -6   21.30    0.85
  -1  11   6   21.55    0.83
   0 -11  -6    0.17    0.22
   0  11   6    0.02    0.26
  -1 -11  -6    8.33    0.51
   1  11   6    6.33    0.47
  -2 -11  -6    1.27    0.27
   2  11   6    0.86    0.26
  -3 -11  -6   -0.01    0.19
   3  11   6    0.13    0.14
   3  11   6   -0.24    0.20
  -4 -11  -6    0.27    0.19
   4  11   6    0.24    0.22
   4  11   6   -0.08    0.14
  -5 -11  -6   11.74    0.51
  -5 -11  -6   12.23    0.55
   5  11   6   13.07    0.51
  -6 -11  -6    1.05    0.24
  -6 -11  -6    0.95    0.21
   6  11   6    0.63    0.20
  -7 -11  -6    7.39    0.37
  -7 -11  -6    7.35    0.47
   7  11   6    7.77    0.43
  -8 -11  -6    0.00    0.19
  -8 -11  -6   -0.01    0.14
   8  11   6    0.06    0.18
  -9 -11  -6    2.07    0.32
   9  11   6    2.11    0.30
 -10 -11  -6    0.36    0.24
  10  11   6    0.27    0.22
 -11 -11  -6   17.27    0.75
  11  11   6   16.88    0.73
 -12 -11  -6    0.23    0.25
  12  11   6   -0.18    0.23
 -13 -11  -6   13.43    0.67
  13  11   6   12.36    0.67
 -14 -11  -6    0.19    0.27
  14  11   6    0.10    0.28
 -15 -11  -6    7.41    0.59
  15  11   6    7.65    0.58
   4 -12  -6    4.19    0.51
  -4  12   6    3.95    0.56
   3 -12  -6    0.34    0.28
  -3  12   6   -0.08    0.35
   2 -12  -6    0.35    0.26
  -2  12   6    0.51    0.36
   1 -12  -6    0.21    0.25
  -1  12   6    0.03    0.29
   0 -12  -6    9.03    0.56
   0  12   6    9.03    0.58
  -1 -12  -6    1.51    0.30
   1  12   6    2.09    0.35
  -2 -12  -6    2.45    0.33
   2  12   6    1.96    0.34
  -3 -12  -6    0.59    0.23
   3  12   6    0.98    0.26
  -4 -12  -6   -0.25    0.17
   4  12   6    0.30    0.22
  -5 -12  -6    0.21    0.22
  -5 -12  -6    0.02    0.16
   5  12   6    0.11    0.16
  -6 -12  -6    0.37    0.19
  -6 -12  -6    0.48    0.24
   6  12   6    0.30    0.18
  -7 -12  -6    0.42    0.22
  -7 -12  -6    0.64    0.19
   7  12   6    0.47    0.20
  -8 -12  -6   12.00    0.60
  -8 -12  -6   13.05    0.49
   8  12   6   11.77    0.55
  -9 -12  -6   -0.03    0.20
   9  12   6   -0.02    0.19
 -10 -12  -6    5.29    0.46
  10  12   6    5.03    0.43
 -11 -12  -6    0.51    0.26
  11  12   6    0.12    0.23
 -12 -12  -6    0.50    0.28
  12  12   6    0.21    0.24
 -13 -12  -6    0.23    0.27
  13  12   6   -0.26    0.23
 -14 -12  -6    0.62    0.31
  14  12   6    0.36    0.29
 -15 -12  -6    0.12    0.27
  15  12   6   -0.12    0.27
   3 -13  -6    2.20    0.42
  -3  13   6    2.60    0.51
   2 -13  -6    0.63    0.30
  -2  13   6    0.20    0.37
   1 -13  -6   13.75    0.74
  -1  13   6   12.64    0.74
   0 -13  -6    0.04    0.24
   0  13   6    0.01    0.30
  -1 -13  -6   18.73    0.80
   1  13   6   16.87    0.78
  -2 -13  -6    0.03    0.24
   2  13   6   -0.02    0.23
  -3 -13  -6    0.22    0.23
   3  13   6    0.77    0.30
  -4 -13  -6   -0.13    0.21
   4  13   6   -0.01    0.24
  -5 -13  -6    4.33    0.40
   5  13   6    5.13    0.48
  -6 -13  -6    0.47    0.25
  -6 -13  -6    0.49    0.21
   6  13   6    0.32    0.20
  -7 -13  -6    1.50    0.25
  -7 -13  -6    1.00    0.29
   7  13   6    1.13    0.26
  -8 -13  -6    0.34    0.22
  -8 -13  -6    0.22    0.19
   8  13   6    0.25    0.22
  -9 -13  -6    2.18    0.37
   9  13   6    1.94    0.31
 -10 -13  -6    0.36    0.26
  10  13   6    0.17    0.24
 -11 -13  -6    1.73    0.34
  11  13   6    1.77    0.34
 -12 -13  -6    0.16    0.27
  12  13   6    0.36    0.25
 -13 -13  -6    0.25    0.27
  13  13   6    0.14    0.28
 -14 -13  -6   -0.03    0.28
  14  13   6    0.20    0.28
 -15 -13  -6   14.68    0.80
  15  13   6   13.58    0.76
   1 -14  -6    0.34    0.29
  -1  14   6    0.26    0.36
   0 -14  -6   13.36    0.72
   0  14   6   11.90    0.72
  -1 -14  -6    0.97    0.30
   1  14   6    0.79    0.35
  -2 -14  -6    2.03    0.36
   2  14   6    1.86    0.38
  -3 -14  -6   -0.01    0.24
   3  14   6    0.19    0.28
  -4 -14  -6    2.24    0.36
   4  14   6    2.53    0.37
  -5 -14  -6    0.41    0.22
   5  14   6    0.14    0.25
  -6 -14  -6    0.58    0.25
   6  14   6    0.77    0.28
  -7 -14  -6    0.13    0.21
  -7 -14  -6    0.20    0.26
  -8 -14  -6    0.81    0.31
   8  14   6    0.92    0.25
  -9 -14  -6   -0.12    0.22
   9  14   6    0.07    0.23
 -10 -14  -6    5.40    0.50
  10  14   6    5.14    0.44
 -11 -14  -6    0.12    0.27
  11  14   6    0.02    0.22
 -12 -14  -6    0.27    0.27
  12  14   6   -0.11    0.25
 -13 -14  -6    0.16    0.29
  13  14   6   -0.30    0.26
 -14 -14  -6    0.37    0.31
  14  14   6    0.54    0.33
  -1 -15  -6   31.31    1.16
   1  15   6   29.72    1.14
  -2 -15  -6    0.14    0.28
   2  15   6    0.19    0.32
  -3 -15  -6   -0.25    0.24
   3  15   6    0.26    0.30
  -4 -15  -6    0.43    0.23
   4  15   6    0.09    0.29
  -5 -15  -6    6.36    0.48
   5  15   6    5.62    0.49
  -6 -15  -6    0.47    0.25
   6  15   6    0.15    0.28
  -7 -15  -6    0.70    0.25
   7  15   6    0.44    0.30
  -8 -15  -6   -0.04    0.24
  -9 -15  -6    3.38    0.45
 -10 -15  -6   -0.35    0.26
  10  15   6   -0.09    0.22
 -11 -15  -6    5.87    0.51
  11  15   6    4.89    0.47
 -12 -15  -6   -0.02    0.28
  12  15   6    0.06    0.27
 -13 -15  -6    0.49    0.33
  13  15   6    1.03    0.34
  -4 -16  -6    1.86    0.37
   4  16   6    1.98    0.43
  -5 -16  -6    0.05    0.27
   5  16   6   -0.22    0.29
  -6 -16  -6   10.69    0.62
   6  16   6    9.59    0.63
  -7 -16  -6   -0.22    0.23
   7  16   6    0.29    0.31
   8  16   6    0.02    0.29
  -9 -16  -6    0.24    0.30
 -10 -16  -6    0.78    0.35
 -11 -16  -6    0.07    0.28
 -11 -15   7   -0.33    0.29
 -10 -15   7    0.76    0.35
  -9 -15   7   -0.15    0.31
   8  15  -7    7.33    0.63
   7  15  -7   -0.17    0.32
   6  15  -7    3.38    0.50
  -6 -15   7    4.70    0.46
   5  15  -7    0.16    0.32
  -5 -15   7   -0.21    0.23
   4  15  -7    0.62    0.36
  -4 -15   7    0.24    0.27
  13  14  -7   11.93    0.71
 -13 -14   7   13.82    0.79
  12  14  -7    0.02    0.28
 -12 -14   7    0.64    0.33
  11  14  -7    0.44    0.30
 -11 -14   7    0.43    0.33
 -10 -14   7   -0.07    0.28
  -9 -14   7    9.27    0.63
  -8 -14   7   -0.14    0.27
   7  14  -7    2.54    0.45
  -7 -14   7    2.56    0.34
   6  14  -7   -0.46    0.28
  -6 -14   7   -0.56    0.19
   5  14  -7    3.27    0.47
  -5 -14   7    3.21    0.40
   4  14  -7    0.32    0.33
  -4 -14   7    0.24    0.25
   3  14  -7    9.19    0.65
  -3 -14   7    8.89    0.59
   2  14  -7    0.38    0.35
  -2 -14   7    0.10    0.27
   1  14  -7    4.38    0.57
  -1 -14   7    5.14    0.55
  14  13  -7   -0.49    0.29
 -14 -13   7    0.07    0.29
  13  13  -7    0.25    0.29
 -13 -13   7   -0.07    0.29
  12  13  -7    0.20    0.27
 -12 -13   7    0.39    0.28
  11  13  -7    0.06    0.25
 -11 -13   7    0.00    0.27
  10  13  -7    6.23    0.50
 -10 -13   7    6.40    0.53
  -9 -13   7    0.04    0.25
  -8 -13   7   -0.05    0.24
  -7 -13   7   -0.10    0.23
  -7 -13   7   -0.13    0.19
   6  13  -7    2.15    0.40
  -6 -13   7    1.72    0.30
   5  13  -7   -0.08    0.28
  -5 -13   7   -0.01    0.21
   4  13  -7   10.23    0.66
  -4 -13   7    9.61    0.56
   3  13  -7    0.15    0.31
  -3 -13   7    0.03    0.22
   2  13  -7    0.19    0.32
  -2 -13   7    0.04    0.23
   1  13  -7   -0.09    0.33
  -1 -13   7   -0.20    0.26
   0  13  -7    1.25    0.42
   0 -13   7    1.61    0.37
  -1  13  -7   -0.60    0.32
   1 -13   7   -0.17    0.25
  14  12  -7   -0.35    0.29
 -14 -12   7    0.04    0.26
  13  12  -7   10.52    0.66
 -13 -12   7   10.72    0.68
  12  12  -7    0.14    0.27
 -12 -12   7    0.07    0.27
  11  12  -7    8.68    0.56
 -11 -12   7    8.23    0.59
  10  12  -7   -0.10    0.23
 -10 -12   7    0.15    0.27
   9  12  -7    3.49    0.38
  -9 -12   7    3.82    0.47
   8  12  -7    0.60    0.25
  -8 -12   7    0.13    0.24
  -7 -12   7    5.12    0.51
  -7 -12   7    5.25    0.39
  -6 -12   7    0.04    0.18
  -6 -12   7    0.03    0.25
   5  12  -7    3.30    0.42
  -5 -12   7    3.20    0.35
   4  12  -7    0.10    0.27
  -4 -12   7    0.13    0.20
   3  12  -7    2.10    0.37
  -3 -12   7    2.08    0.32
   2  12  -7    0.40    0.28
  -2 -12   7   -0.33    0.21
   1  12  -7   -0.17    0.28
  -1 -12   7   -0.26    0.21
   0  12  -7   -0.10    0.31
   0 -12   7   -0.10    0.21
  -1  12  -7    1.59    0.42
   1 -12   7    1.87    0.35
  -2  12  -7    0.34    0.38
   2 -12   7    0.06    0.25
  -3  12  -7    0.27    0.39
   3 -12   7    0.16    0.28
  15  11  -7   -0.21    0.30
 -15 -11   7    0.03    0.29
  14  11  -7    0.90    0.34
 -14 -11   7    0.95    0.33
  13  11  -7    0.07    0.28
 -13 -11   7    0.14    0.25
  12  11  -7    0.48    0.28
 -12 -11   7    0.25    0.28
  11  11  -7   -0.61    0.22
 -11 -11   7    0.24    0.26
  10  11  -7    1.07    0.29
 -10 -11   7    0.60    0.29
   9  11  -7   -0.04    0.22
  -9 -11   7    0.11    0.25
   8  11  -7   24.13    0.80
  -8 -11   7   23.58    0.91
   7  11  -7    0.08    0.20
  -7 -11   7    0.26    0.23
  -7 -11   7    0.16    0.18
   6  11  -7    2.45    0.28
  -6 -11   7    2.36    0.37
  -6 -11   7    2.91    0.31
  -5 -11   7   -0.01    0.24
  -5 -11   7   -0.07    0.17
   4  11  -7   -0.17    0.22
  -4 -11   7    0.21    0.20
   3  11  -7    0.42    0.27
  -3 -11   7   -0.15    0.18
   2  11  -7    9.23    0.56
  -2 -11   7    9.24    0.52
   1  11  -7    0.02    0.26
  -1 -11   7    0.26    0.23
   0  11  -7    1.98    0.38
   0 -11   7    1.57    0.31
  -1  11  -7    0.16    0.32
   1 -11   7    0.04    0.24
  -2  11  -7    1.56    0.39
   2 -11   7    1.28    0.33
  -3  11  -7    0.04    0.37
   3 -11   7   -0.24    0.24
  -4  11  -7    0.55    0.40
   4 -11   7    0.46    0.30
  15  10  -7   -0.20    0.27
 -15 -10   7   -0.39    0.24
  14  10  -7   -0.06    0.30
 -14 -10   7   -0.24    0.26
  13  10  -7    1.59    0.36
 -13 -10   7    1.95    0.36
  12  10  -7    0.05    0.25
 -12 -10   7   -0.06    0.24
  11  10  -7    5.15    0.44
 -11 -10   7    5.61    0.47
  10  10  -7    0.19    0.23
 -10 -10   7   -0.14    0.21
   9  10  -7    0.29    0.23
  -9 -10   7    0.25    0.23
   8  10  -7   -0.10    0.20
  -8 -10   7   -0.27    0.18
   7  10  -7   10.18    0.48
  -7 -10   7   10.87    0.45
  -7 -10   7   10.64    0.56
   6  10  -7    0.06    0.18
  -6 -10   7    0.08    0.15
  -6 -10   7    0.10    0.20
   5  10  -7    1.32    0.21
  -5 -10   7    1.33    0.28
  -5 -10   7    1.25    0.24
   4  10  -7    0.06    0.22
  -4 -10   7   -0.01    0.16
   3  10  -7   13.92    0.65
  -3 -10   7   14.64    0.59
   2  10  -7   -0.15    0.23
  -2 -10   7   -0.07    0.18
   1  10  -7    3.86    0.42
  -1 -10   7    3.66    0.39
   0  10  -7   -0.04    0.26
   0 -10   7    0.11    0.21
  -1  10  -7   20.60    0.85
   1 -10   7   18.80    0.78
  -2  10  -7    0.01    0.31
   2 -10   7    0.08    0.23
  -3  10  -7    0.78    0.36
   3 -10   7    1.38    0.32
  -4  10  -7   -0.37    0.34
   4 -10   7   -0.18    0.24
  -5  10  -7   -0.08    0.37
   5 -10   7   -0.04    0.24
  15   9  -7    0.41    0.34
 -15  -9   7   -0.05    0.28
  14   9  -7   16.34    0.79
 -14  -9   7   15.40    0.78
  13   9  -7    0.05    0.26
 -13  -9   7   -0.10    0.24
  12   9  -7   -0.18    0.25
 -12  -9   7    0.35    0.25
  11   9  -7   -0.18    0.22
 -11  -9   7    0.11    0.23
  10   9  -7   26.06    0.89
 -10  -9   7   25.30    0.91
   9   9  -7   -0.07    0.20
  -9  -9   7    0.14    0.20
   8   9  -7    9.60    0.48
  -8  -9   7   10.19    0.53
  -8  -9   7   10.34    0.37
   7   9  -7    0.20    0.19
  -7  -9   7    0.05    0.13
  -7  -9   7   -0.41    0.16
   6   9  -7   11.60    0.48
  -6  -9   7   11.52    0.45
  -6  -9   7   11.47    0.55
   5   9  -7   -0.08    0.15
  -5  -9   7    0.23    0.20
  -5  -9   7   -0.18    0.15
   4   9  -7   62.65    1.36
  -4  -9   7   64.36    1.63
  -4  -9   7   61.88    1.49
   3   9  -7    0.14    0.21
  -3  -9   7   -0.01    0.18
   2   9  -7    3.91    0.39
  -2  -9   7    4.23    0.36
   1   9  -7   -0.15    0.23
  -1  -9   7   -0.10    0.18
   0   9  -7   22.06    0.83
   0  -9   7   22.35    0.79
  -1   9  -7    0.38    0.26
   1  -9   7    0.10    0.20
  -2   9  -7    2.76    0.42
   2  -9   7    2.97    0.37
  -3   9  -7   -0.13    0.30
   3  -9   7   -0.18    0.20
  -4   9  -7   -0.04    0.33
   4  -9   7    0.07    0.24
  -5   9  -7   -0.10    0.37
   5  -9   7    0.03    0.23
  -6   9  -7   -0.12    0.40
   6  -9   7    0.29    0.28
  16   8  -7   -0.30    0.31
 -16  -8   7    0.01    0.29
  15   8  -7    0.18    0.31
 -15  -8   7   -0.03    0.27
  14   8  -7   -0.13    0.29
 -14  -8   7    0.27    0.25
  13   8  -7   10.06    0.61
 -13  -8   7    9.86    0.60
  12   8  -7   -0.06    0.23
 -12  -8   7    0.13    0.22
  11   8  -7    0.86    0.29
 -11  -8   7    1.01    0.28
  10   8  -7    0.03    0.23
 -10  -8   7    0.06    0.22
   9   8  -7    3.11    0.35
  -9  -8   7    3.55    0.37
   8   8  -7   -0.04    0.20
  -8  -8   7    0.22    0.11
  -8  -8   7    0.05    0.17
   7   8  -7   10.80    0.50
  -7  -8   7    9.99    0.50
  -7  -8   7   10.61    0.38
   6   8  -7   -0.10    0.16
  -6  -8   7   -0.24    0.15
  -6  -8   7    0.16    0.13
   5   8  -7    4.05    0.31
  -5  -8   7    3.81    0.36
  -5  -8   7    4.05    0.29
   4   8  -7   -0.02    0.14
  -4  -8   7   -0.07    0.17
  -4  -8   7   -0.20    0.13
   3   8  -7   52.55    1.38
   3   8  -7   53.07    1.13
  -3  -8   7   51.29    1.36
  -3  -8   7   52.64    1.27
   2   8  -7   -0.20    0.09
   2   8  -7    0.00    0.20
  -2  -8   7    0.17    0.17
   1   8  -7    5.54    0.40
  -1  -8   7    5.41    0.38
   0   8  -7    0.10    0.22
   0  -8   7   -0.04    0.18
  -1   8  -7   -0.19    0.22
   1  -8   7    0.05    0.19
  -2   8  -7   -0.04    0.25
   2  -8   7    0.29    0.19
  -3   8  -7    4.63    0.49
   3  -8   7    4.66    0.42
  -4   8  -7   -0.16    0.28
   4  -8   7   -0.09    0.20
  -5   8  -7   -0.01    0.31
   5  -8   7    0.55    0.26
  -6   8  -7   -0.08    0.37
   6  -8   7   -0.17    0.23
  -7   8  -7    0.16    0.41
   7  -8   7    0.34    0.27
  16   7  -7    3.78    0.50
 -16  -7   7    2.91    0.47
  15   7  -7   -0.09    0.30
 -15  -7   7   -0.06    0.27
  14   7  -7    4.70    0.52
 -14  -7   7    3.48    0.44
  13   7  -7    0.21    0.26
 -13  -7   7    0.10    0.23
  12   7  -7    1.59    0.34
 -12  -7   7    1.90    0.34
  11   7  -7    1.01    0.29
 -11  -7   7    0.45    0.23
  10   7  -7    0.53    0.24
 -10  -7   7    0.11    0.22
   9   7  -7    0.04    0.22
  -9  -7   7    0.33    0.20
   8   7  -7   21.24    0.73
  -8  -7   7   19.48    0.72
  -8  -7   7   20.95    0.49
   7   7  -7   -0.18    0.18
  -7  -7   7    0.06    0.10
  -7  -7   7   -0.10    0.16
   6   7  -7    5.56    0.33
  -6  -7   7    5.34    0.26
  -6  -7   7    4.86    0.37
   5   7  -7   -0.08    0.14
  -5  -7   7    0.10    0.15
  -5  -7   7   -0.11    0.10
   4   7  -7    1.24    0.18
  -4  -7   7    1.07    0.21
  -4  -7   7    1.04    0.18
   3   7  -7    0.04    0.11
  -3  -7   7    0.21    0.17
  -3  -7   7    0.31    0.15
   2   7  -7   41.48    1.12
   2   7  -7   41.36    0.88
  -2  -7   7   41.89    1.05
   1   7  -7    0.25    0.18
  -1  -7   7   -0.14    0.13
   0   7  -7    2.98    0.34
   0  -7   7    2.18    0.26
  -1   7  -7   -0.38    0.19
   1  -7   7   -0.06    0.16
  -2   7  -7   79.09    1.95
   2  -7   7   78.64    1.86
  -3   7  -7    0.31    0.27
   3  -7   7   -0.06    0.18
  -4   7  -7   10.85    0.61
   4  -7   7   10.34    0.55
  -5   7  -7   -0.24    0.30
   5  -7   7    0.07    0.20
  -6   7  -7    0.11    0.35
   6  -7   7    0.24    0.23
  -7   7  -7   -0.06    0.36
   7  -7   7   -0.22    0.20
  -8   7  -7   -0.10    0.37
   8  -7   7    0.25    0.26
  15   6  -7    0.66    0.34
 -15  -6   7    0.77    0.34
  14   6  -7    0.01    0.26
 -14  -6   7    0.16    0.27
  13   6  -7    2.70    0.39
 -13  -6   7    3.22    0.42
  12   6  -7   -0.05    0.24
 -12  -6   7   -0.22    0.20
  11   6  -7    5.18    0.46
 -11  -6   7    3.97    0.40
  10   6  -7    0.21    0.22
 -10  -6   7   -0.01    0.18
   9   6  -7   24.97    0.82
  -9  -6   7   25.13    0.83
   8   6  -7    0.03    0.18
  -8  -6   7    0.21    0.18
   7   6  -7    7.10    0.40
  -7  -6   7    7.47    0.25
  -7  -6   7    7.28    0.40
   6   6  -7   -0.03    0.16
  -6  -6   7    0.00    0.09
  -6  -6   7   -0.03    0.15
   5   6  -7    0.08    0.15
  -5  -6   7    0.28    0.15
  -5  -6   7    0.09    0.10
   4   6  -7   -0.02    0.12
  -4  -6   7    0.17    0.11
  -4  -6   7   -0.14    0.12
   3   6  -7    0.33    0.13
  -3  -6   7    0.08    0.14
  -3  -6   7    0.30    0.13
   2   6  -7    0.08    0.10
  -2  -6   7    0.07    0.14
  -2  -6   7   -0.12    0.12
   1   6  -7   46.22    1.18
   1   6  -7   45.44    0.91
   0   6  -7   -0.05    0.18
   0  -6   7    0.13    0.15
  -1   6  -7    1.76    0.27
   1  -6   7    1.94    0.24
  -2   6  -7   -0.15    0.22
   2  -6   7    0.11    0.16
  -3   6  -7   52.16    1.42
   3  -6   7   52.10    1.34
  -4   6  -7    0.39    0.27
   4  -6   7   -0.09    0.17
  -5   6  -7    2.48    0.39
   5  -6   7    2.20    0.30
  -6   6  -7    0.35    0.31
   6  -6   7    0.20    0.21
  -7   6  -7   16.46    0.82
   7  -6   7   17.31    0.73
  -8   6  -7    0.19    0.37
   8  -6   7    0.11    0.22
  -9   6  -7    2.32    0.49
   9  -6   7    2.42    0.37
  15   5  -7   -0.25    0.27
 -15  -5   7   -0.31    0.27
  14   5  -7    0.01    0.26
 -14  -5   7    0.09    0.26
  13   5  -7   -0.20    0.26
 -13  -5   7   -0.28    0.21
  12   5  -7    2.53    0.37
 -12  -5   7    2.62    0.35
  11   5  -7    0.29    0.25
 -11  -5   7    0.16    0.20
  10   5  -7    0.04    0.23
 -10  -5   7    0.24    0.19
   9   5  -7   -0.01    0.20
  -9  -5   7    0.17    0.19
   8   5  -7   51.78    1.31
  -8  -5   7   52.78    1.34
   7   5  -7    0.07    0.18
  -7  -5   7    0.03    0.16
  -7  -5   7    0.10    0.07
   6   5  -7   28.70    0.81
  -6  -5   7   30.37    0.67
  -6  -5   7   30.19    0.84
   5   5  -7   -0.05    0.13
  -5  -5   7   -0.05    0.13
  -5  -5   7   -0.04    0.08
   4   5  -7   19.25    0.56
  -4  -5   7   18.54    0.59
  -4  -5   7   19.73    0.52
   3   5  -7    0.08    0.12
  -3  -5   7    0.20    0.11
  -3  -5   7    0.04    0.13
   2   5  -7   10.84    0.33
  -2  -5   7   11.25    0.43
  -2  -5   7   10.54    0.38
   1   5  -7   -0.16    0.14
   1   5  -7    0.21    0.08
  -1  -5   7    0.14    0.12
   0   5  -7   49.49    1.23
   0  -5   7   50.37    1.18
  -1   5  -7   -0.13    0.17
   1  -5   7   -0.07    0.13
  -2   5  -7   15.88    0.60
   2  -5   7   15.25    0.56
  -3   5  -7   -0.01    0.22
   3  -5   7    0.07    0.16
  -4   5  -7   48.67    1.34
   4  -5   7   49.74    1.27
  -5   5  -7   -0.23    0.24
   5  -5   7   -0.26    0.16
  -6   5  -7    3.74    0.44
   6  -5   7    4.21    0.35
  -7   5  -7   -0.13    0.32
   7  -5   7    0.18    0.21
  -8   5  -7    0.25    0.33
   8  -5   7    0.06    0.22
  -9   5  -7    0.29    0.36
   9  -5   7    0.09    0.22
 -10   5  -7   15.01    0.85
  10  -5   7   15.19    0.71
  15   4  -7    1.28    0.40
 -15  -4   7    1.22    0.37
  14   4  -7    0.10    0.27
 -14  -4   7    0.39    0.28
  13   4  -7    6.78    0.51
 -13  -4   7    5.77    0.47
  12   4  -7   -0.03    0.23
 -12  -4   7   -0.06    0.21
  11   4  -7   14.70    0.65
 -11  -4   7   14.51    0.64
  10   4  -7    0.26    0.23
 -10  -4   7    0.23    0.19
   9   4  -7   23.97    0.80
  -9  -4   7   22.61    0.76
   8   4  -7   -0.08    0.19
  -8  -4   7    0.06    0.17
   7   4  -7    3.60    0.32
  -7  -4   7    3.71    0.29
  -7  -4   7    3.88    0.16
   6   4  -7    0.07    0.16
  -6  -4   7   -0.07    0.07
  -6  -4   7    0.07    0.14
   5   4  -7   17.90    0.55
  -5  -4   7   18.58    0.45
  -5  -4   7   17.86    0.56
   4   4  -7    0.08    0.14
  -4  -4   7   -0.01    0.11
  -4  -4   7   -0.02    0.09
   3   4  -7  101.73    2.07
  -3  -4   7  104.64    2.08
  -3  -4   7  103.40    2.20
   2   4  -7    0.04    0.11
  -2  -4   7   -0.02    0.10
  -2  -4   7   -0.06    0.11
   1   4  -7   52.65    1.23
   1   4  -7   53.10    1.07
  -1  -4   7   52.59    1.18
   0   4  -7    0.10    0.06
   0   4  -7   -0.01    0.14
   0  -4   7   -0.03    0.11
  -1   4  -7   98.76    2.15
   1  -4   7   98.54    2.09
  -2   4  -7   -0.15    0.16
   2  -4   7   -0.32    0.11
  -3   4  -7    6.15    0.41
   3  -4   7    6.22    0.34
  -4   4  -7    0.08    0.24
   4  -4   7   -0.06    0.16
   4  -4   7   -0.12    0.07
  -5   4  -7   37.74    1.11
   5  -4   7   37.63    1.02
  -6   4  -7    0.23    0.26
   6  -4   7   -0.15    0.17
  -7   4  -7    2.37    0.38
   7  -4   7    1.74    0.28
  -8   4  -7    0.09    0.29
   8  -4   7   -0.04    0.20
  -9   4  -7    8.92    0.64
   9  -4   7    8.63    0.51
 -10   4  -7   -0.62    0.33
  10  -4   7    0.24    0.23
 -11   4  -7    1.69    0.46
  15   3  -7   -0.22    0.28
 -15  -3   7    0.32    0.31
  14   3  -7    4.86    0.52
 -14  -3   7    4.98    0.52
  13   3  -7    0.11    0.25
 -13  -3   7    0.15    0.25
  12   3  -7   25.79    0.91
 -12  -3   7   22.97    0.89
  11   3  -7   -0.23    0.20
 -11  -3   7   -0.03    0.21
  10   3  -7   16.21    0.67
 -10  -3   7   16.79    0.66
   9   3  -7   -0.08    0.20
  -9  -3   7    0.11    0.18
   8   3  -7   55.29    1.36
  -8  -3   7   55.61    1.38
  -8  -3   7   55.45    1.11
   7   3  -7   -0.05    0.15
  -7  -3   7    0.05    0.13
  -7  -3   7    0.05    0.08
   6   3  -7   13.92    0.51
  -6  -3   7   13.32    0.34
  -6  -3   7   13.62    0.49
   5   3  -7   -0.17    0.14
  -5  -3   7    0.04    0.12
  -5  -3   7    0.11    0.08
   4   3  -7    0.71    0.16
  -4  -3   7    1.11    0.17
  -4  -3   7    0.95    0.11
   3   3  -7    0.05    0.11
  -3  -3   7    0.03    0.10
  -3  -3   7    0.08    0.09
   2   3  -7    1.19    0.14
  -2  -3   7    1.11    0.14
  -2  -3   7    1.17    0.15
   1   3  -7    0.05    0.09
  -1  -3   7   -0.02    0.12
  -1  -3   7   -0.11    0.10
   0   3  -7   88.42    1.69
   0   3  -7   86.74    1.87
  -1   3  -7    0.16    0.14
  -1   3  -7    0.01    0.05
   1  -3   7    0.10    0.12
  -2   3  -7   20.01    0.61
   2  -3   7   18.55    0.56
  -3   3  -7    0.22    0.18
   3  -3   7   -0.01    0.11
   3  -3   7    0.03    0.07
  -4   3  -7  114.14    2.56
   4  -3   7  119.64    2.25
   4  -3   7  114.28    2.44
  -5   3  -7    0.01    0.21
   5  -3   7   -0.05    0.11
   5  -3   7   -0.08    0.13
  -6   3  -7   -0.16    0.25
   6  -3   7   -0.05    0.12
   6  -3   7    0.05    0.16
  -7   3  -7   -0.17    0.26
   7  -3   7   -0.05    0.17
  -8   3  -7   -0.24    0.28
   8  -3   7    0.22    0.18
  -9   3  -7    0.05    0.32
   9  -3   7    0.37    0.21
 -10   3  -7    0.27    0.36
  10  -3   7   -0.01    0.20
 -11   3  -7   -0.20    0.36
 -12   3  -7    0.07    0.37
  15   2  -7   30.21    1.11
 -15  -2   7   30.47    1.18
  14   2  -7   -0.21    0.28
 -14  -2   7    0.57    0.32
  13   2  -7    3.42    0.45
 -13  -2   7    4.29    0.48
  12   2  -7    0.10    0.27
 -12  -2   7   -0.24    0.21
  11   2  -7   -0.02    0.23
 -11  -2   7   -0.22    0.22
  10   2  -7    0.42    0.24
 -10  -2   7   -0.06    0.20
   9   2  -7    1.41    0.28
  -9  -2   7    1.44    0.15
  -9  -2   7    0.54    0.22
   8   2  -7    0.17    0.21
  -8  -2   7   -0.02    0.18
  -8  -2   7   -0.02    0.10
   7   2  -7    1.56    0.23
  -7  -2   7    1.85    0.15
  -7  -2   7    1.60    0.23
   6   2  -7    0.09    0.15
  -6  -2   7   -0.16    0.13
  -6  -2   7   -0.02    0.09
   5   2  -7   29.89    0.78
  -5  -2   7   28.95    0.76
  -5  -2   7   29.17    0.65
   4   2  -7   -0.18    0.12
  -4  -2   7   -0.07    0.08
  -4  -2   7   -0.11    0.11
   3   2  -7   56.20    1.21
  -3  -2   7   55.59    1.15
  -3  -2   7   56.93    1.23
   2   2  -7    0.06    0.10
  -2  -2   7   -0.03    0.09
  -2  -2   7   -0.04    0.09
   1   2  -7    1.24    0.12
  -1  -2   7    1.22    0.14
  -1  -2   7    0.97    0.13
   0   2  -7   -0.20    0.10
   0   2  -7   -0.17    0.07
   0  -2   7   -0.24    0.09
  -1   2  -7  116.85    2.27
  -1   2  -7  113.72    2.38
   1  -2   7  113.72    2.31
  -2   2  -7   -0.02    0.07
  -2   2  -7    0.03    0.14
   2  -2   7   -0.12    0.10
  -3   2  -7    8.54    0.42
   3  -2   7    9.22    0.27
   3  -2   7    8.29    0.34
  -4   2  -7   -0.01    0.18
   4  -2   7   -0.06    0.13
   4  -2   7   -0.10    0.09
  -5   2  -7   35.19    0.99
   5  -2   7   35.67    0.91
   5  -2   7   36.08    0.81
  -6   2  -7    0.20    0.22
   6  -2   7    0.06    0.14
   6  -2   7   -0.07    0.12
  -7   2  -7   17.00    0.71
   7  -2   7   15.22    0.55
   7  -2   7   14.87    0.49
  -8   2  -7   -0.18    0.26
   8  -2   7    0.07    0.15
   8  -2   7    0.15    0.16
  -9   2  -7    6.61    0.56
   9  -2   7    7.81    0.43
 -10   2  -7   -0.07    0.31
  10  -2   7    0.11    0.20
 -11   2  -7    0.43    0.33
 -12   2  -7   -0.25    0.32
  14   1  -7   13.27    0.72
 -14  -1   7   12.54    0.75
  13   1  -7    0.12    0.28
 -13  -1   7   -0.06    0.28
  12   1  -7    0.95    0.30
 -12  -1   7    1.07    0.32
  11   1  -7    0.15    0.25
 -11  -1   7   -0.07    0.21
  10   1  -7   48.66    1.30
 -10  -1   7   48.32    1.36
   9   1  -7   -0.20    0.20
  -9  -1   7    0.11    0.21
  -9  -1   7    0.12    0.13
   8   1  -7   13.20    0.54
  -8  -1   7   13.25    0.41
  -8  -1   7   13.20    0.54
   7   1  -7   -0.06    0.16
  -7  -1   7   -0.07    0.10
  -7  -1   7    0.11    0.17
   6   1  -7    0.98    0.19
  -6  -1   7    1.58    0.15
  -6  -1   7    1.60    0.21
   5   1  -7    0.23    0.15
  -5  -1   7   -0.09    0.10
  -5  -1   7    0.14    0.13
   4   1  -7  110.61    2.29
  -4  -1   7  115.08    2.35
  -4  -1   7  114.50    2.23
   3   1  -7    0.07    0.11
  -3  -1   7   -0.03    0.10
  -3  -1   7   -0.08    0.09
   2   1  -7  324.56    6.60
  -2  -1   7  335.39    6.77
  -2  -1   7  316.18    6.52
   1   1  -7   -0.13    0.11
  -1  -1   7    0.00    0.09
  -1  -1   7    0.12    0.08
   0   1  -7  439.97    9.05
   0   1  -7  447.11    8.68
   0  -1   7  444.82    8.99
  -1   1  -7   -0.20    0.11
  -1   1  -7   -0.07    0.08
   1  -1   7   -0.14    0.10
  -2   1  -7  215.20    4.53
  -2   1  -7  217.44    4.25
   2  -1   7  214.11    4.41
  -3   1  -7   -0.03    0.09
  -3   1  -7   -0.06    0.14
   3  -1   7   -0.12    0.10
  -4   1  -7  218.78    4.42
   4  -1   7  212.97    4.39
   4  -1   7  216.39    4.28
  -5   1  -7    0.12    0.19
   5  -1   7   -0.07    0.12
   5  -1   7    0.03    0.11
  -6   1  -7    9.64    0.48
   6  -1   7   10.52    0.41
   6  -1   7   10.04    0.37
  -7   1  -7    0.46    0.25
   7  -1   7    0.12    0.15
   7  -1   7   -0.07    0.14
  -8   1  -7    2.28    0.37
   8  -1   7    2.46    0.26
   8  -1   7    2.72    0.25
  -9   1  -7   -0.40    0.23
   9  -1   7    0.03    0.16
   9  -1   7   -0.11    0.15
 -10   1  -7    0.09    0.28
  10  -1   7    0.30    0.19
  10  -1   7    0.01    0.19
 -11   1  -7   -0.35    0.28
 -12   1  -7   21.58    0.97
 -13   1  -7    0.14    0.36
  14   0  -7    0.08    0.29
 -14   0   7   -0.67    0.28
  13   0  -7    1.55    0.36
 -13   0   7    1.67    0.40
  12   0  -7    0.10    0.24
 -12   0   7   -0.14    0.27
  11   0  -7    0.72    0.27
 -11   0   7    0.98    0.30
  10   0  -7   -0.01    0.20
 -10   0   7    0.05    0.24
   9   0  -7    0.78    0.24
   9   0  -7    1.06    0.17
  -9   0   7    0.67    0.24
   8   0  -7   -0.05    0.19
   8   0  -7   -0.10    0.12
  -8   0   7    0.08    0.20
   7   0  -7   25.74    0.77
   7   0  -7   25.25    0.64
  -7   0   7   25.07    0.78
   6   0  -7    0.04    0.16
   6   0  -7    0.06    0.10
  -6   0   7   -0.15    0.13
   5   0  -7    1.46    0.15
   5   0  -7    1.61    0.22
  -5   0   7    1.43    0.19
   4   0  -7    0.06    0.13
  -4   0   7   -0.04    0.12
   3   0  -7   13.64    0.43
  -3   0   7   14.74    0.39
  -3   0   7   14.85    0.41
   2   0  -7   -0.05    0.10
  -2   0   7   -0.07    0.09
  -2   0   7    0.00    0.08
   1   0  -7  276.37    5.37
  -1   0   7  280.70    5.18
  -1   0   7  218.66    5.14
   0   0  -7    0.18    0.11
   0   0  -7   -0.05    0.07
   0   0   7   -0.26    0.12
  -1   0  -7  117.13    2.47
  -1   0  -7  121.47    2.30
  -2   0  -7   -0.06    0.08
  -2   0  -7   -0.08    0.10
   2   0   7   -0.13    0.09
  -3   0  -7    3.80    0.21
  -3   0  -7    3.84    0.25
   3   0   7    3.66    0.24
  -4   0  -7   -0.04    0.16
  -4   0  -7   -0.11    0.10
   4   0   7   -0.02    0.10
  -5   0  -7   23.17    0.71
   5   0   7   23.61    0.60
   5   0   7   23.01    0.61
  -6   0  -7    0.02    0.17
   6   0   7   -0.08    0.11
   6   0   7   -0.18    0.11
  -7   0  -7  135.33    2.98
   7   0   7  134.93    2.75
   7   0   7  134.76    2.74
  -8   0  -7    0.01    0.22
   8   0   7   -0.25    0.13
   8   0   7    0.11    0.16
  -9   0  -7    0.06    0.23
   9   0   7    0.20    0.16
   9   0   7    0.15    0.17
 -10   0  -7    0.01    0.26
  10   0   7    0.07    0.17
  10   0   7    0.11    0.19
 -11   0  -7    7.47    0.58
  11   0   7    6.28    0.44
 -12   0  -7    0.02    0.31
 -13   0  -7    4.45    0.56
  13  -1  -7   -0.11    0.26
 -13   1   7   -0.31    0.28
  12  -1  -7    3.19    0.41
 -12   1   7    3.21    0.46
  11  -1  -7    0.30    0.24
 -11   1   7    0.34    0.28
  10  -1  -7   48.62    1.18
  10  -1  -7   48.93    1.30
 -10   1   7   47.04    1.39
   9  -1  -7   -0.05    0.14
   9  -1  -7   -0.01    0.20
  -9   1   7    0.24    0.25
   8  -1  -7    0.43    0.15
   8  -1  -7    0.19    0.20
  -8   1   7    0.24    0.22
   7  -1  -7    0.04    0.17
   7  -1  -7    0.08    0.13
  -7   1   7    0.24    0.19
   6  -1  -7    3.26    0.25
   6  -1  -7    3.83    0.30
  -6   1   7    3.72    0.32
   5  -1  -7   -0.12    0.12
   5  -1  -7   -0.05    0.10
  -5   1   7    0.03    0.15
   4  -1  -7   26.76    0.70
   4  -1  -7   28.82    0.68
  -4   1   7   28.08    0.73
   3  -1  -7   -0.16    0.10
   3  -1  -7    0.21    0.12
  -3   1   7    0.02    0.12
   2  -1  -7  389.52    7.89
   2  -1  -7  394.07    7.71
  -2   1   7  390.26    7.94
   1  -1  -7   -0.31    0.10
  -1   1   7   -0.55    0.09
  -1   1   7   -0.32    0.06
   0  -1  -7   12.76    0.34
   0   1   7   11.93    0.35
  -1  -1  -7   -0.01    0.09
  -1  -1  -7   -0.07    0.06
   1   1   7   -0.20    0.10
  -2  -1  -7   50.05    1.04
  -2  -1  -7   48.24    1.02
   2   1   7   49.19    1.03
  -3  -1  -7   -0.01    0.12
  -3  -1  -7    0.03    0.10
   3   1   7    0.02    0.10
  -4  -1  -7    5.28    0.28
  -4  -1  -7    5.58    0.27
   4   1   7    5.15    0.24
  -5  -1  -7   -0.18    0.15
   5   1   7   -0.02    0.10
   5   1   7    0.00    0.12
  -6  -1  -7    0.64    0.21
   6   1   7    0.65    0.15
   6   1   7    0.42    0.12
  -7  -1  -7    0.22    0.20
   7   1   7    0.08    0.12
   7   1   7   -0.09    0.13
  -8  -1  -7   50.06    1.34
   8   1   7   50.34    1.14
   8   1   7   49.13    1.20
  -9  -1  -7    0.23    0.24
   9   1   7    0.02    0.13
   9   1   7   -0.19    0.14
 -10  -1  -7    0.25    0.26
  10   1   7    0.04    0.18
  10   1   7    0.04    0.15
 -11  -1  -7    0.47    0.29
  11   1   7   -0.31    0.18
 -12  -1  -7    0.26    0.32
  12   1   7    0.73    0.25
 -13  -1  -7   -0.08    0.29
  13   1   7   -0.17    0.24
 -14  -1  -7    7.52    0.64
 -13   2   7    2.82    0.48
 -12   2   7   -0.50    0.28
  11  -2  -7    4.36    0.42
 -11   2   7    3.41    0.46
  10  -2  -7   -0.13    0.23
  10  -2  -7    0.19    0.18
 -10   2   7   -0.12    0.24
   9  -2  -7   12.48    0.49
   9  -2  -7   11.96    0.55
  -9   2   7   11.94    0.60
   8  -2  -7   -0.10    0.15
   8  -2  -7    0.18    0.18
  -8   2   7    0.09    0.24
   7  -2  -7   12.55    0.48
   7  -2  -7   12.80    0.51
  -7   2   7   13.54    0.59
   6  -2  -7   -0.11    0.12
   6  -2  -7    0.12    0.16
  -6   2   7    0.15    0.18
   5  -2  -7   74.25    1.60
   5  -2  -7   72.87    1.59
  -5   2   7   74.04    1.68
   4  -2  -7    0.25    0.12
   4  -2  -7    0.10    0.13
  -4   2   7   -0.06    0.15
   3  -2  -7   25.29    0.64
   3  -2  -7   25.42    0.63
  -3   2   7   24.69    0.65
   2  -2  -7   -0.17    0.09
   2  -2  -7   -0.08    0.10
  -2   2   7   -0.17    0.11
   1  -2  -7    8.90    0.30
   1  -2  -7    8.58    0.30
  -1   2   7    8.67    0.27
   0  -2  -7    0.16    0.10
   0   2   7    0.02    0.06
   0   2   7    0.03    0.09
  -1  -2  -7  214.35    4.29
   1   2   7  211.82    4.16
  -2  -2  -7   -0.18    0.09
  -2  -2  -7    0.00    0.07
   2   2   7   -0.10    0.10
  -3  -2  -7   40.87    0.93
  -3  -2  -7   41.94    0.93
   3   2   7   42.27    0.90
  -4  -2  -7    0.03    0.11
  -4  -2  -7   -0.15    0.11
   4   2   7   -0.04    0.09
  -5  -2  -7   19.94    0.56
  -5  -2  -7   18.69    0.57
   5   2   7   19.17    0.49
  -6  -2  -7    0.05    0.15
   6   2   7    0.08    0.10
   6   2   7    0.02    0.12
  -7  -2  -7   12.33    0.50
   7   2   7   11.84    0.45
   7   2   7   11.65    0.38
  -8  -2  -7   -0.11    0.19
   8   2   7   -0.03    0.11
   8   2   7   -0.14    0.15
  -9  -2  -7    3.90    0.39
   9   2   7    4.22    0.25
   9   2   7    3.65    0.32
 -10  -2  -7   -0.16    0.21
  10   2   7    0.00    0.18
 -11  -2  -7    7.60    0.54
  11   2   7    6.82    0.43
 -12  -2  -7    0.00    0.26
  12   2   7   -0.03    0.21
 -13  -2  -7    9.51    0.64
  13   2   7   10.48    0.57
 -14  -2  -7   -0.10    0.29
  14   2   7    0.21    0.26
 -12   3   7    0.35    0.33
 -11   3   7   -0.46    0.29
  10  -3  -7    4.63    0.41
  10  -3  -7    5.02    0.39
 -10   3   7    4.85    0.52
   9  -3  -7   -0.02    0.18
   9  -3  -7   -0.13    0.19
  -9   3   7   -0.05    0.27
   8  -3  -7    0.28    0.19
   8  -3  -7    0.07    0.19
  -8   3   7    0.03    0.26
   7  -3  -7   -0.19    0.17
   7  -3  -7    0.22    0.17
  -7   3   7    0.00    0.22
   6  -3  -7    8.37    0.39
   6  -3  -7    7.12    0.37
  -6   3   7    7.88    0.44
   5  -3  -7   -0.11    0.12
   5  -3  -7    0.06    0.14
  -5   3   7    0.13    0.19
   4  -3  -7    0.15    0.13
   4  -3  -7    0.00    0.13
  -4   3   7    0.11    0.17
   3  -3  -7   -0.06    0.11
   3  -3  -7   -0.14    0.12
  -3   3   7    0.13    0.16
   2  -3  -7   11.54    0.40
   2  -3  -7   11.63    0.37
  -2   3   7   11.61    0.39
   1  -3  -7   -0.05    0.11
   1  -3  -7   -0.22    0.11
  -1   3   7    0.07    0.12
   0  -3  -7  194.33    4.15
   0  -3  -7  205.34    4.19
   0   3   7  199.67    4.14
  -1  -3  -7   -0.14    0.07
  -1  -3  -7   -0.21    0.09
  -1  -3  -7   -0.06    0.10
  -2  -3  -7   18.57    0.50
  -2  -3  -7   19.33    0.46
   2   3   7   19.98    0.50
  -3  -3  -7    0.13    0.10
  -3  -3  -7    0.05    0.11
   3   3   7    0.01    0.10
  -4  -3  -7   -0.10    0.12
  -4  -3  -7   -0.13    0.11
   4   3   7    0.33    0.11
  -5  -3  -7    0.00    0.13
  -5  -3  -7   -0.06    0.13
   5   3   7    0.04    0.10
  -6  -3  -7    3.27    0.28
   6   3   7    3.56    0.19
   6   3   7    3.07    0.25
  -7  -3  -7   -0.01    0.15
   7   3   7    0.01    0.09
   7   3   7   -0.01    0.14
  -8  -3  -7    4.74    0.37
   8   3   7    5.15    0.23
   8   3   7    5.02    0.33
  -9  -3  -7    0.03    0.20
   9   3   7   -0.11    0.09
   9   3   7   -0.05    0.17
 -10  -3  -7    3.49    0.37
  10   3   7    3.92    0.35
 -11  -3  -7    0.28    0.25
  11   3   7    0.10    0.21
 -12  -3  -7    3.94    0.46
  12   3   7    2.59    0.33
 -13  -3  -7   -0.30    0.27
  13   3   7    0.04    0.23
 -14  -3  -7    0.03    0.28
  14   3   7   -0.13    0.25
 -15  -3  -7   -0.34    0.31
  15   3   7   -0.34    0.26
 -12   4   7   -0.15    0.35
 -11   4   7   -0.42    0.32
  10  -4  -7   -0.04    0.21
 -10   4   7   -0.18    0.29
   9  -4  -7   15.83    0.61
   9  -4  -7   16.43    0.66
  -9   4   7   15.79    0.77
   8  -4  -7    0.11    0.19
   8  -4  -7    0.07    0.19
  -8   4   7    0.10    0.28
   7  -4  -7    2.90    0.30
   7  -4  -7    2.38    0.28
  -7   4   7    3.19    0.39
   6  -4  -7    0.02    0.16
   6  -4  -7    0.20    0.17
  -6   4   7    0.39    0.26
   5  -4  -7   35.89    0.90
   5  -4  -7   34.70    0.95
  -5   4   7   36.23    1.01
   4  -4  -7    0.06    0.13
   4  -4  -7   -0.15    0.12
  -4   4   7    0.07    0.19
   3  -4  -7   55.10    1.27
   3  -4  -7   54.83    1.20
  -3   4   7   56.06    1.30
   2  -4  -7   -0.12    0.12
   2  -4  -7    0.09    0.11
  -2   4   7   -0.15    0.15
   1  -4  -7   15.89    0.44
   1  -4  -7   15.58    0.48
  -1   4   7   15.19    0.47
   0  -4  -7    0.11    0.10
   0  -4  -7   -0.10    0.11
   0   4   7    0.12    0.11
  -1  -4  -7   20.89    0.55
  -1  -4  -7   20.80    0.54
  -1  -4  -7   21.58    0.52
  -2  -4  -7    0.06    0.08
  -2  -4  -7    0.02    0.09
  -2  -4  -7   -0.11    0.09
  -3  -4  -7  225.58    4.73
  -3  -4  -7  226.82    4.51
   3   4   7  227.81    7.16
  -4  -4  -7    0.02    0.11
  -4  -4  -7   -0.10    0.13
   4   4   7   -0.03    0.10
  -5  -4  -7   49.21    1.14
  -5  -4  -7   48.76    1.13
   5   4   7   49.16    1.03
  -6  -4  -7    0.06    0.13
  -6  -4  -7    0.09    0.13
   6   4   7    0.04    0.09
  -7  -4  -7    2.37    0.25
   7   4   7    2.17    0.17
   7   4   7    2.39    0.25
  -8  -4  -7    0.52    0.18
   8   4   7   -0.17    0.15
   8   4   7    0.00    0.08
  -9  -4  -7    4.75    0.36
   9   4   7    5.41    0.22
   9   4   7    5.13    0.36
 -10  -4  -7    0.09    0.20
  10   4   7    0.06    0.18
 -11  -4  -7   23.23    0.84
  11   4   7   23.24    0.81
 -12  -4  -7   -0.06    0.24
  12   4   7    0.07    0.21
 -13  -4  -7    4.73    0.50
  13   4   7    5.19    0.42
 -14  -4  -7    0.01    0.27
  14   4   7    0.01    0.24
 -15  -4  -7   14.06    0.80
  15   4   7   14.24    0.72
 -11   5   7    0.19    0.37
  10  -5  -7    1.03    0.29
 -10   5   7    0.20    0.36
   9  -5  -7    0.11    0.23
  -9   5   7   -0.40    0.29
   8  -5  -7   -0.18    0.19
  -8   5   7    0.13    0.30
   7  -5  -7   -0.03    0.19
   7  -5  -7   -0.02    0.17
  -7   5   7   -0.21    0.26
   6  -5  -7    7.53    0.38
   6  -5  -7    8.58    0.47
  -6   5   7    8.55    0.50
   5  -5  -7    0.22    0.18
   5  -5  -7    0.08    0.13
  -5   5   7    0.06    0.25
   4  -5  -7   70.77    1.49
   4  -5  -7   67.55    1.61
  -4   5   7   70.37    1.66
   3  -5  -7   -0.05    0.11
   3  -5  -7   -0.03    0.15
  -3   5   7    0.30    0.20
   2  -5  -7    2.58    0.19
   2  -5  -7    2.21    0.23
  -2   5   7    2.04    0.23
   1  -5  -7    0.02    0.12
   1  -5  -7    0.07    0.11
  -1   5   7   -0.17    0.15
   0  -5  -7    0.39    0.11
   0  -5  -7    0.19    0.13
   0   5   7    0.12    0.14
  -1  -5  -7    0.09    0.11
  -1  -5  -7   -0.04    0.10
   1   5   7   -0.03    0.12
  -2  -5  -7  131.78    2.71
  -2  -5  -7  133.48    2.66
  -2  -5  -7  134.62    2.64
  -3  -5  -7   -0.13    0.12
  -3  -5  -7   -0.09    0.09
  -3  -5  -7    0.22    0.10
  -4  -5  -7  238.91    4.76
  -4  -5  -7  229.41    4.95
   4   5   7  237.94    4.79
  -5  -5  -7    0.06    0.13
  -5  -5  -7    0.11    0.12
   5   5   7    0.16    0.10
  -6  -5  -7   27.70    0.78
  -6  -5  -7   28.16    0.76
   6   5   7   27.56    0.64
  -7  -5  -7    0.01    0.14
   7   5   7   -0.20    0.13
   7   5   7    0.03    0.08
  -8  -5  -7  117.65    2.63
   8   5   7  122.13    2.57
   8   5   7  120.98    2.33
  -9  -5  -7    0.16    0.18
   9   5   7    0.08    0.19
 -10  -5  -7    0.53    0.22
  10   5   7    0.61    0.22
 -11  -5  -7   -0.08    0.22
  11   5   7   -0.16    0.18
 -12  -5  -7    0.67    0.26
  12   5   7    0.85    0.26
 -13  -5  -7   -0.25    0.25
  13   5   7   -0.07    0.23
 -14  -5  -7    0.36    0.30
  14   5   7   -0.10    0.25
 -15  -5  -7   -0.42    0.28
  15   5   7    0.21    0.27
  10  -6  -7    0.31    0.27
 -10   6   7   -0.05    0.36
   9  -6  -7    6.74    0.50
  -9   6   7    5.12    0.58
   8  -6  -7   -0.06    0.22
  -8   6   7    0.20    0.31
   7  -6  -7    0.40    0.25
  -7   6   7    0.51    0.30
   6  -6  -7    0.16    0.19
  -6   6   7   -0.13    0.25
   5  -6  -7    5.80    0.40
   5  -6  -7    6.24    0.33
  -5   6   7    6.57    0.49
   4  -6  -7   -0.15    0.12
   4  -6  -7    0.03    0.17
  -4   6   7    0.03    0.24
   3  -6  -7    0.00    0.12
   3  -6  -7   -0.20    0.14
  -3   6   7    0.16    0.22
   2  -6  -7   -0.31    0.15
   2  -6  -7   -0.02    0.11
  -2   6   7    0.11    0.19
   1  -6  -7   13.56    0.51
   1  -6  -7   14.32    0.42
  -1   6   7   14.60    0.51
   0  -6  -7    0.00    0.09
   0  -6  -7    0.11    0.14
   0   6   7    0.10    0.15
  -1  -6  -7   58.27    1.31
  -1  -6  -7   56.31    1.23
   1   6   7   57.68    1.30
  -2  -6  -7   -0.09    0.10
  -2  -6  -7   -0.06    0.10
  -2  -6  -7   -0.08    0.10
  -3  -6  -7   20.64    0.56
  -3  -6  -7   20.36    0.57
  -3  -6  -7   20.19    0.57
  -4  -6  -7    0.24    0.11
  -4  -6  -7   -0.08    0.11
  -4  -6  -7    0.00    0.10
  -5  -6  -7   31.99    0.83
  -5  -6  -7   31.64    0.82
   5   6   7   31.68    0.75
  -6  -6  -7    0.08    0.13
  -6  -6  -7   -0.02    0.15
   6   6   7   -0.01    0.10
  -7  -6  -7    0.46    0.17
   7   6   7    0.85    0.12
   7   6   7    0.67    0.18
   8   6   7    0.08    0.08
   8   6   7    0.36    0.18
  -9  -6  -7   39.08    1.09
   9   6   7   39.78    1.09
 -10  -6  -7    1.04    0.23
  10   6   7    0.07    0.20
 -11  -6  -7    0.27    0.22
  11   6   7    0.41    0.22
 -12  -6  -7    0.43    0.23
  12   6   7    0.05    0.21
 -13  -6  -7    9.22    0.56
  13   6   7    7.57    0.53
 -14  -6  -7    0.33    0.28
  14   6   7   -0.14    0.22
 -15  -6  -7    2.08    0.40
  15   6   7    2.19    0.38
   9  -7  -7    0.62    0.29
  -9   7   7   -0.03    0.34
   8  -7  -7   10.84    0.62
  -8   7   7   10.76    0.68
   7  -7  -7   -0.10    0.21
  -7   7   7   -0.35    0.32
   6  -7  -7    0.22    0.23
  -6   7   7    0.22    0.31
   5  -7  -7    0.03    0.21
  -5   7   7   -0.10    0.25
   4  -7  -7    7.49    0.46
  -4   7   7    7.24    0.52
   3  -7  -7   -0.22    0.11
   3  -7  -7   -0.32    0.17
  -3   7   7   -0.02    0.24
   2  -7  -7    0.51    0.18
   2  -7  -7    0.48    0.13
  -2   7   7    0.45    0.23
   1  -7  -7    0.02    0.16
   1  -7  -7   -0.12    0.10
  -1   7   7    0.09    0.17
   0  -7  -7   -0.09    0.14
   0  -7  -7    0.04    0.10
   0   7   7    0.07    0.16
  -1  -7  -7   -0.08    0.12
  -1  -7  -7   -0.03    0.11
   1   7   7   -0.08    0.14
  -2  -7  -7    4.24    0.24
  -2  -7  -7    4.08    0.27
  -2  -7  -7    3.46    0.26
  -3  -7  -7   -0.21    0.11
  -3  -7  -7    0.28    0.13
  -4  -7  -7    4.70    0.28
  -4  -7  -7    4.74    0.26
  -4  -7  -7    4.42    0.29
  -5  -7  -7    0.21    0.11
  -5  -7  -7    0.24    0.16
  -6  -7  -7   34.51    0.91
  -6  -7  -7   33.09    0.92
   6   7   7   34.20    0.80
  -7  -7  -7   -0.01    0.16
   7   7   7   -0.14    0.14
   7   7   7   -0.04    0.10
  -8  -7  -7   63.31    1.56
   8   7   7   61.78    1.52
   8   7   7   66.55    1.31
  -9  -7  -7    0.25    0.19
   9   7   7    0.13    0.18
 -10  -7  -7   33.69    1.03
  10   7   7   34.24    1.03
 -11  -7  -7    0.87    0.25
  11   7   7    0.48    0.25
 -12  -7  -7    0.20    0.21
  12   7   7    0.38    0.23
 -13  -7  -7   -0.10    0.24
  13   7   7    0.09    0.23
 -14  -7  -7    1.27    0.34
  14   7   7    1.23    0.32
 -15  -7  -7   -0.35    0.24
  15   7   7    0.18    0.28
 -16  -7  -7    0.00    0.28
  16   7   7    0.34    0.30
   8  -8  -7    0.02    0.27
  -8   8   7   -0.39    0.35
   7  -8  -7    0.16    0.26
  -7   8   7    0.12    0.36
   6  -8  -7   -0.05    0.24
  -6   8   7   -0.42    0.31
   5  -8  -7    4.96    0.45
  -5   8   7    5.12    0.51
   4  -8  -7    0.26    0.22
  -4   8   7    0.22    0.29
   3  -8  -7    7.73    0.47
  -3   8   7    6.65    0.50
   2  -8  -7    0.02    0.19
   2  -8  -7    0.11    0.11
  -2   8   7    0.01    0.22
   1  -8  -7    9.58    0.48
   1  -8  -7   10.67    0.36
  -1   8   7   10.73    0.52
   0  -8  -7   -0.03    0.17
   0  -8  -7   -0.04    0.11
   0   8   7    0.00    0.19
  -1  -8  -7    0.27    0.16
  -1  -8  -7    0.37    0.12
   1   8   7   -0.06    0.16
  -2  -8  -7    0.07    0.14
  -2  -8  -7    0.05    0.12
   2   8   7   -0.04    0.15
  -3  -8  -7   20.89    0.60
  -3  -8  -7   20.46    0.64
  -3  -8  -7   21.17    0.64
  -4  -8  -7    0.96    0.18
  -4  -8  -7    0.16    0.14
  -4  -8  -7    0.11    0.14
  -5  -8  -7   60.04    1.39
  -5  -8  -7   59.96    1.33
  -5  -8  -7   60.61    1.43
  -6  -8  -7    0.77    0.15
  -6  -8  -7    0.47    0.18
  -6  -8  -7    0.89    0.20
  -7  -8  -7   39.55    1.08
   7   8   7   40.09    1.06
   7   8   7   40.21    0.91
  -8  -8  -7    1.24    0.24
   8   8   7    0.52    0.21
   8   8   7    0.48    0.13
  -9  -8  -7    0.42    0.21
   9   8   7    0.36    0.21
 -10  -8  -7    0.08    0.20
  10   8   7    0.08    0.22
 -11  -8  -7    0.20    0.23
  11   8   7   -0.13    0.19
 -12  -8  -7    0.18    0.23
  12   8   7   -0.07    0.20
 -13  -8  -7   34.89    1.15
  13   8   7   36.34    1.16
 -14  -8  -7   -0.12    0.25
  14   8   7    0.24    0.27
 -15  -8  -7    0.29    0.28
  15   8   7    0.20    0.28
 -16  -8  -7    0.15    0.31
  16   8   7    0.06    0.28
   7  -9  -7    0.18    0.25
  -7   9   7    0.22    0.36
   6  -9  -7   32.50    1.13
  -6   9   7   32.17    1.15
   5  -9  -7   -0.03    0.22
  -5   9   7   -0.42    0.32
   4  -9  -7    3.71    0.42
  -4   9   7    4.09    0.47
   3  -9  -7   -0.15    0.21
  -3   9   7    0.19    0.28
   2  -9  -7   15.64    0.67
  -2   9   7   15.64    0.66
   1  -9  -7   -0.22    0.17
  -1   9   7    0.32    0.24
   0  -9  -7    2.67    0.32
   0  -9  -7    2.95    0.22
   0   9   7    2.67    0.32
  -1  -9  -7    0.07    0.12
  -1  -9  -7    0.05    0.16
   1   9   7    0.26    0.21
  -2  -9  -7    8.17    0.35
  -2  -9  -7    8.43    0.44
   2   9   7    8.44    0.44
  -3  -9  -7    0.39    0.15
  -3  -9  -7   -0.10    0.16
  -3  -9  -7    0.45    0.20
   3   9   7    0.43    0.18
  -4  -9  -7   92.72    2.03
  -4  -9  -7   94.33    2.00
  -4  -9  -7   92.96    2.11
  -5  -9  -7    0.95    0.20
  -5  -9  -7    0.46    0.17
  -5  -9  -7    0.19    0.17
  -6  -9  -7   31.79    0.92
  -6  -9  -7   31.26    0.90
  -6  -9  -7   31.59    0.80
  -7  -9  -7    1.70    0.18
  -7  -9  -7    1.88    0.26
  -8  -9  -7   24.41    0.80
   8   9   7   25.11    0.64
   8   9   7   24.79    0.81
  -9  -9  -7    3.03    0.34
 -10  -9  -7    7.39    0.45
  10   9   7    7.70    0.47
 -11  -9  -7    0.27    0.21
  11   9   7    0.01    0.22
 -12  -9  -7   13.98    0.67
  12   9   7   15.03    0.71
 -13  -9  -7    1.28    0.31
  13   9   7    0.46    0.26
 -14  -9  -7   11.79    0.67
  14   9   7   12.68    0.69
 -15  -9  -7   -0.13    0.27
  15   9   7    0.26    0.28
 -16  -9  -7    0.23    0.29
  16   9   7    0.54    0.33
   6 -10  -7    0.12    0.27
  -6  10   7    0.02    0.38
   5 -10  -7    0.28    0.27
  -5  10   7   -0.11    0.32
   4 -10  -7   -0.05    0.24
  -4  10   7    0.12    0.34
   3 -10  -7    0.72    0.27
  -3  10   7    0.61    0.33
   2 -10  -7    0.04    0.22
  -2  10   7    0.41    0.27
   1 -10  -7    7.52    0.49
  -1  10   7    7.18    0.50
   0 -10  -7    0.05    0.20
   0  10   7    0.46    0.25
  -1 -10  -7    6.42    0.30
  -1 -10  -7    5.70    0.41
   1  10   7    5.56    0.42
  -2 -10  -7    0.18    0.14
  -2 -10  -7    0.11    0.20
   2  10   7    0.09    0.19
  -3 -10  -7    3.34    0.32
  -3 -10  -7    3.25    0.28
   3  10   7    4.01    0.36
  -4 -10  -7    0.01    0.15
  -4 -10  -7   -0.16    0.16
  -4 -10  -7   -0.05    0.18
  -5 -10  -7    3.94    0.30
  -5 -10  -7    4.37    0.34
  -5 -10  -7    4.67    0.36
  -6 -10  -7    3.50    0.32
  -6 -10  -7    2.76    0.26
  -7 -10  -7    7.54    0.35
  -7 -10  -7    7.07    0.42
   7  10   7    6.87    0.43
  -8 -10  -7    2.20    0.30
   8  10   7    0.87    0.25
  -9 -10  -7   -0.06    0.20
   9  10   7   -0.10    0.18
 -10 -10  -7    0.07    0.20
  10  10   7   -0.08    0.20
 -11 -10  -7    4.28    0.42
  11  10   7    4.52    0.44
 -12 -10  -7    0.32    0.24
  12  10   7    0.36    0.25
 -13 -10  -7   15.81    0.74
  13  10   7   17.45    0.77
 -14 -10  -7    0.40    0.29
  14  10   7   -0.07    0.26
 -15 -10  -7    0.34    0.30
  15  10   7   -0.22    0.29
 -16 -10  -7    0.23    0.31
  16  10   7    0.29    0.31
   5 -11  -7   -0.29    0.24
  -5  11   7   -0.17    0.37
   4 -11  -7    6.73    0.53
  -4  11   7    7.01    0.62
   3 -11  -7   -0.18    0.22
  -3  11   7   -0.07    0.31
   2 -11  -7    5.39    0.45
  -2  11   7    5.98    0.55
   1 -11  -7    0.36    0.24
  -1  11   7    0.79    0.29
   0 -11  -7   25.72    0.90
   0  11   7   25.08    0.90
  -1 -11  -7    0.23    0.22
   1  11   7    0.50    0.25
  -2 -11  -7   -0.19    0.18
   2  11   7   -0.05    0.20
  -3 -11  -7    0.04    0.18
  -3 -11  -7   -0.19    0.14
   3  11   7   -0.16    0.20
  -4 -11  -7    1.68    0.24
  -4 -11  -7    1.75    0.27
   4  11   7    1.72    0.30
  -5 -11  -7    0.59    0.21
  -5 -11  -7    0.53    0.20
   5  11   7    0.34    0.17
  -6 -11  -7   21.66    0.78
  -6 -11  -7   22.89    0.70
   6  11   7   21.57    0.71
  -7 -11  -7    0.44    0.22
  -7 -11  -7    0.20    0.16
   7  11   7    0.24    0.20
  -8 -11  -7    6.70    0.34
  -8 -11  -7    6.37    0.44
   8  11   7    6.67    0.44
  -9 -11  -7    0.06    0.21
   9  11   7    0.35    0.21
 -10 -11  -7    9.10    0.53
  10  11   7    9.09    0.54
 -11 -11  -7    0.20    0.24
  11  11   7    0.35    0.24
 -12 -11  -7    0.36    0.26
  12  11   7    0.51    0.29
 -13 -11  -7   -0.23    0.22
  13  11   7    0.48    0.27
 -14 -11  -7    0.37    0.29
  14  11   7    0.76    0.31
 -15 -11  -7    0.33    0.28
  15  11   7   -0.36    0.28
   4 -12  -7    0.03    0.26
  -4  12   7    0.44    0.39
   3 -12  -7    1.86    0.37
  -3  12   7    1.63    0.43
   2 -12  -7    0.07    0.24
  -2  12   7    0.01    0.32
   1 -12  -7    0.16    0.23
  -1  12   7    0.20    0.31
   0 -12  -7    0.39    0.23
   0  12   7    0.23    0.26
  -1 -12  -7   11.36    0.62
   1  12   7   10.70    0.57
  -2 -12  -7   -0.03    0.22
   2  12   7   -0.02    0.23
  -3 -12  -7   15.33    0.65
   3  12   7   13.89    0.64
  -4 -12  -7   -0.13    0.19
   4  12   7    0.08    0.22
   4  12   7   -0.01    0.15
  -5 -12  -7    4.35    0.37
  -5 -12  -7    3.97    0.40
   5  12   7    3.86    0.33
  -6 -12  -7    0.28    0.18
  -6 -12  -7    0.08    0.21
   6  12   7   -0.07    0.16
  -7 -12  -7    0.44    0.24
  -7 -12  -7    0.57    0.19
   7  12   7    0.51    0.21
  -8 -12  -7    0.34    0.23
  -8 -12  -7    0.30    0.17
   8  12   7    0.47    0.22
  -9 -12  -7   -0.01    0.22
   9  12   7    0.39    0.21
 -10 -12  -7    0.23    0.25
  10  12   7    0.01    0.23
 -11 -12  -7   38.48    1.23
  11  12   7   39.50    1.21
 -12 -12  -7   -0.01    0.22
  12  12   7    0.09    0.25
 -13 -12  -7    0.25    0.27
  13  12   7    0.06    0.25
 -14 -12  -7   -0.03    0.26
  14  12   7   -0.12    0.25
 -15 -12  -7    6.25    0.61
  15  12   7    5.54    0.58
   3 -13  -7   -0.08    0.26
  -3  13   7   -0.33    0.35
   2 -13  -7    3.50    0.46
  -2  13   7    3.39    0.51
   1 -13  -7    0.45    0.30
  -1  13   7    0.37    0.35
   0 -13  -7    9.20    0.59
   0  13   7    9.12    0.61
  -1 -13  -7    0.86    0.28
   1  13   7    1.16    0.33
  -2 -13  -7    1.78    0.34
   2  13   7    2.65    0.38
  -3 -13  -7    0.27    0.24
   3  13   7    0.16    0.26
  -4 -13  -7    1.10    0.27
   4  13   7    0.37    0.26
  -5 -13  -7    0.43    0.23
   5  13   7    0.32    0.25
  -6 -13  -7    0.49    0.22
  -6 -13  -7    0.10    0.23
   6  13   7   -0.07    0.17
  -7 -13  -7    0.05    0.19
  -7 -13  -7    0.22    0.24
   7  13   7    0.15    0.19
  -8 -13  -7    1.07    0.23
  -8 -13  -7    1.35    0.30
   8  13   7    0.90    0.25
  -9 -13  -7    0.29    0.24
   9  13   7    0.05    0.21
 -10 -13  -7   29.70    1.05
  10  13   7   30.77    0.99
 -11 -13  -7   -0.19    0.23
  11  13   7   -0.10    0.21
 -12 -13  -7    0.53    0.30
  12  13   7    0.06    0.26
 -13 -13  -7   -0.05    0.25
  13  13   7   -0.01    0.27
 -14 -13  -7    1.96    0.40
  14  13   7    1.42    0.36
 -15 -13  -7    0.49    0.31
  15  13   7    0.29    0.29
   1 -14  -7    0.64    0.31
  -1  14   7    0.55    0.39
   0 -14  -7    0.61    0.29
   0  14   7    0.43    0.35
  -1 -14  -7    0.38    0.26
   1  14   7    0.38    0.32
  -2 -14  -7    0.15    0.26
   2  14   7    0.11    0.28
  -3 -14  -7    2.28    0.36
   3  14   7    2.59    0.40
  -4 -14  -7   -0.01    0.21
   4  14   7    0.20    0.26
  -5 -14  -7    5.85    0.46
   5  14   7    5.49    0.49
  -6 -14  -7   -0.12    0.20
   6  14   7   -0.17    0.23
  -7 -14  -7    0.47    0.23
  -7 -14  -7    0.81    0.29
  -8 -14  -7    0.14    0.23
   8  14   7    0.53    0.23
  -9 -14  -7   -0.12    0.24
   9  14   7    0.24    0.23
 -10 -14  -7    0.18    0.25
  10  14   7    0.14    0.22
 -11 -14  -7    4.95    0.52
  11  14   7    4.00    0.45
 -12 -14  -7   -0.05    0.27
  12  14   7    0.29    0.26
 -13 -14  -7   -0.18    0.26
  13  14   7    0.40    0.29
 -14 -14  -7    0.17    0.29
  14  14   7    0.36    0.29
  -1 -15  -7    0.91    0.32
   1  15   7    1.41    0.40
  -2 -15  -7    1.38    0.35
   2  15   7    1.44    0.37
  -3 -15  -7    0.36    0.28
   3  15   7   -0.17    0.28
  -4 -15  -7    2.92    0.40
   4  15   7    2.37    0.41
  -5 -15  -7   -0.14    0.24
   5  15   7    0.56    0.31
  -6 -15  -7    1.07    0.29
   6  15   7    1.40    0.35
  -7 -15  -7    0.07    0.21
   7  15   7   -0.14    0.26
  -8 -15  -7    1.92    0.37
  -9 -15  -7    0.12    0.27
   9  15   7   -0.30    0.21
 -10 -15  -7    1.20    0.36
  10  15   7    1.58    0.33
 -11 -15  -7   -0.23    0.27
  11  15   7    0.09    0.25
 -12 -15  -7    3.05    0.46
  12  15   7    3.35    0.43
 -13 -15  -7   -0.15    0.28
  13  15   7    0.32    0.29
  -4 -16  -7   -0.40    0.23
   4  16   7    0.42    0.30
  -5 -16  -7    0.84    0.31
   5  16   7    0.87    0.33
  -6 -16  -7    0.41    0.26
   6  16   7    0.48    0.32
  -7 -16  -7    3.03    0.39
   7  16   7    2.79    0.46
   8  16   7    0.35    0.31
  -9 -16  -7   12.54    0.73
 -10 -16  -7   -0.02    0.28
 -11 -16  -7    0.05    0.30
  11  16   7    0.32    0.27
 -11 -15   8    4.26    0.57
 -10 -15   8    0.00    0.30
  -9 -15   8   14.99    0.85
   8  15  -8    0.07    0.33
   7  15  -8    0.79    0.37
   6  15  -8   -0.23    0.29
  -6 -15   8   -0.14    0.23
   5  15  -8    0.18    0.33
  -5 -15   8    0.59    0.28
   4  15  -8    0.81    0.37
  -4 -15   8   -0.09    0.25
  12  14  -8   11.57    0.66
 -12 -14   8   10.62    0.72
 -11 -14   8   -0.02    0.27
 -10 -14   8    0.77    0.35
  -9 -14   8    0.06    0.27
  -8 -14   8    8.68    0.64
   7  14  -8    0.19    0.29
  -7 -14   8   -0.22    0.21
   6  14  -8    1.17    0.38
  -6 -14   8    1.10    0.29
   5  14  -8    0.14    0.29
  -5 -14   8    0.04    0.24
   4  14  -8    0.90    0.34
  -4 -14   8    0.66    0.28
   3  14  -8    0.12    0.34
  -3 -14   8   -0.17    0.25
   2  14  -8    0.25    0.34
  -2 -14   8    0.49    0.29
   1  14  -8   -0.01    0.37
  -1 -14   8    0.27    0.29
  14  13  -8   -0.01    0.29
 -14 -13   8    0.19    0.31
  13  13  -8    0.09    0.30
 -13 -13   8   -0.14    0.25
  12  13  -8    0.04    0.29
 -12 -13   8    0.06    0.29
  11  13  -8   10.27    0.62
 -11 -13   8   10.99    0.69
  10  13  -8   -0.15    0.24
 -10 -13   8    0.37    0.31
  -9 -13   8   45.93    1.48
  -8 -13   8   -0.27    0.26
  -7 -13   8    0.24    0.29
  -7 -13   8   -0.19    0.19
   6  13  -8    0.24    0.28
  -6 -13   8    0.01    0.20
   5  13  -8    1.81    0.40
  -5 -13   8    2.14    0.32
   4  13  -8   -0.03    0.29
  -4 -13   8    0.00    0.22
   3  13  -8    1.04    0.37
  -3 -13   8    1.83    0.33
   2  13  -8   -0.22    0.30
  -2 -13   8   -0.04    0.24
   1  13  -8    4.36    0.52
  -1 -13   8    3.98    0.47
   0  13  -8   -0.50    0.30
   0 -13   8    0.58    0.31
  -1  13  -8   10.25    0.75
   1 -13   8    9.24    0.63
  14  12  -8    4.56    0.53
 -14 -12   8    5.51    0.58
  13  12  -8   -0.05    0.30
 -13 -12   8   -0.34    0.24
  12  12  -8    6.28    0.53
 -12 -12   8    7.06    0.56
  11  12  -8    0.12    0.25
 -11 -12   8   -0.16    0.25
  10  12  -8    3.15    0.39
 -10 -12   8    2.50    0.39
   9  12  -8    0.12    0.23
  -9 -12   8    0.13    0.25
   8  12  -8   34.24    0.98
  -8 -12   8   31.76    1.14
  -7 -12   8    0.23    0.19
  -7 -12   8   -0.29    0.22
  -6 -12   8    5.78    0.51
  -6 -12   8    6.18    0.42
   5  12  -8   -0.12    0.24
  -5 -12   8   -0.06    0.19
   4  12  -8   27.86    1.04
  -4 -12   8   29.06    0.95
   3  12  -8   -0.38    0.23
  -3 -12   8   -0.27    0.19
   2  12  -8    0.38    0.30
  -2 -12   8    0.02    0.22
   1  12  -8    0.03    0.28
  -1 -12   8    0.14    0.23
   0  12  -8    0.46    0.32
   0 -12   8    0.62    0.28
  -1  12  -8   -0.08    0.31
   1 -12   8    0.15    0.26
   2 -12   8    0.71    0.31
  15  11  -8   -0.06    0.30
 -15 -11   8   -0.52    0.26
  14  11  -8    0.00    0.28
 -14 -11   8    0.43    0.30
  13  11  -8    4.75    0.50
 -13 -11   8    4.31    0.50
  12  11  -8   -0.08    0.27
 -12 -11   8   -0.20    0.24
  11  11  -8    1.70    0.34
 -11 -11   8    1.61    0.35
  10  11  -8    0.09    0.24
 -10 -11   8    0.30    0.26
   9  11  -8    0.27    0.24
  -9 -11   8    0.18    0.22
   8  11  -8    0.03    0.21
  -8 -11   8   -0.09    0.21
   7  11  -8   25.97    0.80
  -7 -11   8   26.10    0.79
  -7 -11   8   24.57    0.92
  -6 -11   8   -0.02    0.17
  -6 -11   8    0.01    0.22
   5  11  -8    0.31    0.24
  -5 -11   8   -0.05    0.18
   4  11  -8   -0.20    0.22
  -4 -11   8   -0.19    0.16
   3  11  -8    4.80    0.49
  -3 -11   8    4.04    0.36
   2  11  -8   -0.09    0.25
  -2 -11   8   -0.05    0.19
   1  11  -8   -0.09    0.25
  -1 -11   8    0.08    0.22
   0  11  -8   -0.14    0.28
   0 -11   8    0.17    0.24
  -1  11  -8    0.82    0.35
   1 -11   8    0.36    0.25
  -2  11  -8    0.62    0.36
   2 -11   8    0.04    0.26
  -3  11  -8    7.21    0.63
   3 -11   8    7.27    0.54
  -4  11  -8   -0.02    0.39
   4 -11   8    0.32    0.29
  15  10  -8    0.34    0.32
 -15 -10   8    0.15    0.27
  14  10  -8    0.07    0.29
 -14 -10   8    0.10    0.28
  13  10  -8    0.36    0.31
 -13 -10   8   -0.20    0.23
  12  10  -8    1.45    0.35
 -12 -10   8    1.57    0.34
  11  10  -8    0.29    0.24
 -11 -10   8   -0.21    0.22
  10  10  -8    0.37    0.25
 -10 -10   8    0.11    0.22
   9  10  -8   -0.03    0.21
  -9 -10   8    0.04    0.21
   8  10  -8    3.43    0.35
  -8 -10   8    3.88    0.41
   7  10  -8   -0.03    0.19
  -7 -10   8    0.11    0.21
  -7 -10   8   -0.29    0.14
   6  10  -8    1.26    0.24
  -6 -10   8    1.60    0.30
  -6 -10   8    1.77    0.24
   5  10  -8    0.00    0.15
  -5 -10   8   -0.01    0.16
  -5 -10   8    0.07    0.20
   4  10  -8   14.24    0.65
  -4 -10   8   13.87    0.57
   3  10  -8    0.10    0.25
  -3 -10   8   -0.04    0.16
   2  10  -8    1.59    0.33
  -2 -10   8    1.52    0.27
   1  10  -8    0.11    0.27
  -1 -10   8    0.03    0.19
   0  10  -8   16.14    0.74
   0 -10   8   17.23    0.72
  -1  10  -8   -0.09    0.26
   1 -10   8    0.03    0.22
  -2  10  -8    0.53    0.32
   2 -10   8    0.13    0.24
  -3  10  -8    0.04    0.32
   3 -10   8    0.00    0.23
  -4  10  -8    1.58    0.43
   4 -10   8    1.90    0.36
  -5  10  -8   -0.44    0.34
   5 -10   8   -0.22    0.24
  15   9  -8   -0.17    0.30
 -15  -9   8    0.09    0.26
  14   9  -8    0.27    0.31
 -14  -9   8   -0.21    0.24
  13   9  -8    5.37    0.53
 -13  -9   8    5.22    0.52
  12   9  -8   -0.20    0.23
 -12  -9   8   -0.04    0.23
  11   9  -8   -0.02    0.24
 -11  -9   8    0.10    0.22
[truncated: 967,213 more chars]
