# Supplementary material for: Crystal structure of [bis­(2,6-diiso­propyl­phen­yl) phosphato-κO]tris­(methanol-κO)lithium methanol monosolvate
Source: Acta Crystallogr E Crystallogr Commun. 2015 Apr 2;71(Pt 5):443–6. doi: 10.1107/S2056989015005563 (PMC4420106; doi:10.1107/S2056989015005563)
Supplement: Supplementary file 2 [file e-71-00443-Isup2.hkl]

#
# h,k,l, Fc-squared, Fo-squared, sigma(Fo-squared), status flag
#
data_I
_shelx_title ' a in P-1                    New: P-1'
_shelx_refln_list_code          4
_shelx_F_calc_maximum      122.94
_exptl_crystal_F_000       600.00
_reflns_d_resolution_high  0.6833

loop_
 _space_group_symop_operation_xyz
 'x, y, z'
 '-x, -y, -z'

_cell_length_a    11.1853
_cell_length_b    11.5046
_cell_length_c    14.5237
_cell_angle_alpha  90.855
_cell_angle_beta  102.859
_cell_angle_gamma 118.683

_shelx_F_squared_multiplier     1.000

loop_
 _refln_index_h
 _refln_index_k
 _refln_index_l
 _refln_F_squared_calc
 _refln_F_squared_meas
 _refln_F_squared_sigma
 _refln_observed_status
   1   0   0       2270.69       2243.54        26.71 o
   2   0   0       5806.61       6248.48        98.54 o
   3   0   0        503.50        515.44         6.57 o
   4   0   0       1282.59       1397.67        16.49 o
   5   0   0       1331.68       1395.66        16.77 o
   6   0   0         47.63         56.76         2.29 o
   7   0   0        343.34        383.96         6.31 o
   8   0   0         32.74         38.03         2.36 o
   9   0   0          3.36          1.34         2.30 o
  10   0   0          0.02         -1.40         2.33 o
  11   0   0        208.92        205.68         6.96 o
  12   0   0        276.78        289.74         8.89 o
  13   0   0         33.53         32.76         4.17 o
 -14   1   0          0.41         -2.46         2.95 o
 -13   1   0         31.61         31.96         4.16 o
 -12   1   0         57.22         57.89         6.29 o
 -11   1   0        274.34        265.69         7.87 o
 -10   1   0         19.99         22.99         3.33 o
  -9   1   0        448.59        425.20         7.11 o
  -8   1   0        196.09        200.33         4.23 o
  -7   1   0        933.08       1013.05        13.02 o
  -6   1   0         58.07         53.65         2.00 o
  -5   1   0        313.93        303.49         4.68 o
  -4   1   0        883.21        843.30        10.25 o
  -3   1   0       1222.32       1275.84        27.13 o
  -2   1   0       1292.23       1364.05        13.50 o
  -1   1   0        366.95        375.39         3.80 o
   0   1   0       7114.99       6988.31        90.12 o
   1   1   0         65.84         64.97         1.60 o
   2   1   0       3877.26       3895.86        52.70 o
   3   1   0       1074.62       1110.91        13.25 o
   4   1   0        277.91        354.31         5.29 o
   5   1   0         77.20         74.00         2.43 o
   6   1   0         69.35         54.12         2.56 o
   7   1   0         10.03         12.44         1.74 o
   8   1   0          1.37          3.09         1.56 o
   9   1   0         37.07         37.55         2.62 o
  10   1   0        216.34        220.74         5.96 o
  11   1   0         42.52         37.98         4.22 o
  12   1   0         54.23         61.64         9.24 o
  13   1   0        169.17        183.06        17.72 o
 -14   2   0         21.13         20.82         3.85 o
 -13   2   0        499.85        467.54        28.41 o
 -12   2   0        318.02        287.61         8.52 o
 -11   2   0        828.29        831.24        15.96 o
 -10   2   0        808.23        767.22        14.57 o
  -9   2   0         14.46         19.79         3.59 o
  -8   2   0          0.47          1.31         1.19 o
  -7   2   0       2940.62       3063.37        37.28 o
  -6   2   0        189.12        191.89         3.47 o
  -5   2   0        521.21        663.93         8.43 o
  -4   2   0         33.39         42.98         3.33 o
  -3   2   0       4048.09       4091.85        60.33 o
  -2   2   0       1005.67       1084.86        12.56 o
  -1   2   0         99.09         95.39         1.80 o
   0   2   0          6.89          8.93         0.86 o
   1   2   0       4120.54       4411.95        51.67 o
   2   2   0        918.95        916.65        13.41 o
   3   2   0        281.13        324.42         4.98 o
   4   2   0        359.52        400.38         6.03 o
   5   2   0        945.41       1116.69        14.19 o
   6   2   0        729.06        836.14        11.47 o
   7   2   0          0.36         -1.40         1.40 o
   8   2   0         80.87         99.39         3.56 o
   9   2   0         14.35         18.52         2.29 o
  10   2   0         89.54         92.68         3.71 o
  11   2   0         20.63         21.50         3.69 o
  12   2   0         90.16        100.05         5.98 o
 -15   3   0        105.22        111.75         6.71 o
 -14   3   0        243.12        239.13         8.30 o
 -13   3   0        276.32        295.47         8.93 o
 -12   3   0          4.58          7.74         2.89 o
 -11   3   0         44.03         37.92         9.62 o
 -10   3   0        272.35        250.11         7.12 o
  -9   3   0        587.04        564.73        11.25 o
  -8   3   0         52.48         43.71         7.42 o
  -7   3   0        790.18        779.66        13.44 o
  -6   3   0          7.31          4.32         2.50 o
  -5   3   0       1615.51       1690.79        24.73 o
  -4   3   0       1917.86       2189.57        31.05 o
  -3   3   0        508.05        532.87         6.67 o
  -2   3   0        570.93        603.69         7.42 o
  -1   3   0       4476.80       4250.18        49.71 o
   0   3   0        162.74        171.27         3.34 o
   1   3   0       1043.43       1133.08        13.43 o
   2   3   0         51.89         53.46         2.00 o
   3   3   0       1325.12       1378.57        16.63 o
   4   3   0          0.28          1.28         1.22 o
   5   3   0          4.97          4.56         1.44 o
   6   3   0        534.81        507.42        13.16 o
   7   3   0          3.46          4.15         1.74 o
   8   3   0        408.57        418.31         7.56 o
   9   3   0          1.22          2.49         3.34 o
  10   3   0         76.10         73.61         3.84 o
  11   3   0        124.80        133.71         6.27 o
  12   3   0         38.86         47.42         7.12 o
 -15   4   0         13.65         13.53         3.56 o
 -14   4   0          5.00          4.07         3.56 o
 -13   4   0        136.52        131.61         8.64 o
 -12   4   0         66.71         65.54         4.71 o
 -11   4   0        240.96        221.25         6.91 o
 -10   4   0        153.28        151.93         5.52 o
  -9   4   0         99.72         89.42         4.33 o
  -8   4   0         47.34         33.75         2.94 o
  -7   4   0        705.58        636.26        11.41 o
  -6   4   0          2.80          7.76         2.95 o
  -5   4   0       1741.83       1764.62        37.27 o
  -4   4   0       1449.01       1634.49        19.13 o
  -3   4   0       4057.12       4388.37        50.97 o
  -2   4   0        399.71        428.92         6.79 o
  -1   4   0         13.43         20.33         1.65 o
   0   4   0        700.37        854.30        16.07 o
   1   4   0       1319.28       1489.85        18.42 o
   2   4   0         98.82        142.23         3.14 o
   3   4   0        719.21        837.84        10.97 o
   4   4   0        427.29        422.27         6.72 o
   5   4   0        214.01        208.08         4.56 o
   6   4   0        890.46        967.33        13.39 o
   7   4   0         33.57         42.29         2.80 o
   8   4   0          0.02         -1.79         1.79 o
   9   4   0         41.05         48.21         3.32 o
  10   4   0         12.54         15.45         4.43 o
  11   4   0          0.01         -4.09         4.09 o
 -15   5   0         11.13         17.95         3.82 o
 -14   5   0          5.66          6.70         3.17 o
 -13   5   0          6.05          6.04         2.89 o
 -12   5   0         41.54         39.06         3.85 o
 -11   5   0        217.72        185.72        12.73 o
 -10   5   0         15.51         12.06         2.57 o
  -9   5   0          1.34          1.50         1.92 o
  -8   5   0        132.53        157.02         5.09 o
  -7   5   0        219.67        194.30         5.25 o
  -6   5   0          0.75          2.20         2.35 o
  -5   5   0       3143.69       3393.81        38.78 o
  -4   5   0        581.43        549.99         7.34 o
  -3   5   0        179.00        217.47         3.67 o
  -2   5   0       2045.63       2249.05        25.81 o
  -1   5   0          8.90         12.30         1.61 o
   0   5   0        494.75        508.40         7.05 o
   1   5   0        271.32        324.27         9.66 o
   2   5   0         30.07         35.47         2.40 o
   3   5   0         53.90         62.65         2.60 o
   4   5   0        683.26        722.11        12.09 o
   5   5   0        894.61        960.10        13.24 o
   6   5   0         94.14         95.48         3.59 o
   7   5   0          8.24         10.03         2.11 o
   8   5   0         25.07         22.64         2.56 o
   9   5   0         45.48         58.92         3.70 o
  10   5   0         97.47        109.45         9.62 o
 -15   6   0          2.01         -1.43         3.04 o
 -14   6   0          0.29          1.61         2.83 o
 -13   6   0         48.46         44.90         4.33 o
 -12   6   0       1062.67        994.03        18.58 o
 -11   6   0        171.71        167.78        10.15 o
 -10   6   0         70.75         57.04         7.50 o
  -9   6   0        645.38        628.18        12.21 o
  -8   6   0        394.59        394.34        12.12 o
  -7   6   0        921.79        922.62        15.47 o
  -6   6   0        173.09        184.87         3.42 o
  -5   6   0        260.12        243.33         4.17 o
  -4   6   0        107.05        101.67         2.56 o
  -3   6   0        378.28        416.93         6.08 o
  -2   6   0         14.01         15.63         1.27 o
  -1   6   0        362.28        419.30         6.17 o
   0   6   0          8.31         12.73         1.35 o
   1   6   0        222.83        215.03         4.16 o
   2   6   0        192.04        195.31         7.04 o
   3   6   0          0.06          0.03         1.42 o
   4   6   0         60.30         67.29         2.97 o
   5   6   0         44.68         44.21         2.80 o
   6   6   0         10.03          3.26         1.85 o
   7   6   0          8.32          4.29         2.11 o
   8   6   0         68.56         80.05         5.24 o
   9   6   0         20.91         19.37         3.60 o
  10   6   0         44.24         45.54         6.89 o
 -15   7   0          5.64          2.53         3.27 o
 -14   7   0         57.45         61.81         9.24 o
 -13   7   0         71.04         69.57         5.23 o
 -12   7   0        205.89        187.32         6.69 o
 -11   7   0         13.63         21.60         3.16 o
 -10   7   0        122.86        115.81         4.87 o
  -9   7   0         62.95         47.40         3.58 o
  -8   7   0        306.50        313.87         7.50 o
  -7   7   0        441.10        445.85         6.61 o
  -6   7   0        516.12        465.34         6.88 o
  -5   7   0         87.35         68.43         2.30 o
  -4   7   0         12.01         10.59         1.33 o
  -3   7   0         23.55         29.74         1.74 o
  -2   7   0          0.44         -1.00         1.00 o
  -1   7   0        185.13        179.14         3.70 o
   0   7   0          0.38          0.13         1.10 o
   1   7   0         91.30         95.26         3.56 o
   2   7   0         50.46         56.93         4.01 o
   3   7   0        300.04        309.82         5.92 o
   4   7   0        514.77        486.32         8.15 o
   5   7   0          0.23         -0.52         2.02 o
   6   7   0        393.76        405.44         9.96 o
   7   7   0        134.42        137.12         6.16 o
   8   7   0        107.79        115.27         5.87 o
   9   7   0          0.40          1.67         4.09 o
 -15   8   0          0.08          1.03         3.08 o
 -14   8   0        394.20        377.01        18.10 o
 -13   8   0         29.01         25.47         3.74 o
 -12   8   0         22.93         21.65         3.32 o
 -11   8   0          0.06          2.59         3.26 o
 -10   8   0        968.94        939.58        17.08 o
  -9   8   0        201.69        181.87         6.36 o
  -8   8   0          7.71         10.36         2.02 o
  -7   8   0        265.84        263.88         4.80 o
  -6   8   0        714.22        715.17         9.89 o
  -5   8   0       1206.68       1188.68        15.04 o
  -4   8   0        430.04        422.15         6.66 o
  -3   8   0        957.00        892.94        18.22 o
  -2   8   0         99.76         91.28         3.20 o
  -1   8   0          8.44          3.22         1.74 o
   0   8   0         23.55         23.69         1.87 o
   1   8   0        183.93        203.00         4.53 o
   2   8   0        176.25        170.16         4.30 o
   3   8   0        295.44        303.49         6.04 o
   4   8   0        168.98        186.18         6.64 o
   5   8   0        188.21        191.05         6.80 o
   6   8   0         70.16         82.95         5.91 o
   7   8   0         27.81         27.17         3.96 o
   8   8   0         57.93         59.23         7.27 o
 -15   9   0          5.22          1.15         3.48 o
 -14   9   0         86.76         90.34         5.77 o
 -13   9   0        288.71        277.45         8.67 o
 -12   9   0         94.64         91.73         6.29 o
 -11   9   0         57.76         55.42         6.51 o
 -10   9   0          3.57          7.42         2.46 o
  -9   9   0        398.91        370.87         9.09 o
  -8   9   0         11.40          6.05         1.47 o
  -7   9   0       1087.65       1059.00        15.47 o
  -6   9   0         90.83         83.19         2.92 o
  -5   9   0         26.54         28.77         2.60 o
  -4   9   0         83.32         81.10         2.92 o
  -3   9   0        216.85        221.79         4.65 o
  -2   9   0        152.93        126.05         3.52 o
  -1   9   0         46.52         49.07         2.54 o
   0   9   0        568.33        494.40         7.95 o
   1   9   0         43.29         35.44         2.39 o
   2   9   0         39.09         39.00         3.64 o
   3   9   0          2.89          0.52         2.72 o
   4   9   0        371.31        382.14         9.86 o
   5   9   0        122.19        117.45         7.42 o
   6   9   0        105.03        117.26         6.03 o
   7   9   0         17.50         11.97         4.85 o
 -15  10   0          5.14          6.89         3.37 o
 -14  10   0         59.17         67.11         7.57 o
 -13  10   0         22.59         21.60         3.59 o
 -12  10   0        129.46        129.06         5.88 o
 -11  10   0         12.32          6.94         2.80 o
 -10  10   0         59.84         51.48         4.70 o
  -9  10   0          0.06         -1.70         1.96 o
  -8  10   0        843.83        794.72        11.29 o
  -7  10   0        935.71        874.67        12.22 o
  -6  10   0         75.42         77.74         3.08 o
  -5  10   0         13.57         13.82         1.82 o
  -4  10   0         40.42         26.39         2.13 o
  -3  10   0         64.90         53.05         3.29 o
  -2  10   0         79.45         84.90         3.28 o
  -1  10   0        340.72        308.78         5.95 o
   0  10   0        909.27        852.87        12.18 o
   1  10   0        216.11        202.48         6.64 o
   2  10   0          0.36          1.90         2.61 o
   3  10   0         28.91         28.44         3.79 o
   4  10   0         98.11         94.37         6.97 o
   5  10   0         72.12         72.84         5.57 o
   6  10   0         14.22         16.97         5.45 o
 -15  11   0         40.46         37.10         4.74 o
 -14  11   0         21.04         15.56         3.58 o
 -13  11   0         99.53        100.09         5.62 o
 -12  11   0          1.06          2.59         2.61 o
 -11  11   0         26.79         31.95         5.30 o
 -10  11   0         50.85         57.42         4.27 o
  -9  11   0         37.10         38.57         3.52 o
  -8  11   0         22.61         18.72         2.56 o
  -7  11   0        770.77        759.29        20.57 o
  -6  11   0        238.75        239.55         5.33 o
  -5  11   0        190.32        187.52         5.28 o
  -4  11   0         24.35         25.96         2.33 o
  -3  11   0         34.93         39.78         2.60 o
  -2  11   0         37.57         40.43         4.03 o
  -1  11   0         15.20         18.87         5.45 o
   0  11   0         39.17         41.10         3.85 o
   1  11   0          0.08         -2.54         2.54 o
   2  11   0         58.07         59.60         4.71 o
   3  11   0        112.74        105.09         5.94 o
   4  11   0         35.60         40.06         4.70 o
   5  11   0         15.80         16.36         5.30 o
 -15  12   0          2.37          5.12         3.41 o
 -14  12   0        209.38        189.70        11.06 o
 -13  12   0          1.39          0.01         2.73 o
 -12  12   0          5.31          5.68         2.89 o
 -11  12   0         29.88         32.69         3.86 o
 -10  12   0         26.98         25.21         3.37 o
  -9  12   0         36.44         44.88         3.88 o
  -8  12   0         21.59         17.91         2.14 o
  -7  12   0        348.93        344.36         6.67 o
  -6  12   0          6.78          5.68         1.74 o
  -5  12   0         58.86         61.49         3.18 o
  -4  12   0         27.55         29.66         2.47 o
  -3  12   0        123.91        113.99         5.09 o
  -2  12   0        292.31        274.79         7.82 o
  -1  12   0          0.05          3.21         2.50 o
   0  12   0          0.11          1.94         2.72 o
   1  12   0         12.92         10.78         3.26 o
   2  12   0         85.81         94.58         8.26 o
   3  12   0         20.96         15.45         5.15 o
   4  12   0        211.04        223.30        11.82 o
 -14  13   0         48.26         48.41         7.20 o
 -13  13   0          1.71          1.95         2.99 o
 -12  13   0          7.09          7.92         2.94 o
 -11  13   0         29.21         27.96         3.79 o
 -10  13   0         97.63        109.73         5.34 o
  -9  13   0        313.07        306.84         8.52 o
  -8  13   0        149.17        162.96         8.01 o
  -7  13   0         14.38         19.23         2.32 o
  -6  13   0          3.11          2.31         2.19 o
  -5  13   0         16.89         14.54         3.48 o
  -4  13   0         57.36         64.44         6.14 o
  -3  13   0         78.85         85.13         4.74 o
  -2  13   0         27.53         31.63         3.75 o
  -1  13   0        174.19        176.32         6.80 o
   0  13   0         16.11         11.05         4.77 o
   1  13   0          0.08          0.61         3.36 o
   2  13   0        200.41        203.91        11.36 o
 -14  14   0         40.93         43.73         4.85 o
 -13  14   0         26.15         27.67         6.29 o
 -12  14   0         10.68          8.57         3.16 o
 -11  14   0         18.99         15.85         3.32 o
 -10  14   0         58.95         63.70         4.90 o
  -9  14   0          1.45          5.55         2.73 o
  -8  14   0          6.52         13.28         2.95 o
  -7  14   0         10.52          9.40         2.73 o
  -6  14   0         32.36         35.07         3.73 o
  -5  14   0          9.88         10.75         2.87 o
  -4  14   0         33.01         29.90         3.74 o
  -3  14   0        100.97         98.12         9.85 o
  -2  14   0        199.70        202.35        14.77 o
  -1  14   0          7.38         10.37         5.23 o
   0  14   0          0.19         -3.18         3.94 o
   1  14   0         12.31         11.06         4.85 o
 -13  15   0         26.92         27.67         4.92 o
 -12  15   0        142.20        151.42         9.62 o
 -11  15   0         38.26         37.03         4.22 o
 -10  15   0          7.09          6.70         6.14 o
  -9  15   0         47.14         51.21         6.82 o
  -8  15   0         36.45         29.09         5.61 o
  -7  15   0          4.53         12.36         3.02 o
  -6  15   0          2.58          4.00         2.80 o
  -5  15   0        155.23        172.47         7.12 o
  -4  15   0         18.73         27.22         3.80 o
  -3  15   0        201.00        212.99         7.70 o
  -2  15   0        211.24        217.86         8.01 o
  -1  15   0         12.30         13.63         5.45 o
 -11  16   0         13.27         10.60         5.30 o
 -10  16   0          7.02         11.82         5.30 o
  -9  16   0        180.70        189.98        11.06 o
  -8  16   0          1.67          3.64         4.54 o
  -7  16   0          1.33          4.07         2.89 o
  -6  16   0         11.68         10.90         4.01 o
  -5  16   0          6.51          6.90         5.83 o
  -4  16   0          3.63          5.65         3.21 o
   4 -16   1          0.05         -0.54         2.84 o
   5 -16   1          1.15          1.94         2.98 o
   6 -16   1          0.02          6.13         3.13 o
   7 -16   1         35.15         44.46         4.51 o
   8 -16   1          0.09          0.30         4.39 o
   9 -16   1         14.18         20.60         5.61 o
  10 -16   1          4.22          4.24         4.85 o
  11 -16   1          3.70          6.06         5.00 o
   1 -15   1        114.51        138.33         6.79 o
   2 -15   1         59.62         64.83         6.06 o
   3 -15   1         12.17         10.86         3.48 o
   4 -15   1         18.58         14.96         3.41 o
   5 -15   1         42.06         51.52         4.71 o
   6 -15   1         14.30         18.58         3.38 o
   7 -15   1         11.22          8.81         2.91 o
   8 -15   1          1.07          0.15         4.09 o
   9 -15   1         42.11         49.08         6.97 o
  10 -15   1          2.69          0.05         2.73 o
  11 -15   1          2.12         -1.26         2.87 o
  12 -15   1         18.56         21.70         3.89 o
  13 -15   1        123.11        122.21         6.42 o
  -1 -14   1         76.40         82.83        10.53 o
   0 -14   1          6.18          5.56         3.34 o
   1 -14   1          2.70          5.03         3.02 o
   2 -14   1        108.77        104.57         5.67 o
   3 -14   1         23.99         25.14         3.69 o
   4 -14   1         47.73         52.50         4.44 o
   5 -14   1         76.12         86.16         5.08 o
   6 -14   1         13.50         10.14         2.83 o
   7 -14   1         77.70         77.61         4.94 o
   8 -14   1         21.71         27.38         3.38 o
   9 -14   1        338.29        347.36         9.27 o
  10 -14   1        139.43        137.90         9.85 o
  11 -14   1         11.96         13.74         3.41 o
  12 -14   1         28.30         31.52         7.88 o
  13 -14   1          3.18          3.58         3.16 o
  14 -14   1          0.06          1.48         3.26 o
  -2 -13   1         50.43         54.68         5.19 o
  -1 -13   1         64.08         63.72         6.36 o
   0 -13   1         67.67         70.75         5.25 o
   1 -13   1         46.44         42.05         4.62 o
   2 -13   1        103.97         91.09         5.14 o
   3 -13   1        214.65        203.59         6.90 o
   4 -13   1          7.40         11.87         5.53 o
   5 -13   1         65.07         71.07         6.06 o
   6 -13   1        111.93        104.70         5.28 o
   7 -13   1         12.72         15.02         2.16 o
   8 -13   1         31.78         38.93         5.76 o
   9 -13   1          3.12          3.17         2.47 o
  10 -13   1         58.83         61.98         4.64 o
  11 -13   1        177.28        163.38         6.62 o
  12 -13   1          0.34         -0.23         2.79 o
  13 -13   1        121.50        116.02         6.16 o
  14 -13   1         20.84         28.89         4.28 o
  -4 -12   1         59.39         71.51         8.03 o
  -3 -12   1          0.01         -1.14         3.17 o
  -2 -12   1          3.79          1.40         3.08 o
  -1 -12   1          2.96          4.17         2.84 o
   0 -12   1         17.77         30.25         6.29 o
   1 -12   1         29.78         27.24         3.42 o
   2 -12   1         71.97         76.17         5.83 o
   3 -12   1        212.97        221.70        10.91 o
   4 -12   1          1.34         -0.16         4.17 o
   5 -12   1         22.52         19.12         2.14 o
   6 -12   1        229.64        213.95         5.12 o
   7 -12   1        169.09        156.49         4.33 o
   8 -12   1          3.33          5.89         1.78 o
   9 -12   1         17.76         21.88         3.13 o
  10 -12   1          4.93          3.73         2.56 o
  11 -12   1        552.06        537.43        26.51 o
  12 -12   1          4.00          7.42         3.02 o
  13 -12   1         19.36         22.58         3.85 o
  14 -12   1         12.93         19.37         6.44 o
  15 -12   1         56.55         57.11         5.40 o
  -5 -11   1        130.52        137.37         7.17 o
  -4 -11   1         29.65         27.21         8.64 o
  -3 -11   1         33.14         41.32         4.60 o
  -2 -11   1          2.68          7.51         2.91 o
  -1 -11   1         60.98         51.09         4.33 o
   0 -11   1        102.07        106.25         5.30 o
   1 -11   1        243.69        196.25        11.97 o
   2 -11   1          0.09         -1.87         2.03 o
   3 -11   1          1.95         -0.28         1.49 o
   4 -11   1         38.63         40.17         5.22 o
   5 -11   1         79.55         71.03         3.14 o
   6 -11   1        622.72        620.36         9.64 o
   7 -11   1         65.46         62.69         3.46 o
   8 -11   1        130.19        129.16         3.95 o
   9 -11   1         45.66         54.18         4.16 o
  10 -11   1          3.79          7.14         4.39 o
  11 -11   1        290.48        260.53         7.92 o
  12 -11   1        222.97        219.95         7.55 o
  13 -11   1        194.15        184.47         7.27 o
  14 -11   1          1.20          3.53         3.04 o
  15 -11   1         23.96         20.91         6.21 o
  -6 -10   1         33.22         38.89         4.76 o
  -5 -10   1          2.05          0.01         6.36 o
  -4 -10   1         75.73         71.16         5.30 o
  -3 -10   1          3.27          2.02         2.80 o
  -2 -10   1         45.50         43.68         4.02 o
  -1 -10   1          0.20          0.98         4.09 o
   0 -10   1        172.11        175.26         6.15 o
   1 -10   1         98.52         91.55         4.30 o
   2 -10   1         54.80         50.01         2.68 o
   3 -10   1          2.20          1.74         1.50 o
   4 -10   1       1615.30       1600.06        20.10 o
   5 -10   1        264.32        230.60         6.17 o
   6 -10   1        857.98        830.61        13.90 o
   7 -10   1         73.70         71.18         3.00 o
   8 -10   1        353.41        349.80         6.26 o
   9 -10   1         92.32         75.51         4.22 o
  10 -10   1         32.47         38.00         3.59 o
  11 -10   1         13.30          8.71         2.79 o
  12 -10   1        129.25        124.74         5.73 o
  13 -10   1        218.15        209.43         7.65 o
  14 -10   1          9.57          6.62         3.27 o
  15 -10   1          0.61         -2.72         2.72 o
  -7  -9   1         43.10         48.91         5.11 o
  -6  -9   1          1.98         -0.08         3.08 o
  -5  -9   1          7.50          4.34         3.09 o
  -4  -9   1          0.53         -1.82         3.94 o
  -3  -9   1         33.04         31.23         3.62 o
  -2  -9   1         50.10         39.87         3.80 o
  -1  -9   1          3.48          3.49         2.88 o
   0  -9   1         69.29         42.74         2.39 o
   1  -9   1        225.77        201.51         4.36 o
   2  -9   1        532.26        542.08         8.26 o
   3  -9   1         41.97         54.00         3.84 o
   4  -9   1        370.14        380.36         6.40 o
   5  -9   1        528.97        522.89         8.04 o
   6  -9   1       1273.63       1243.28        16.01 o
   7  -9   1        570.14        579.15         8.67 o
   8  -9   1         57.17         50.44         2.36 o
   9  -9   1        204.07        181.82         6.09 o
  10  -9   1         18.39         20.21         2.94 o
  11  -9   1          7.31          7.72         2.78 o
  12  -9   1         26.38         33.59         7.65 o
  13  -9   1         20.49         21.21         3.69 o
  14  -9   1        238.06        240.54         8.41 o
  15  -9   1          2.88         -0.47         2.98 o
  -8  -8   1          1.59         -1.05         3.56 o
  -7  -8   1        415.56        457.40        11.62 o
  -6  -8   1        102.27         97.82         5.56 o
  -5  -8   1          0.02         -2.46         4.17 o
  -4  -8   1          1.29         -0.63         2.43 o
  -3  -8   1        598.04        579.13        18.63 o
  -2  -8   1        255.47        257.59         5.23 o
  -1  -8   1        163.99        157.67         5.04 o
   0  -8   1        627.46        557.73         8.91 o
   1  -8   1          5.70          1.07         1.19 o
   2  -8   1         35.99         36.93         2.02 o
   3  -8   1         71.42         73.96         2.90 o
   4  -8   1         35.16         34.30         1.99 o
   5  -8   1        784.24        769.90        10.49 o
   6  -8   1       1135.93       1087.49        15.73 o
   7  -8   1       1583.41       1463.83        18.17 o
   8  -8   1        400.55        365.10         7.00 o
   9  -8   1          0.10          2.75         2.13 o
  10  -8   1        165.10        153.11         5.57 o
  11  -8   1          0.36          1.50         2.39 o
  12  -8   1        147.83        141.86         5.89 o
  13  -8   1        159.23        150.88         6.48 o
  14  -8   1         10.65         14.41         5.98 o
  15  -8   1         16.54         19.61         5.00 o
  -9  -7   1         13.93         14.34         3.71 o
  -8  -7   1          1.35          1.28         3.09 o
  -7  -7   1          0.31         -0.23         2.91 o
  -6  -7   1         63.94         64.02         4.82 o
  -5  -7   1          6.49          7.38         2.76 o
  -4  -7   1         48.38         47.58         2.83 o
  -3  -7   1          0.12          0.02         1.37 o
  -2  -7   1          6.49          7.30         1.45 o
  -1  -7   1        424.88        429.19         6.71 o
   0  -7   1        440.34        444.75        13.94 o
   1  -7   1          2.23          2.18         1.08 o
   2  -7   1       1122.00       1215.67        18.02 o
   3  -7   1         17.72         17.10         1.42 o
   4  -7   1         76.27         79.74         2.47 o
   5  -7   1         46.61         37.27         1.91 o
   6  -7   1        103.36        137.02         3.17 o
   7  -7   1        330.47        314.36         5.13 o
   8  -7   1         27.48         20.50         4.85 o
   9  -7   1          7.49          4.16         2.09 o
  10  -7   1         14.05         13.52         2.80 o
  11  -7   1          0.94          0.82         2.88 o
  12  -7   1         22.92         26.64         3.64 o
  13  -7   1        278.99        245.93         7.98 o
  14  -7   1         41.94         47.77         5.08 o
  15  -7   1         29.73         30.71         6.67 o
 -10  -6   1          7.72         12.46         3.64 o
  -9  -6   1         69.90         80.04         5.56 o
  -8  -6   1         33.61         41.19         4.25 o
  -7  -6   1        790.56        850.75        16.27 o
  -6  -6   1         29.01         24.59         2.49 o
  -5  -6   1        906.18        879.24        12.48 o
  -4  -6   1        294.68        285.51         7.08 o
  -3  -6   1          0.21         -0.53         1.41 o
  -2  -6   1        130.22        152.44         3.54 o
  -1  -6   1        254.34        246.70         4.41 o
   0  -6   1        117.15        117.74         2.99 o
   1  -6   1        874.18        916.08        14.53 o
   2  -6   1        184.63        194.71         3.62 o
   3  -6   1        806.78        893.65        11.29 o
   4  -6   1        221.64        291.87         4.73 o
   5  -6   1       1302.88       1313.60        16.02 o
   6  -6   1       2148.91       2306.58        30.44 o
   7  -6   1        164.18        153.61         2.89 o
   8  -6   1         23.68         29.50         2.89 o
   9  -6   1          1.30          1.49         1.98 o
  10  -6   1         12.67         11.65         2.67 o
  11  -6   1         64.76         69.25         9.17 o
  12  -6   1          1.22         -0.53         2.46 o
  13  -6   1        126.73        115.80         9.01 o
  14  -6   1          4.66          1.19         2.87 o
  15  -6   1          3.50         -0.43         3.23 o
 -11  -5   1         13.74          8.79         5.61 o
 -10  -5   1         30.23         34.79         4.32 o
  -9  -5   1          1.35         -2.06         2.66 o
  -8  -5   1          1.62          1.78         2.00 o
  -7  -5   1          4.76          8.06         2.01 o
  -6  -5   1         45.80         48.35         2.88 o
  -5  -5   1        349.11        351.62         6.39 o
  -4  -5   1       1035.00       1055.05        14.10 o
  -3  -5   1        603.83        548.00         9.54 o
  -2  -5   1         21.94         29.84         1.75 o
  -1  -5   1         12.58         12.97         1.94 o
   0  -5   1       1326.28       1617.26        19.03 o
   1  -5   1        849.57        968.41        11.92 o
   2  -5   1        442.14        465.36         6.37 o
   3  -5   1       1828.24       2083.69        24.03 o
   4  -5   1        101.11        142.27         2.90 o
   5  -5   1        168.27        159.37         3.01 o
   6  -5   1        299.38        337.69         5.03 o
   7  -5   1          3.91          2.95         1.89 o
   8  -5   1          7.41          8.36         2.07 o
   9  -5   1        710.16        667.56        12.85 o
  10  -5   1          0.99          2.27         2.22 o
  11  -5   1         44.13         48.95         5.30 o
  12  -5   1          0.39          0.93         2.58 o
  13  -5   1        133.09        119.36         5.72 o
  14  -5   1        104.87        108.51         6.14 o
  15  -5   1         47.78         42.86         4.82 o
 -11  -4   1         34.79         35.60         6.67 o
 -10  -4   1         11.72          8.90         2.47 o
  -9  -4   1         36.03         37.29         2.96 o
  -8  -4   1         29.73         26.93         2.63 o
  -7  -4   1        100.46         88.63         3.49 o
  -6  -4   1        213.56        224.34         4.99 o
  -5  -4   1        499.97        539.40         8.31 o
  -4  -4   1         30.34         20.43         1.74 o
  -3  -4   1        497.20        593.55         8.27 o
  -2  -4   1        896.92       1021.12        15.42 o
  -1  -4   1        146.19        118.53         3.08 o
   0  -4   1        117.18        146.27         5.09 o
   1  -4   1         69.91         64.33         1.74 o
   2  -4   1        416.50        407.05         5.53 o
   3  -4   1        987.88        983.57        11.85 o
   4  -4   1       2815.06       2990.67        34.60 o
   5  -4   1        343.27        447.36        10.79 o
   6  -4   1       1031.02        953.62        15.37 o
   7  -4   1        649.52        650.81        11.73 o
   8  -4   1        680.86        713.39        13.79 o
   9  -4   1        355.95        352.61        10.30 o
  10  -4   1        494.46        498.98        10.82 o
  11  -4   1         48.76         49.03         4.05 o
  12  -4   1         39.94         42.08         4.07 o
  13  -4   1         70.66         73.32         5.30 o
  14  -4   1        301.93        296.39         9.26 o
  15  -4   1         44.86         47.18         5.05 o
 -12  -3   1          0.30         -4.09         4.09 o
 -11  -3   1         58.04         78.54         5.39 o
 -10  -3   1         31.14         28.82         2.82 o
  -9  -3   1          4.05          1.37         1.83 o
  -8  -3   1         12.41          7.55         1.97 o
  -7  -3   1        564.41        601.08         9.31 o
  -6  -3   1        122.49        118.09         4.77 o
  -5  -3   1        781.15        854.38        11.46 o
  -4  -3   1        100.52        126.46         3.15 o
  -3  -3   1          5.64         13.76         1.32 o
  -2  -3   1         39.08         42.99         1.73 o
  -1  -3   1         44.63         48.55         2.87 o
   0  -3   1          0.07          2.43         2.00 o
   1  -3   1       3352.79       3350.28        39.47 o
   2  -3   1       1572.15       1565.48        18.14 o
   3  -3   1       2281.19       2334.44        27.40 o
   4  -3   1       2468.61       2756.67        36.54 o
   5  -3   1        217.07        221.51         3.49 o
   6  -3   1       1548.70       1669.62        19.69 o
   7  -3   1        238.72        192.95         3.50 o
   8  -3   1        849.59        840.03        11.06 o
   9  -3   1        314.31        312.33         7.76 o
  10  -3   1        380.04        375.35        15.07 o
  11  -3   1        380.46        371.43         9.43 o
  12  -3   1          3.35          3.50         2.88 o
  13  -3   1        254.71        250.32         8.23 o
  14  -3   1         24.88         22.68         3.99 o
 -12  -2   1        215.87        222.53        13.79 o
 -11  -2   1         51.61         48.93         5.15 o
 -10  -2   1          3.24          3.88         2.09 o
  -9  -2   1         91.18         93.51         7.60 o
  -8  -2   1        170.13        164.13         4.36 o
  -7  -2   1        189.61        195.53         4.56 o
  -6  -2   1         30.89         36.50         2.21 o
  -5  -2   1         25.49         27.95         1.83 o
  -4  -2   1         78.13         84.79         2.54 o
  -3  -2   1       1794.29       1920.12        22.19 o
  -2  -2   1        149.30        185.31         3.92 o
  -1  -2   1      12412.32      12487.79       146.66 o
   0  -2   1        766.61        808.17        16.41 o
   1  -2   1        816.19        843.84        25.99 o
   2  -2   1       1116.69       1135.39        13.23 o
   3  -2   1       7459.97       7438.71        85.70 o
   4  -2   1         85.28         61.81         1.73 o
   5  -2   1       1168.37       1250.99        14.94 o
   6  -2   1         57.25         66.43         2.09 o
   7  -2   1         22.47         26.31         1.67 o
   8  -2   1        265.53        278.88         5.04 o
   9  -2   1        296.39        267.53         6.32 o
  10  -2   1         62.79         59.53         4.23 o
  11  -2   1          0.15          1.55         4.24 o
  12  -2   1        162.14        150.34        13.86 o
  13  -2   1         46.23         44.01         6.74 o
  14  -2   1          1.85         -0.97         2.98 o
 -13  -1   1          0.19         -0.19         3.10 o
 -12  -1   1        110.73        117.67         6.09 o
 -11  -1   1        106.11        105.59         8.03 o
 -10  -1   1         19.74         17.55         3.21 o
  -9  -1   1          5.72         10.05         1.91 o
  -8  -1   1          1.96          4.59         1.60 o
  -7  -1   1        314.36        353.40         6.13 o
  -6  -1   1        266.95        320.84         5.48 o
  -5  -1   1         46.03         54.17         2.17 o
  -4  -1   1        390.78        487.69         6.72 o
  -3  -1   1       1241.14       1355.35        15.87 o
  -2  -1   1       8408.48       8830.23       100.49 o
  -1  -1   1       1642.21       1674.68        19.46 o
   0  -1   1       8044.67       7547.18       120.06 o
   1  -1   1       9682.53       9001.07       297.70 o
   2  -1   1         10.14          8.10         0.84 o
   3  -1   1        811.78        774.32         9.46 o
   4  -1   1       1395.72       1353.77        15.92 o
   5  -1   1        359.75        310.61         4.85 o
   6  -1   1         28.19         22.17         2.63 o
   7  -1   1        639.19        671.74        11.14 o
   8  -1   1         56.62         57.33         2.56 o
   9  -1   1        962.83        948.89        12.99 o
  10  -1   1          0.81          0.61         2.36 o
  11  -1   1        324.21        307.27         9.01 o
  12  -1   1        669.83        655.53        14.14 o
  13  -1   1         39.67         32.22         4.17 o
  14  -1   1          0.52          2.20         3.19 o
 -14   0   1        183.53        186.68         7.71 o
 -13   0   1         15.03         16.18         4.17 o
 -12   0   1        100.75        108.51         5.57 o
 -11   0   1        279.36        279.24         8.94 o
 -10   0   1        383.68        381.40         9.24 o
  -9   0   1         11.99         13.97         1.90 o
  -8   0   1        260.28        245.31         9.56 o
  -7   0   1        271.87        244.23         4.63 o
  -6   0   1       1711.08       1901.30        25.43 o
  -5   0   1        666.18        678.08         8.91 o
  -4   0   1         98.52        110.38         2.91 o
  -3   0   1       4124.55       4374.81        72.15 o
  -2   0   1       3771.63       3952.15        46.13 o
  -1   0   1        628.61        659.22        10.70 o
   1   0   1       1707.20       1844.24        33.25 o
   2   0   1        123.41        164.38         7.39 o
   3   0   1        138.19        169.85         2.93 o
   4   0   1       2514.60       2840.58        36.29 o
   5   0   1         10.68         22.54         1.57 o
   6   0   1        529.27        530.10         7.69 o
   7   0   1       1038.64       1069.55        17.46 o
   8   0   1         25.97         30.47         2.42 o
   9   0   1        136.74        135.48         3.99 o
  10   0   1         10.00          9.24         2.68 o
  11   0   1         70.63         71.26         4.97 o
  12   0   1          9.95         10.66         3.37 o
  13   0   1         26.04         24.84         4.07 o
 -14   1   1         85.87         89.81         6.21 o
 -13   1   1        292.01        300.37         9.16 o
 -12   1   1        467.42        466.60        18.33 o
 -11   1   1         19.74         25.36         3.48 o
 -10   1   1        739.51        734.73        14.24 o
  -9   1   1        232.87        237.78         4.85 o
  -8   1   1        128.23        140.27         4.36 o
  -7   1   1        116.96         94.25         3.96 o
  -6   1   1        836.20        903.40        11.46 o
  -5   1   1        130.21         93.86         2.84 o
  -4   1   1       3663.33       3928.04        68.18 o
  -3   1   1        994.59       1013.38        11.88 o
  -2   1   1        722.67        794.27         7.91 o
  -1   1   1       9694.67       9392.23       112.03 o
   0   1   1       1109.45       1114.68        11.88 o
   1   1   1       3670.58       3797.02        44.25 o
   2   1   1       6636.70       6793.34       114.91 o
   3   1   1        154.97        186.13         3.32 o
   4   1   1        437.29        423.08         7.90 o
   5   1   1        278.29        337.41         5.47 o
   6   1   1       2490.33       2649.53        31.03 o
   7   1   1          3.20          3.42         1.80 o
   8   1   1          2.51          4.59         1.67 o
   9   1   1        141.92        143.42         6.20 o
  10   1   1         92.04         93.80         5.09 o
  11   1   1          4.50          2.01         2.83 o
  12   1   1          4.96          1.13         3.05 o
  13   1   1         11.00          8.34         3.59 o
 -14   2   1        561.98        544.49        24.69 o
 -13   2   1         24.37         28.56         4.07 o
 -12   2   1        141.24        130.46         6.00 o
 -11   2   1          0.01         -1.85         2.41 o
 -10   2   1        394.50        358.79         9.32 o
  -9   2   1        379.40        372.17         6.09 o
  -8   2   1       1198.66       1216.85        20.86 o
  -7   2   1         24.78         27.80         1.62 o
  -6   2   1        138.57        134.92         2.70 o
  -5   2   1         88.73        131.45         2.34 o
  -4   2   1       1161.81       1108.58        16.49 o
  -3   2   1       2025.62       2180.23        21.49 o
  -2   2   1         67.26         70.54         1.47 o
  -1   2   1          7.04          6.73         0.80 o
   0   2   1        385.36        396.87         6.21 o
   1   2   1        643.12        621.75         8.35 o
   2   2   1       1246.44       1248.19        14.75 o
   3   2   1        399.75        380.93         5.60 o
   4   2   1         98.85         84.13         3.15 o
   5   2   1        429.02        448.26         7.35 o
   6   2   1          3.09          1.58         1.40 o
   7   2   1          3.71          1.70         1.76 o
   8   2   1        501.10        501.78         8.35 o
   9   2   1         47.56         49.74         3.67 o
  10   2   1        150.99        153.68         4.73 o
  11   2   1        154.82        162.79         6.53 o
  12   2   1         69.57         73.68         5.46 o
 -15   3   1          0.55          0.82         3.09 o
 -14   3   1         49.10         45.31         4.77 o
 -13   3   1         32.83         31.02         3.90 o
 -12   3   1        388.57        370.11        21.36 o
 -11   3   1         60.78         63.34         4.48 o
 -10   3   1         14.40          9.17         2.57 o
  -9   3   1         79.60         79.33         4.09 o
  -8   3   1       2323.88       2256.88        33.62 o
  -7   3   1       3094.64       3134.29        44.85 o
  -6   3   1        225.19        221.22         5.30 o
  -5   3   1       1226.78       1425.72        29.39 o
  -4   3   1        382.08        449.15         7.71 o
  -3   3   1          8.21          3.33         1.86 o
  -2   3   1       1342.31       1327.17        15.30 o
  -1   3   1      12960.37      12599.47       151.06 o
   0   3   1        142.39        144.69         2.65 o
   1   3   1       1228.67       1274.30        15.04 o
   2   3   1        110.82        175.67         3.38 o
   3   3   1       1237.12       1338.83        16.32 o
   4   3   1       1836.70       1821.71        21.83 o
   5   3   1        283.18        316.20         5.65 o
   6   3   1        165.37        152.31         4.24 o
   7   3   1        876.03        949.11        13.29 o
   8   3   1         13.90         18.68         2.40 o
   9   3   1          0.24          0.43         1.97 o
  10   3   1        239.15        243.92         6.12 o
  11   3   1         60.49         61.30         7.27 o
  12   3   1         13.96         13.41         3.64 o
 -15   4   1         38.59         34.47         4.55 o
 -14   4   1          6.80          1.87         2.91 o
 -13   4   1         98.11         95.06         7.65 o
 -12   4   1         40.77         50.31         4.34 o
 -11   4   1        190.08        179.61         6.16 o
 -10   4   1         24.37         22.41         5.00 o
  -9   4   1        381.35        409.73         9.11 o
  -8   4   1        832.43        779.91        17.72 o
  -7   4   1       1628.98       1516.05        23.18 o
  -6   4   1         15.90         20.79         2.58 o
  -5   4   1       1066.86       1136.90        17.40 o
  -4   4   1        475.49        484.72         6.45 o
  -3   4   1          0.58          6.04         0.95 o
  -2   4   1       3167.51       3335.43        39.41 o
  -1   4   1         30.21         22.95         1.52 o
   0   4   1       1761.22       1803.57        20.89 o
   1   4   1        248.98        235.93         4.04 o
   2   4   1         49.82         51.31         2.21 o
   3   4   1          3.00         -0.15         1.20 o
   4   4   1        118.75        133.94         3.49 o
   5   4   1        435.14        459.48         7.55 o
   6   4   1        152.97        153.78         4.22 o
   7   4   1        249.89        251.75         5.59 o
   8   4   1          7.54          7.26         2.15 o
   9   4   1        270.12        286.83         6.58 o
  10   4   1        207.23        212.07         5.88 o
  11   4   1         53.15         48.78         6.82 o
 -15   5   1         71.34         77.14         5.89 o
 -14   5   1          5.37          0.76         2.79 o
 -13   5   1          6.36          3.16         2.76 o
 -12   5   1          3.15          4.64         2.73 o
 -11   5   1        885.85        825.38        15.64 o
 -10   5   1         41.19         32.18         5.30 o
  -9   5   1        126.22        113.41         4.55 o
  -8   5   1         18.79         18.94         2.41 o
  -7   5   1        482.80        448.26         8.84 o
  -6   5   1         30.95         30.37         2.41 o
  -5   5   1        137.50        144.52         3.57 o
  -4   5   1       2084.89       2285.59        26.55 o
  -3   5   1       1353.53       1417.32        16.78 o
  -2   5   1         91.29        138.41         3.34 o
  -1   5   1         20.00         13.30         1.25 o
   0   5   1          0.61          3.85         1.19 o
   1   5   1         10.82          1.98         1.50 o
   2   5   1        314.92        309.47         5.29 o
   3   5   1         38.14         37.50         2.23 o
   4   5   1         16.01         21.57         3.38 o
   5   5   1          0.02         -1.50         1.50 o
   6   5   1          6.93         10.39         5.80 o
   7   5   1         48.47         47.90         3.08 o
   8   5   1          1.10          4.85         2.11 o
   9   5   1        239.79        244.92         6.28 o
  10   5   1          5.30          4.81         3.13 o
 -15   6   1         13.85         10.83         3.64 o
 -14   6   1         34.84         29.69         4.07 o
 -13   6   1          9.26          6.07         3.11 o
 -12   6   1         20.68         14.11         2.99 o
 -11   6   1        817.47        789.44        15.10 o
 -10   6   1         54.40         42.65         3.58 o
  -9   6   1        804.89        795.01        14.46 o
  -8   6   1         34.23         32.27         2.89 o
  -7   6   1        255.50        243.75         6.05 o
  -6   6   1          5.64          4.01         0.98 o
  -5   6   1       1356.15       1439.45        17.37 o
  -4   6   1        267.85        243.78         4.20 o
  -3   6   1        196.97        228.44         4.02 o
  -2   6   1         22.90         35.77         2.04 o
  -1   6   1        766.94        869.37        11.18 o
   0   6   1        183.22        184.40         3.73 o
   1   6   1        285.83        291.24         5.55 o
   2   6   1         48.84         63.66         2.81 o
   3   6   1        336.48        309.67         5.77 o
   4   6   1        295.11        300.96         5.90 o
   5   6   1        135.58        135.47         4.44 o
   6   6   1        340.17        362.56         8.95 o
   7   6   1         58.64         64.08         3.61 o
   8   6   1          0.60          1.18         3.03 o
   9   6   1          1.29         -3.33         3.33 o
 -16   7   1         40.42         51.13         6.59 o
 -15   7   1          6.32          3.37         3.32 o
 -14   7   1        110.36        115.20         5.99 o
 -13   7   1        103.29         90.09         5.19 o
 -12   7   1        108.80         95.83         4.97 o
 -11   7   1        199.88        204.86         6.69 o
 -10   7   1         13.77         16.54         2.68 o
  -9   7   1         36.01         30.10         3.00 o
  -8   7   1        342.03        319.63         7.50 o
  -7   7   1        474.50        471.92        16.59 o
  -6   7   1        526.76        545.07         7.76 o
  -5   7   1         22.29         22.90         1.60 o
  -4   7   1        270.92        244.06         4.45 o
  -3   7   1       1590.02       1770.55        21.18 o
  -2   7   1         50.30         60.14         3.18 o
  -1   7   1         60.70         46.18         3.99 o
   0   7   1          0.54          1.17         1.18 o
   1   7   1        466.50        512.83         7.87 o
   2   7   1        261.04        246.97         5.14 o
   3   7   1        292.41        281.01         5.72 o
   4   7   1         58.52         57.64         4.34 o
   5   7   1        212.48        207.00         5.27 o
   6   7   1        254.37        256.25         6.01 o
   7   7   1        182.24        193.74         9.09 o
   8   7   1          1.07         -2.58         3.94 o
 -16   8   1         45.24         38.73         5.61 o
 -15   8   1          0.11         -1.62         2.87 o
 -14   8   1         33.80         34.16         4.23 o
 -13   8   1          5.14          3.05         2.67 o
 -12   8   1        282.83        286.78         8.19 o
 -11   8   1         67.64         61.72         8.11 o
 -10   8   1         53.89         44.46         3.69 o
  -9   8   1        729.22        695.89        13.27 o
  -8   8   1          9.45         10.55         2.13 o
  -7   8   1        345.38        339.71         5.70 o
  -6   8   1          1.01          1.99         1.14 o
  -5   8   1        144.01        137.62         3.38 o
  -4   8   1        436.86        428.02         6.70 o
  -3   8   1        297.36        315.81         5.47 o
  -2   8   1         18.20         18.25         1.65 o
  -1   8   1        403.89        385.54         6.47 o
   0   8   1          4.82          6.64         1.76 o
   1   8   1        337.81        293.54         5.69 o
   2   8   1        165.18        196.12        13.16 o
   3   8   1         88.72         93.07         3.57 o
   4   8   1         32.72         39.48         2.87 o
   5   8   1        365.94        371.01         9.48 o
   6   8   1         18.93         20.89         3.86 o
   7   8   1         26.59         23.48         5.45 o
   8   8   1          1.49         -1.21         4.39 o
 -16   9   1         37.11         34.95         6.89 o
 -15   9   1          8.55         10.19         3.36 o
 -14   9   1        384.28        353.92        10.12 o
 -13   9   1          1.52          2.51         2.65 o
 -12   9   1         89.51         94.45         6.97 o
 -11   9   1         32.19         36.77         3.94 o
 -10   9   1        255.24        241.54         7.12 o
  -9   9   1         63.07         52.74         4.17 o
  -8   9   1        829.38        808.74        11.20 o
  -7   9   1        805.35        747.97        10.53 o
  -6   9   1       1632.75       1633.11        20.20 o
  -5   9   1        363.29        354.27         6.16 o
  -4   9   1       1465.93       1414.39        17.89 o
  -3   9   1        129.82        138.56         3.72 o
  -2   9   1        321.05        343.29         6.07 o
  -1   9   1          0.00         -0.16         1.31 o
   0   9   1          6.24          8.48         1.82 o
   1   9   1        186.31        152.84         4.21 o
   2   9   1          2.35          2.26         1.93 o
   3   9   1          1.26          1.11         2.73 o
   4   9   1         73.18         77.16         5.14 o
   5   9   1        154.76        171.16         9.01 o
   6   9   1          5.71          4.70         4.09 o
   7   9   1         11.84          1.06         4.24 o
 -15  10   1         41.47         39.07         4.60 o
 -14  10   1        194.55        200.29         7.71 o
 -13  10   1         70.91         55.12         6.74 o
 -12  10   1        156.98        147.71         6.32 o
 -11  10   1          5.79          6.50         2.73 o
 -10  10   1        237.20        194.04         6.37 o
  -9  10   1        101.00        101.66         5.23 o
  -8  10   1          1.00         -0.58         1.34 o
  -7  10   1        247.33        249.82         7.71 o
  -6  10   1       1151.45       1144.01        15.18 o
  -5  10   1         71.37         65.17         2.89 o
  -4  10   1         14.52         16.28         2.00 o
  -3  10   1          9.36         16.92         2.20 o
  -2  10   1        295.47        319.86         6.13 o
  -1  10   1        135.22        112.05         3.68 o
   0  10   1          0.59         -0.63         1.60 o
   1  10   1          7.43          4.68         2.58 o
   2  10   1          5.81          5.62         2.73 o
   3  10   1         91.39         81.25         5.03 o
   4  10   1          5.00          2.75         3.17 o
   5  10   1         37.50         36.21         6.06 o
   6  10   1         98.65        100.44         9.24 o
 -15  11   1         86.52         87.46         8.71 o
 -14  11   1        151.34        141.95         6.69 o
 -13  11   1        261.09        254.28         8.35 o
 -12  11   1          8.66          4.71         2.72 o
 -11  11   1          0.01          0.07         2.33 o
 -10  11   1         23.07         29.83         5.76 o
  -9  11   1        228.73        226.41        10.76 o
  -8  11   1         25.67         26.33         2.25 o
  -7  11   1        116.82        113.67         3.65 o
  -6  11   1        328.80        334.63         6.36 o
  -5  11   1        312.72        286.36         5.83 o
  -4  11   1        382.89        344.06         9.28 o
  -3  11   1        789.65        739.52        11.05 o
  -2  11   1        890.24        828.77        13.23 o
  -1  11   1         74.15         65.77         3.97 o
   0  11   1         69.59         67.39         4.50 o
   1  11   1         56.62         52.05         4.39 o
   2  11   1         52.88         55.59         5.98 o
   3  11   1          9.89          4.39         4.39 o
   4  11   1         93.81        102.11         8.64 o
   5  11   1         86.51         82.87         8.94 o
 -15  12   1          0.25          3.74         3.36 o
 -14  12   1         74.71         67.94         5.57 o
 -13  12   1         55.85         56.42         4.92 o
 -12  12   1          1.47          9.40         3.05 o
 -11  12   1          5.77          7.92         2.84 o
 -10  12   1         10.97          7.14         2.67 o
  -9  12   1          2.69          0.02         2.24 o
  -8  12   1        198.97        187.55         5.93 o
  -7  12   1          7.87          7.75         1.84 o
  -6  12   1        104.94        105.54         3.70 o
  -5  12   1         29.37         25.12         2.42 o
  -4  12   1        123.71        129.57         7.51 o
  -3  12   1         90.47        101.95         3.78 o
  -2  12   1          0.69         -2.19         2.19 o
  -1  12   1         63.31         75.14         5.08 o
   0  12   1         95.88        101.42         5.41 o
   1  12   1          0.67         -2.72         2.72 o
   2  12   1        221.47        238.30        11.97 o
   3  12   1          1.73         -3.64         3.64 o
 -15  13   1        220.40        220.93         9.39 o
 -14  13   1        103.54         97.43         8.26 o
 -13  13   1         56.62         51.40         4.76 o
 -12  13   1         19.15         22.17         5.53 o
 -11  13   1         37.13         40.10         4.10 o
 -10  13   1         32.23         32.74         3.79 o
  -9  13   1         31.72         30.99         3.60 o
  -8  13   1         19.29         16.74         2.23 o
  -7  13   1         10.50         11.32         2.08 o
  -6  13   1          0.01         -0.89         1.59 o
  -5  13   1         14.84         15.65         2.20 o
  -4  13   1         32.76         46.59         3.91 o
  -3  13   1        200.96        201.14         6.80 o
  -2  13   1        115.43        126.84         6.82 o
  -1  13   1        122.62        117.48         5.67 o
   0  13   1         80.86         82.15         8.18 o
   1  13   1        163.59        183.61        10.60 o
   2  13   1         37.92         35.45         6.51 o
 -14  14   1        205.53        240.26         8.77 o
 -13  14   1         21.40         18.32         3.69 o
 -12  14   1          1.74         -0.08         2.83 o
 -11  14   1        134.12        136.92        12.35 o
 -10  14   1         77.96         79.64         5.00 o
  -9  14   1          2.34          0.97         2.73 o
  -8  14   1         11.35         13.02         2.89 o
  -7  14   1          1.77         -0.08         1.74 o
  -6  14   1          0.35          2.60         2.33 o
  -5  14   1         23.76         25.47         5.30 o
  -4  14   1         66.53         74.86         5.08 o
  -3  14   1         64.64         71.21         5.09 o
  -2  14   1         28.56         25.59         3.85 o
  -1  14   1          2.64         -2.58         3.64 o
   0  14   1         89.47         99.68         8.64 o
 -13  15   1        187.19        188.94        11.51 o
 -12  15   1         25.32         29.54         5.15 o
 -11  15   1         86.46         81.58         7.42 o
 -10  15   1         23.40         21.69         3.69 o
  -9  15   1          3.79         11.60         3.02 o
  -8  15   1         12.77         15.30         4.70 o
  -7  15   1          0.04          0.52         3.03 o
  -6  15   1        260.03        256.82         8.07 o
  -5  15   1         18.06         21.60         3.59 o
  -4  15   1          6.25         14.94         3.26 o
  -3  15   1          3.53          1.59         3.00 o
  -2  15   1         83.26         93.17         8.79 o
  -1  15   1         21.61         23.78         5.91 o
 -11  16   1          0.24          2.91         3.04 o
 -10  16   1          2.77         -3.79         3.79 o
  -9  16   1        105.18        124.38         9.09 o
  -8  16   1         17.80         22.42         5.45 o
  -7  16   1          0.67         -2.42         2.72 o
  -6  16   1         82.22         82.65         5.62 o
  -5  16   1         59.17         58.57         6.36 o
  -4  16   1        185.46        226.33        11.82 o
   4 -16   2          8.66          9.88         3.38 o
   5 -16   2         11.69         12.95         3.42 o
   6 -16   2        153.89        154.20         8.33 o
   7 -16   2         40.02         46.15         4.59 o
   8 -16   2         73.68         81.50         8.64 o
   9 -16   2        156.23        159.37        10.60 o
  10 -16   2        116.33        117.26         9.39 o
  11 -16   2         37.52         45.45         7.57 o
   1 -15   2         77.65         79.96         6.59 o
   2 -15   2         31.80         29.54         4.28 o
   3 -15   2         23.16         26.20         4.07 o
   4 -15   2         40.60         40.61         4.34 o
   5 -15   2         88.67         91.21         5.61 o
   6 -15   2        169.27        192.73        13.94 o
   7 -15   2         24.08         29.50         3.74 o
   8 -15   2         40.40         41.36         6.51 o
   9 -15   2        255.19        255.88        12.42 o
  10 -15   2         27.73         38.78         6.82 o
  11 -15   2          5.49         12.27         4.47 o
  12 -15   2          1.13          1.45         3.08 o
  -1 -14   2        198.47        214.89         8.40 o
   0 -14   2        247.09        283.92        10.45 o
   1 -14   2         14.30         15.63         3.64 o
   2 -14   2          3.90         13.52         3.42 o
   3 -14   2         34.22         36.79         4.05 o
   4 -14   2         32.71         36.21         3.91 o
   5 -14   2        107.57        117.06         5.57 o
   6 -14   2         67.24         69.09         4.72 o
   7 -14   2        119.88        120.48         5.59 o
   8 -14   2          2.82          2.12         4.09 o
   9 -14   2         25.15         30.83         3.71 o
  10 -14   2        328.78        345.13         9.47 o
  11 -14   2        153.49        166.76         6.90 o
  12 -14   2          5.77          1.07         2.99 o
  13 -14   2        166.20        162.37        10.60 o
  -2 -13   2          9.29          8.56         3.57 o
  -1 -13   2        128.87        127.05         6.37 o
   0 -13   2          5.11          3.11         2.95 o
   1 -13   2         23.28         17.46         3.41 o
   2 -13   2         26.92         34.13         6.59 o
   3 -13   2          6.73          6.95         4.17 o
   4 -13   2         70.28         77.02         4.60 o
   5 -13   2          9.23         16.71         5.91 o
   6 -13   2         90.05         88.98         8.11 o
   7 -13   2         38.33         42.17         3.94 o
   8 -13   2         23.87         24.11         3.23 o
   9 -13   2        113.08        113.73        10.23 o
  10 -13   2         72.01         71.44         5.61 o
  11 -13   2        146.32        156.07         6.51 o
  12 -13   2         59.68         63.88         5.19 o
  13 -13   2          1.75          0.23         2.78 o
  14 -13   2         32.04         28.18         6.06 o
  -4 -12   2         63.30         69.15         5.74 o
  -3 -12   2         63.89         65.13        11.51 o
  -2 -12   2         12.42         10.06         3.52 o
  -1 -12   2         41.16         32.77         4.85 o
   0 -12   2         10.06          6.59         2.93 o
   1 -12   2        179.54        166.83         6.36 o
   2 -12   2         37.33         33.93         3.71 o
   3 -12   2        293.84        277.16         7.92 o
   4 -12   2         11.77         11.88         2.72 o
   5 -12   2          5.85          5.54         1.58 o
   6 -12   2         33.94         39.53         2.70 o
   7 -12   2        415.25        403.60         7.34 o
   8 -12   2          5.05          6.50         1.78 o
   9 -12   2        141.31        134.75         5.60 o
  10 -12   2         15.45         17.30         3.10 o
  11 -12   2        104.16        102.08         6.36 o
  12 -12   2        595.23        586.21        13.48 o
  13 -12   2        147.59        152.14         6.86 o
  14 -12   2          2.02         -1.24         5.91 o
  -5 -11   2          6.85          4.24         3.64 o
  -4 -11   2          0.40         -1.77         3.08 o
  -3 -11   2          1.74          0.97         2.95 o
  -2 -11   2          4.37          7.54         2.98 o
  -1 -11   2         12.95          7.95         2.87 o
   0 -11   2        427.64        384.86         9.64 o
   1 -11   2        117.90        111.89        15.15 o
   2 -11   2        241.48        219.53         6.80 o
   3 -11   2          0.82         -1.20         2.09 o
   4 -11   2        126.36        148.97         4.07 o
   5 -11   2        637.93        616.34         9.55 o
   6 -11   2         51.48         55.12         2.96 o
   7 -11   2         18.75         18.60         2.96 o
   8 -11   2        122.51        126.12         3.84 o
   9 -11   2        106.96        106.60         5.05 o
  10 -11   2          1.77          2.40         2.56 o
  11 -11   2          3.83          0.61         2.57 o
  12 -11   2        211.71        184.96         6.90 o
  13 -11   2         97.65         89.02         5.98 o
  14 -11   2         11.00         14.02         3.59 o
  15 -11   2          0.02         -3.48         3.48 o
  -6 -10   2         93.89        118.13        10.76 o
  -5 -10   2          1.97         -1.28         6.14 o
  -4 -10   2         31.51         34.48         7.42 o
  -3 -10   2         35.53         40.40        10.76 o
  -2 -10   2        197.66        193.08         9.01 o
  -1 -10   2        108.55        111.46         5.30 o
   0 -10   2         11.85         14.82         2.89 o
   1 -10   2          0.20          4.96         2.39 o
   2 -10   2        951.94        882.21        13.41 o
   3 -10   2       1056.91        967.18        13.12 o
   4 -10   2         12.42         11.76         2.49 o
   5 -10   2        409.11        399.90         6.90 o
   6 -10   2        133.49        130.89         3.79 o
   7 -10   2         41.76         49.08         2.67 o
   8 -10   2          0.59          1.72         1.38 o
   9 -10   2         11.70         12.66         2.78 o
  10 -10   2          0.05         -1.91         2.24 o
  11 -10   2          4.66          5.96         2.73 o
  12 -10   2         34.55         30.59         3.75 o
  13 -10   2         30.15         27.09         3.86 o
  14 -10   2          1.88          1.29         3.05 o
  15 -10   2         94.50         96.09         6.32 o
  -7  -9   2         24.17         27.63         4.38 o
  -6  -9   2        557.34        595.16        13.76 o
  -5  -9   2        109.14         93.08         5.59 o
  -4  -9   2          0.05         -2.35         2.35 o
  -3  -9   2         62.53         59.19         4.55 o
  -2  -9   2        256.10        236.94         7.12 o
  -1  -9   2        190.30        221.21         6.75 o
   0  -9   2        279.68        267.28         9.39 o
   1  -9   2          0.74         -0.12         1.24 o
   2  -9   2        478.63        480.93         7.49 o
   3  -9   2        191.81        177.91         3.59 o
   4  -9   2         33.03         37.89         2.21 o
   5  -9   2        911.04        845.62        11.59 o
   6  -9   2        777.57        728.48        10.37 o
   7  -9   2        249.21        234.98         4.82 o
   8  -9   2        130.77        113.76         3.17 o
   9  -9   2          0.47          1.89         2.25 o
  10  -9   2        558.19        547.81        11.88 o
  11  -9   2         24.00         23.80         3.37 o
  12  -9   2          2.91          1.29         4.01 o
  13  -9   2         75.13         80.21         5.62 o
  14  -9   2         72.66         61.76         5.25 o
  15  -9   2         81.97         78.49         5.94 o
  -8  -8   2        107.76        124.91         6.58 o
  -7  -8   2          4.58          0.96         3.17 o
  -6  -8   2         69.93         85.49         5.54 o
  -5  -8   2         16.53         23.29         4.70 o
  -4  -8   2         40.73         39.20         3.95 o
  -3  -8   2        115.89        110.04         8.18 o
  -2  -8   2        617.24        540.93        11.30 o
  -1  -8   2        233.04        247.32         4.74 o
   0  -8   2        103.35         80.20         2.59 o
   1  -8   2         58.86         49.98         2.22 o
   2  -8   2         26.84         28.58         2.09 o
   3  -8   2        180.51        188.88         3.94 o
   4  -8   2        686.44        727.71        10.02 o
   5  -8   2        822.52        853.80        11.50 o
   6  -8   2         24.82         27.53         1.87 o
   7  -8   2        312.64        323.10         5.59 o
   8  -8   2          0.20          2.85         1.15 o
   9  -8   2         20.63         26.74         3.10 o
  10  -8   2         51.19         51.83         3.96 o
  11  -8   2         13.42         14.29         3.05 o
  12  -8   2         36.12         32.98         3.79 o
  13  -8   2          1.51          3.47         2.83 o
  14  -8   2        115.55        118.30         6.21 o
  15  -8   2        152.77        143.10         6.89 o
  -9  -7   2          1.60         -1.44         3.86 o
  -8  -7   2        411.05        436.79        11.12 o
  -7  -7   2        492.98        524.98        18.18 o
  -6  -7   2          1.71         -2.05         2.61 o
  -5  -7   2        566.29        568.91        12.16 o
  -4  -7   2        111.30        111.84         5.22 o
  -3  -7   2         29.81         41.98         2.40 o
  -2  -7   2         95.97         96.66         3.14 o
  -1  -7   2        902.27        904.62        11.85 o
   0  -7   2         31.39         27.97         1.67 o
   1  -7   2        440.60        442.64         6.55 o
   2  -7   2        597.42        579.04         8.11 o
   3  -7   2          0.09          1.96         1.05 o
   4  -7   2        244.31        237.74         4.34 o
   5  -7   2         20.15         19.17         1.55 o
   6  -7   2          9.66          5.02         1.19 o
   7  -7   2          9.25          2.05         1.06 o
   8  -7   2         79.24         74.79         3.90 o
   9  -7   2          2.90          6.58         2.29 o
  10  -7   2          7.63          4.71         3.18 o
  11  -7   2        572.15        526.03        14.47 o
  12  -7   2          0.05         -1.31         2.33 o
  13  -7   2        193.82        158.13         6.64 o
  14  -7   2        291.64        277.44         8.94 o
  15  -7   2          0.56          5.18         3.19 o
 -10  -6   2          6.58          6.91         3.35 o
  -9  -6   2         34.41         22.65         3.88 o
  -8  -6   2         13.28         15.90         3.35 o
  -7  -6   2        203.05        206.17         7.09 o
  -6  -6   2          0.37          0.27         2.47 o
  -5  -6   2        105.66         93.67         3.42 o
  -4  -6   2          1.42          0.43         1.78 o
  -3  -6   2         12.05         12.92         2.04 o
  -2  -6   2        107.96        117.46         3.52 o
  -1  -6   2         53.97         55.52         2.02 o
   0  -6   2          0.75          0.04         0.85 o
   1  -6   2        326.13        315.99         5.92 o
   2  -6   2         12.21         11.70         1.28 o
   3  -6   2          6.01         12.88         1.30 o
   4  -6   2        464.49        462.67         6.68 o
   5  -6   2         22.98         22.50         1.73 o
   6  -6   2        463.05        439.47         8.24 o
   7  -6   2        203.65        204.08         6.85 o
   8  -6   2        508.05        461.57         9.64 o
   9  -6   2        400.60        379.48         8.84 o
  10  -6   2         13.60         17.85         3.71 o
  11  -6   2         13.36         14.42         3.03 o
  12  -6   2        473.80        446.97        10.98 o
  13  -6   2          9.48          9.20         8.18 o
  14  -6   2        100.77         96.08         6.00 o
  15  -6   2          0.95         -1.65         3.13 o
 -11  -5   2          5.61          4.39         5.45 o
 -10  -5   2          0.33         -1.43         2.77 o
  -9  -5   2         35.28         38.62         4.03 o
  -8  -5   2        170.00        188.69         6.77 o
  -7  -5   2          5.84          5.90         1.95 o
  -6  -5   2        120.98        123.23         5.23 o
  -5  -5   2          4.01          1.82         1.48 o
  -4  -5   2        120.08        121.71         3.36 o
  -3  -5   2        499.19        470.66         7.88 o
  -2  -5   2         36.21         39.63         2.84 o
  -1  -5   2        145.95        162.02         4.02 o
   0  -5   2       2232.59       2353.56        27.27 o
   1  -5   2          3.18          3.53         0.97 o
   2  -5   2        195.20        235.32         3.82 o
   3  -5   2       1319.47       1356.41        16.13 o
   4  -5   2        429.72        467.92         6.53 o
   5  -5   2         78.59        104.81         2.52 o
   6  -5   2        385.76        417.31         6.13 o
   7  -5   2        783.51        876.27        11.28 o
   8  -5   2        798.69        791.92        14.19 o
   9  -5   2         46.13         51.68         3.75 o
  10  -5   2          0.70          2.27         2.24 o
  11  -5   2          2.02          1.82         2.24 o
  12  -5   2        128.34        120.21        10.07 o
  13  -5   2         13.13         10.11         3.20 o
  14  -5   2          0.17          0.85         2.83 o
  15  -5   2         82.47         74.41         5.94 o
 -11  -4   2         26.95         16.82         5.76 o
 -10  -4   2          4.31          7.73         4.39 o
  -9  -4   2         75.79         84.13         3.74 o
  -8  -4   2        176.56        193.19         5.01 o
  -7  -4   2         40.42         42.17         3.31 o
  -6  -4   2        788.13        814.93        11.56 o
  -5  -4   2          5.91          5.75         1.51 o
  -4  -4   2        325.18        307.80         7.20 o
  -3  -4   2         34.91         54.23         2.07 o
  -2  -4   2          2.15          4.30         0.97 o
  -1  -4   2       1075.29       1045.23        12.77 o
   0  -4   2       1013.85       1101.29        13.11 o
   1  -4   2         65.68         80.04         1.95 o
   2  -4   2         12.71         16.11         1.30 o
   3  -4   2       1381.20       1414.30        16.60 o
   4  -4   2       2462.64       2583.91        32.53 o
   5  -4   2          1.66          0.00         1.39 o
   6  -4   2        212.39        206.64         7.36 o
   7  -4   2         63.88         57.64         1.94 o
   8  -4   2        843.63        856.28        11.21 o
   9  -4   2       1057.59       1072.12        18.48 o
  10  -4   2         47.06         44.42         5.30 o
  11  -4   2         35.58         34.27         3.62 o
  12  -4   2         75.90         69.73         6.51 o
  13  -4   2         12.93         17.28         3.30 o
  14  -4   2         34.92         38.67         4.54 o
 -12  -3   2         89.26         93.32         8.64 o
 -11  -3   2        119.64        136.41         6.28 o
 -10  -3   2         84.97         87.37         6.02 o
  -9  -3   2         43.23         47.02         3.00 o
  -8  -3   2          3.09          2.06         1.81 o
  -7  -3   2         88.37         85.27         4.53 o
  -6  -3   2         42.57         60.47         4.11 o
  -5  -3   2         39.03         39.55         2.18 o
  -4  -3   2         40.83         48.09         2.13 o
  -3  -3   2       4331.26       4752.56        54.74 o
  -2  -3   2        779.54        765.88         9.54 o
  -1  -3   2       1791.43       1882.99        36.51 o
   0  -3   2         28.33         32.15         0.86 o
   1  -3   2       1282.05       1286.68        17.82 o
   2  -3   2       2385.20       2449.16        28.45 o
   3  -3   2       1778.16       1938.66        22.32 o
   4  -3   2         36.64         43.97         1.57 o
   5  -3   2        930.00        903.35        11.28 o
   6  -3   2        201.74        205.09         3.71 o
   7  -3   2         45.10         61.10         2.17 o
   8  -3   2        111.42         97.29         4.29 o
   9  -3   2        977.07        969.54        26.81 o
  10  -3   2        346.16        324.80         8.35 o
  11  -3   2         74.95         73.30         4.64 o
  12  -3   2         35.30         29.00         3.73 o
  13  -3   2        282.31        294.49         9.09 o
  14  -3   2          4.46          6.45         3.30 o
 -13  -2   2          1.03         -4.70         4.70 o
 -12  -2   2        271.36        277.31         8.75 o
 -11  -2   2        290.55        290.04         8.66 o
 -10  -2   2         11.70         16.89         2.52 o
  -9  -2   2        170.64        184.39         4.73 o
  -8  -2   2        151.52        155.94         4.15 o
  -7  -2   2        432.07        465.81         7.97 o
  -6  -2   2        462.83        515.20         7.79 o
  -5  -2   2        167.46        196.54         3.97 o
  -4  -2   2        137.49        175.41         5.06 o
  -3  -2   2       1338.61       1389.82        16.41 o
  -2  -2   2       3331.14       3577.80        50.36 o
  -1  -2   2        956.51       1005.71        10.07 o
   0  -2   2         60.97         92.71         1.27 o
   1  -2   2          0.78         -0.07         0.73 o
   2  -2   2       2808.80       2736.60        31.35 o
   3  -2   2        785.23        794.79         9.63 o
   4  -2   2         36.80         28.69         2.44 o
   5  -2   2        381.34        444.10         6.32 o
   6  -2   2        325.00        319.54         5.15 o
   7  -2   2        502.99        465.90         7.00 o
   8  -2   2         93.82         82.51         2.85 o
   9  -2   2       1551.82       1526.15        29.39 o
  10  -2   2        146.59        143.76         9.70 o
  11  -2   2         63.09         69.15         4.66 o
  12  -2   2        145.55        144.14        20.38 o
  13  -2   2        169.96        171.02        10.91 o
  14  -2   2         17.02         10.62         3.64 o
 -13  -1   2         23.78         16.95         5.45 o
 -12  -1   2          0.05         -2.78         2.78 o
 -11  -1   2        121.06        128.32         7.35 o
 -10  -1   2        677.77        731.51        11.21 o
  -9  -1   2         32.33         42.30         3.04 o
  -8  -1   2        304.65        324.66         6.02 o
  -7  -1   2        144.37        148.22         3.65 o
  -6  -1   2         53.51         43.75         2.16 o
  -5  -1   2       3407.25       3669.94        41.59 o
  -4  -1   2        645.22        691.72         8.93 o
  -3  -1   2         10.74          5.37         0.93 o
  -2  -1   2        610.72        619.90         7.58 o
  -1  -1   2       1446.12       1509.74        17.34 o
   0  -1   2         72.89         58.67         1.22 o
   1  -1   2       3704.11       3697.85        42.82 o
   2  -1   2      15113.08      15036.29       227.12 o
   3  -1   2         25.24         20.27         1.18 o
   4  -1   2       1565.45       1718.30        20.02 o
   5  -1   2       1713.75       1777.99        20.97 o
   6  -1   2        159.27        156.34         5.14 o
   7  -1   2       1974.32       2057.01        24.61 o
   8  -1   2          0.58         -1.37         1.37 o
   9  -1   2        252.57        248.43         5.19 o
  10  -1   2         85.66         75.57         4.57 o
  11  -1   2         61.42         62.42         7.80 o
  12  -1   2         33.59         29.86         4.01 o
  13  -1   2         39.86         46.56         4.60 o
 -14   0   2          8.60          7.57         3.64 o
 -13   0   2        152.52        147.90        10.30 o
 -12   0   2        115.18        126.89         6.20 o
 -11   0   2         15.43         12.86         3.04 o
 -10   0   2          0.52          1.51         2.46 o
  -9   0   2         43.76         42.28         2.50 o
  -8   0   2         65.44         78.08         2.95 o
  -7   0   2          0.32         -0.14         1.13 o
  -6   0   2        210.19        209.59         3.94 o
  -5   0   2       2530.68       2868.32        32.73 o
  -4   0   2        710.47        834.19        12.32 o
  -3   0   2       3589.54       3805.42        50.44 o
  -2   0   2       3743.74       3827.13        72.19 o
  -1   0   2       4106.87       3868.44       167.43 o
   0   0   2       4621.49       4463.84        46.26 o
   1   0   2       1464.93       1467.72        16.84 o
   2   0   2       2888.88       3167.25        41.79 o
   3   0   2        206.48        219.13         5.31 o
   4   0   2         21.30         43.13         2.69 o
   5   0   2       1415.66       1461.57        17.66 o
   6   0   2        177.85        159.63         3.65 o
   7   0   2        715.74        741.09        10.49 o
   8   0   2        237.21        230.44         4.98 o
   9   0   2         44.85         43.48         2.74 o
  10   0   2        498.66        481.57        10.81 o
  11   0   2        303.73        308.26         8.83 o
  12   0   2         16.68         21.64         3.69 o
  13   0   2         13.97         14.98         3.71 o
 -14   1   2         40.99         40.91         4.66 o
 -13   1   2        169.13        168.60         8.10 o
 -12   1   2         12.43         15.30         3.32 o
 -11   1   2         11.35          8.22         2.94 o
 -10   1   2        153.74        139.27         5.54 o
  -9   1   2        539.07        539.78         8.27 o
  -8   1   2        842.74        805.53        10.98 o
  -7   1   2          7.29          2.47         1.06 o
  -6   1   2         38.17         25.10         1.54 o
  -5   1   2       1955.86       2154.93        24.93 o
  -4   1   2        202.95        224.53         3.56 o
  -3   1   2        190.74        246.85         4.21 o
  -2   1   2       2369.63       2561.36        83.03 o
  -1   1   2       1018.81       1028.46        11.90 o
   0   1   2         16.89         20.21         1.34 o
   1   1   2       4144.65       4187.02        48.77 o
   2   1   2       5749.66       5928.64        68.62 o
   3   1   2          1.01          2.24         0.98 o
   4   1   2         51.87         50.28         2.16 o
   5   1   2          6.20         12.67         1.45 o
   6   1   2        206.38        214.43         6.06 o
   7   1   2          8.77         12.23         1.78 o
   8   1   2        381.97        369.66         6.80 o
   9   1   2        218.83        221.79         5.28 o
  10   1   2         97.45        100.59         8.48 o
  11   1   2         37.15         31.68         3.92 o
  12   1   2         92.44         89.61         5.40 o
 -14   2   2        171.63        158.79        11.67 o
 -13   2   2         67.95         58.72         6.59 o
 -12   2   2          4.30          8.52         3.56 o
 -11   2   2         94.70        103.38         4.93 o
 -10   2   2         12.99          8.67         2.52 o
  -9   2   2         38.99         38.83         2.65 o
  -8   2   2        925.06        925.10        12.09 o
  -7   2   2        962.32        981.09        12.35 o
  -6   2   2         18.78         24.66         1.31 o
  -5   2   2         43.25         31.87         1.32 o
  -4   2   2        172.80        205.69         3.18 o
  -3   2   2       6393.47       5720.50       391.53 o
  -2   2   2          4.60          5.84         0.84 o
  -1   2   2       1066.35        943.99        11.05 o
   0   2   2        675.43        656.54         7.93 o
   1   2   2        160.16        132.03         2.53 o
   2   2   2       1038.79       1109.43        13.32 o
   3   2   2        738.58        694.40         9.13 o
   4   2   2       1968.77       2171.82        25.48 o
   5   2   2        290.42        353.32         5.91 o
   6   2   2         27.34         22.18         2.00 o
   7   2   2        756.04        748.02        10.86 o
   8   2   2        345.77        351.06         6.77 o
   9   2   2         44.57         49.40         3.61 o
  10   2   2          0.03         -2.46         2.46 o
  11   2   2          9.68         10.56         3.26 o
  12   2   2         11.78          4.97         3.32 o
 -15   3   2        336.29        329.72        10.23 o
 -14   3   2         81.16         74.55         5.57 o
 -13   3   2         21.18         21.58         3.64 o
 -12   3   2         36.80         41.15         4.02 o
 -11   3   2         34.82         22.73         3.21 o
 -10   3   2         50.55         42.47         7.42 o
  -9   3   2         34.26         35.43         3.05 o
  -8   3   2       1398.49       1303.92        20.82 o
  -7   3   2        711.15        752.77        12.90 o
  -6   3   2         19.75         22.28         2.27 o
  -5   3   2       1008.19       1071.73        16.44 o
  -4   3   2        350.64        362.80        29.36 o
  -3   3   2        133.49        118.76         2.38 o
  -2   3   2       3167.73       2882.34        34.35 o
  -1   3   2        572.03        634.65        14.39 o
   0   3   2       2789.85       3027.56        39.94 o
   1   3   2        306.78        329.98         4.89 o
   2   3   2        678.43        629.15         8.37 o
   3   3   2        772.79        931.70        11.92 o
   4   3   2         11.20         24.83         1.83 o
   5   3   2        514.19        514.61         7.93 o
   6   3   2         41.75         38.32         2.49 o
   7   3   2        504.60        512.52         8.54 o
   8   3   2        341.81        349.27         6.96 o
   9   3   2         47.21         55.39         4.13 o
  10   3   2        304.92        304.89         6.92 o
  11   3   2         20.52         17.81         4.62 o
 -15   4   2         18.47         18.91         4.11 o
 -14   4   2         17.20         18.60         3.69 o
 -13   4   2         70.80         68.24         5.15 o
 -12   4   2         22.57         19.90         3.26 o
 -11   4   2         16.11         21.33         4.01 o
 -10   4   2        326.74        309.49         7.87 o
  -9   4   2        126.66        117.31         6.21 o
  -8   4   2         19.26          8.48         2.03 o
  -7   4   2          2.69          2.03         1.55 o
  -6   4   2        644.13        599.61        10.50 o
  -5   4   2        146.29        119.63         5.20 o
  -4   4   2        923.53       1062.18        12.81 o
  -3   4   2        217.22        242.44         3.86 o
  -2   4   2       1121.80       1153.15        13.70 o
  -1   4   2        336.43        319.82         4.69 o
   0   4   2       3812.04       4169.99        48.15 o
   1   4   2        332.73        367.53         5.53 o
   2   4   2        415.51        473.78         6.93 o
   3   4   2        109.60         95.71         2.93 o
   4   4   2         95.00         88.16         3.82 o
   5   4   2         24.35         18.17         1.95 o
   6   4   2          4.21          2.95         1.68 o
   7   4   2         64.38         70.80         3.41 o
   8   4   2        167.12        153.23         4.70 o
   9   4   2          1.51         -0.92         2.04 o
  10   4   2          1.32          0.42         2.27 o
  11   4   2         52.38         62.11         7.12 o
 -15   5   2         44.18         46.96         6.36 o
 -14   5   2          7.37          5.93         3.05 o
 -13   5   2          0.32          4.22         2.73 o
 -12   5   2          3.29          3.56         2.57 o
 -11   5   2         97.09        103.22         4.97 o
 -10   5   2        687.17        671.35        13.01 o
  -9   5   2       1345.75       1312.07        21.36 o
  -8   5   2          9.80          3.08         1.77 o
  -7   5   2        125.84        139.68         4.44 o
  -6   5   2        711.69        830.92        29.95 o
  -5   5   2       1120.90       1136.64        13.89 o
  -4   5   2       5272.11       5482.68        63.74 o
  -3   5   2        945.39       1037.34        12.74 o
  -2   5   2       1679.11       2019.87        23.35 o
  -1   5   2        259.76        260.41         4.34 o
   0   5   2       3316.88       3544.83        40.78 o
   1   5   2          7.27          8.90         1.28 o
   2   5   2          1.38          0.72         1.24 o
   3   5   2       1118.51       1130.63        14.66 o
   4   5   2        431.48        441.74         7.32 o
   5   5   2          1.03         -0.56         1.62 o
   6   5   2          0.31          1.24         1.78 o
   7   5   2        101.67        102.53         6.99 o
   8   5   2        115.27        130.98         4.54 o
   9   5   2          2.90         -0.49         2.22 o
  10   5   2          5.00          9.85         4.54 o
 -16   6   2        114.84        114.72         6.63 o
 -15   6   2         42.53         46.69         4.87 o
 -14   6   2          5.70         10.13         3.16 o
 -13   6   2         22.51         25.85         3.59 o
 -12   6   2         52.00         44.72         5.15 o
 -11   6   2        475.16        456.50        11.13 o
 -10   6   2         46.29         37.18         3.37 o
  -9   6   2        225.39        198.45         6.59 o
  -8   6   2        440.94        409.76        11.13 o
  -7   6   2         50.06         41.28         3.87 o
  -6   6   2         84.07         87.74         3.35 o
  -5   6   2        686.97        785.83        10.26 o
  -4   6   2        329.58        347.95         5.41 o
  -3   6   2        372.84        309.07         4.96 o
  -2   6   2        442.33        443.38         6.47 o
  -1   6   2        452.85        448.24         6.64 o
   0   6   2        256.41        218.21         4.21 o
   1   6   2        652.90        627.52         8.94 o
   2   6   2         72.17         61.17         2.83 o
   3   6   2        541.53        511.51         9.70 o
   4   6   2         71.04         68.60         3.43 o
   5   6   2          3.16          3.91         1.83 o
   6   6   2          2.70          3.61         1.94 o
   7   6   2         63.36         66.40         4.06 o
   8   6   2        160.45        159.93         6.25 o
   9   6   2         14.53         18.94         5.30 o
 -16   7   2         13.83          7.82         3.56 o
 -15   7   2         45.59         40.48         4.54 o
 -14   7   2         69.03         67.92         5.25 o
 -13   7   2        298.58        271.28         8.30 o
 -12   7   2        138.58        141.39         5.84 o
 -11   7   2         72.05         70.30         6.67 o
 -10   7   2          2.76          7.20         2.36 o
  -9   7   2        733.02        638.89        12.31 o
  -8   7   2        142.65        144.61         4.93 o
  -7   7   2       1699.56       1645.51        26.52 o
  -6   7   2        238.05        281.97         4.86 o
  -5   7   2        543.55        528.59         7.63 o
  -4   7   2         84.70         70.21         2.41 o
  -3   7   2       3097.37       3132.00        35.99 o
  -2   7   2        162.86        155.65         3.52 o
  -1   7   2        152.78        168.82         5.94 o
   0   7   2         37.14         36.62         2.11 o
   1   7   2        703.94        705.43        20.66 o
   2   7   2       1423.61       1363.62        17.54 o
   3   7   2        715.91        711.68        10.62 o
   4   7   2        114.01        113.60         3.92 o
   5   7   2        648.42        659.88        10.56 o
   6   7   2         84.74         82.39         3.83 o
   7   7   2         49.02         61.51         6.97 o
 -16   8   2          1.31          3.25         3.15 o
 -15   8   2        151.76        140.88         7.20 o
 -14   8   2          6.37          5.96         3.04 o
 -13   8   2         18.12         12.89         3.15 o
 -12   8   2         95.56         95.38         8.94 o
 -11   8   2         27.10         24.43         3.16 o
 -10   8   2        770.72        713.67        13.86 o
  -9   8   2         90.49         75.90         4.12 o
  -8   8   2        735.34        752.70        10.37 o
  -7   8   2        299.21        312.02         5.48 o
  -6   8   2        389.02        406.35         6.52 o
  -5   8   2        971.23        911.85        12.08 o
  -4   8   2        781.28        814.26        11.04 o
  -3   8   2        736.11        675.41         9.50 o
  -2   8   2        184.17        205.58         4.30 o
  -1   8   2         47.85         49.44         2.50 o
   0   8   2          8.29         12.00         1.76 o
   1   8   2        630.15        636.28         9.59 o
   2   8   2        984.86        901.94        12.82 o
   3   8   2          4.07          4.41         1.79 o
   4   8   2        110.66        113.28         4.09 o
   5   8   2        153.41        147.56         6.03 o
   6   8   2        558.48        584.62        18.48 o
   7   8   2          8.91         12.12         5.00 o
   8   8   2        164.63        178.01        10.76 o
 -16   9   2         18.26         24.29         4.31 o
 -15   9   2         34.59         40.37         4.59 o
 -14   9   2        120.50        113.65         5.89 o
 -13   9   2         10.39         14.18         3.21 o
 -12   9   2          1.34          1.53         2.41 o
 -11   9   2         57.53         54.69         4.28 o
 -10   9   2        102.16        100.48         4.76 o
  -9   9   2        164.65        144.05         6.74 o
  -8   9   2          9.20          8.50         3.22 o
  -7   9   2        677.37        624.96         9.20 o
  -6   9   2        464.98        477.94         7.60 o
  -5   9   2       1406.87       1384.36        17.60 o
  -4   9   2        972.79        959.25        18.79 o
  -3   9   2        681.55        709.78        10.17 o
  -2   9   2        373.29        367.92         7.20 o
  -1   9   2         54.23         55.48         2.76 o
   0   9   2        102.25         86.41         3.33 o
   1   9   2         36.94         31.46         4.38 o
   2   9   2        342.94        335.52         9.56 o
   3   9   2        143.21        142.48         7.12 o
   4   9   2         17.39         15.80         5.98 o
   5   9   2          0.00          0.45         3.64 o
   6   9   2         32.90         30.91         5.91 o
   7   9   2         33.82         24.85         5.91 o
 -16  10   2        210.69        212.92        10.30 o
 -15  10   2         13.12         11.13         3.54 o
 -14  10   2        119.72        117.08         6.10 o
 -13  10   2         99.19         92.44         6.29 o
 -12  10   2        169.66        158.29        10.45 o
 -11  10   2         88.78         74.77         5.83 o
 -10  10   2         46.48         45.39         3.80 o
  -9  10   2        265.52        276.79         9.01 o
  -8  10   2        695.59        673.08        16.44 o
  -7  10   2        104.53        109.45         3.45 o
  -6  10   2         26.55         21.95         2.05 o
  -5  10   2       1288.76       1137.19        15.15 o
  -4  10   2        127.59        104.51         3.90 o
  -3  10   2         64.09         50.83         2.79 o
  -2  10   2        716.05        641.50         9.83 o
  -1  10   2        226.98        219.21         5.01 o
   0  10   2        463.63        446.34         7.77 o
   1  10   2         10.29          9.25         2.07 o
   2  10   2          4.13          2.65         2.79 o
   3  10   2         11.97          8.33         4.09 o
   4  10   2          7.44         10.15         4.54 o
   5  10   2          3.19          7.42         4.54 o
   6  10   2         20.01         21.06         5.61 o
 -15  11   2          0.32          1.05         4.85 o
 -14  11   2         12.83         16.51         3.53 o
 -13  11   2        203.03        222.30         7.82 o
 -12  11   2        381.93        334.21         9.37 o
 -11  11   2         12.76         10.00         2.89 o
 -10  11   2         81.05         78.15         4.54 o
  -9  11   2         31.37         31.68         3.32 o
  -8  11   2        104.85        100.06         3.48 o
  -7  11   2         82.18         87.89         3.46 o
  -6  11   2         45.92         53.27         2.94 o
  -5  11   2          0.37         -0.65         1.48 o
  -4  11   2          0.31         -1.51         1.51 o
  -3  11   2         63.18         67.60         3.18 o
  -2  11   2         48.96         43.86         2.85 o
  -1  11   2         15.74         19.67         2.21 o
   0  11   2         45.47         43.92         3.96 o
   1  11   2         20.59         21.25         3.48 o
   2  11   2         23.32         14.09         4.85 o
   3  11   2        155.59        159.52         9.70 o
   4  11   2          3.19          2.27         4.70 o
 -15  12   2        315.79        298.59         9.64 o
 -14  12   2        293.54        307.67         9.59 o
 -13  12   2         11.45         12.67         3.26 o
 -12  12   2        342.84        370.18        10.06 o
 -11  12   2        148.63        147.25         6.21 o
 -10  12   2         88.33         78.09         4.76 o
  -9  12   2          1.55          2.95         3.03 o
  -8  12   2          4.79          1.17         2.56 o
  -7  12   2         64.74         68.47         3.24 o
  -6  12   2          5.20          4.48         1.81 o
  -5  12   2          3.28          2.47         1.68 o
  -4  12   2        114.88        110.15         5.14 o
  -3  12   2        203.24        180.75         4.90 o
  -2  12   2          0.13         -1.64         1.64 o
  -1  12   2          3.18         -0.41         3.71 o
   0  12   2          1.52         -0.85         2.67 o
   1  12   2         24.52         16.51         4.70 o
   2  12   2         20.65         20.30         5.45 o
   3  12   2         29.90         37.57         6.67 o
 -15  13   2        255.40        259.38         9.21 o
 -14  13   2        264.16        249.29         8.68 o
 -13  13   2         16.88         17.31         3.69 o
 -12  13   2          2.96          6.62         2.94 o
 -11  13   2         21.45         26.52         3.64 o
 -10  13   2        456.10        458.67        10.91 o
  -9  13   2         14.93         15.87         2.94 o
  -8  13   2          3.44          4.96         1.89 o
  -7  13   2         43.41         46.61         3.04 o
  -6  13   2         18.14         20.62         2.41 o
  -5  13   2         18.70         15.31         2.24 o
  -4  13   2          1.25          2.41         1.94 o
  -3  13   2          9.64          9.10         2.76 o
  -2  13   2        180.89        174.38         6.47 o
  -1  13   2         96.24        101.65         8.18 o
   0  13   2          0.01          2.73         4.09 o
   1  13   2        256.52        276.63        13.33 o
   2  13   2          3.27          7.42         5.15 o
 -14  14   2         22.66         20.26         4.07 o
 -13  14   2         35.88         29.23         4.07 o
 -12  14   2          0.24          1.10         2.88 o
 -11  14   2         67.11         67.52         7.20 o
 -10  14   2        318.50        325.03         9.47 o
  -9  14   2        108.36        128.86         5.65 o
  -8  14   2         70.69         75.99         3.61 o
  -7  14   2         32.36         30.80         3.01 o
  -6  14   2         45.04         42.84         4.04 o
  -5  14   2          1.24          0.67         2.41 o
  -4  14   2          4.28          4.92         2.62 o
  -3  14   2         37.44         41.93         5.15 o
  -2  14   2          0.56         -3.48         3.48 o
  -1  14   2         11.67         17.88         5.45 o
   0  14   2         81.14         86.66         8.79 o
 -13  15   2          9.85         11.47         4.09 o
 -12  15   2         42.58         48.74         4.76 o
 -11  15   2        109.20        120.79         7.04 o
 -10  15   2         43.47         49.29         4.54 o
  -9  15   2        112.52        103.70         5.43 o
  -8  15   2         17.27         22.25         4.39 o
  -7  15   2         39.20         36.47         3.90 o
  -6  15   2         51.09         59.49         4.71 o
  -5  15   2         61.30         57.73         7.27 o
  -4  15   2        403.10        425.31        10.85 o
  -3  15   2         27.36         33.63         5.91 o
  -2  15   2         25.08         18.03         5.45 o
 -11  16   2         78.68         84.82         5.37 o
 -10  16   2         30.60         33.93         6.36 o
  -9  16   2          3.62          3.03         4.54 o
  -8  16   2         11.92         22.72         5.15 o
  -7  16   2         22.05         20.91         3.64 o
  -6  16   2         53.13         72.38        11.29 o
  -5  16   2          3.65          5.00         4.70 o
  -4  16   2         18.62         24.85         6.06 o
   4 -16   3         27.19         28.98         4.25 o
   5 -16   3          8.21          9.17         3.49 o
   6 -16   3          0.90          4.22         2.98 o
   7 -16   3         11.06         17.14         3.60 o
   8 -16   3          6.12          6.82         5.15 o
   9 -16   3         39.42         45.45         7.42 o
  10 -16   3        190.09        219.06        12.42 o
   1 -15   3        164.24        168.18        14.85 o
   2 -15   3         17.62         21.35         3.85 o
   3 -15   3          0.37         -0.35         3.86 o
   4 -15   3          2.84          3.72         2.80 o
   5 -15   3          3.12          4.62         4.01 o
   6 -15   3         42.58         44.43         4.40 o
   7 -15   3          6.51          6.36         2.91 o
   8 -15   3         71.25         75.14         8.18 o
   9 -15   3          1.09          3.03         4.54 o
  10 -15   3         37.93         54.54         7.57 o
  11 -15   3        159.14        156.95        10.30 o
  12 -15   3         63.06         67.30         5.50 o
  -1 -14   3         58.89         54.54         5.35 o
   0 -14   3        296.40        307.50        22.95 o
   1 -14   3          0.17          5.76         3.06 o
   2 -14   3         23.50         29.59         3.96 o
   3 -14   3         26.15         25.21         4.09 o
   4 -14   3         67.42         70.55         5.98 o
   5 -14   3        195.41        198.25         9.77 o
   6 -14   3         33.17         33.88         6.06 o
   7 -14   3         54.82         62.22         4.58 o
   8 -14   3        221.82        172.10        10.15 o
   9 -14   3        264.11        252.39        12.27 o
  10 -14   3          0.04          1.92         2.73 o
  11 -14   3        122.70        120.54         6.02 o
  12 -14   3         36.04         34.53         6.36 o
  13 -14   3         16.18         14.12         3.77 o
  -3 -13   3         26.31         27.36         4.61 o
  -2 -13   3        158.46        163.73         7.57 o
  -1 -13   3          7.53          9.61         3.58 o
   0 -13   3        136.10        138.79         6.42 o
   1 -13   3        288.44        270.04        14.09 o
   2 -13   3         20.49         22.44         3.58 o
   3 -13   3         98.17        111.61         5.67 o
   4 -13   3        123.63        117.75         5.41 o
   5 -13   3        304.19        294.76         8.28 o
   6 -13   3          0.78         -0.03         2.50 o
   7 -13   3         19.48         23.03         5.76 o
   8 -13   3        139.44        133.27         5.76 o
   9 -13   3        169.42        168.22         7.35 o
  10 -13   3        219.06        222.00        11.13 o
  11 -13   3          0.88         -2.23         3.86 o
  12 -13   3        214.13        229.22         7.97 o
  13 -13   3        471.47        504.41        12.73 o
  14 -13   3          0.76         -3.18         4.24 o
  -4 -12   3         77.14         76.07         6.06 o
  -3 -12   3        120.75        121.80         8.64 o
  -2 -12   3         84.20         97.23         5.87 o
  -1 -12   3          0.95          2.68         2.80 o
   0 -12   3        135.38        136.80         6.10 o
   1 -12   3        912.11        848.24        16.55 o
   2 -12   3        414.91        411.00        10.07 o
   3 -12   3         18.60         14.23         2.98 o
   4 -12   3        116.64        115.73         5.28 o
   5 -12   3        174.78        154.92         5.63 o
   6 -12   3        332.20        341.61        13.32 o
   7 -12   3          7.10          5.41         1.94 o
   8 -12   3         28.44         33.87         3.47 o
   9 -12   3         37.01         37.99         3.79 o
  10 -12   3          4.85          5.95         2.65 o
  11 -12   3          3.94          8.13         2.98 o
  12 -12   3         43.69         48.37         4.61 o
  13 -12   3        169.40        160.86         7.17 o
  14 -12   3         74.95         76.31         7.20 o
  -5 -11   3         70.08         68.95         5.82 o
  -4 -11   3         26.69         27.92         8.03 o
  -3 -11   3          5.43          0.53         3.64 o
  -2 -11   3         78.75         85.47         5.28 o
  -1 -11   3        335.89        324.63         9.00 o
   0 -11   3         12.74         14.15         2.94 o
   1 -11   3         17.00         15.38         5.98 o
   2 -11   3        326.25        320.68         8.35 o
   3 -11   3        443.81        429.09        15.23 o
   4 -11   3        138.06        133.80         4.76 o
   5 -11   3        208.78        200.83         6.13 o
   6 -11   3        630.25        632.03         9.76 o
   7 -11   3          8.38          8.54         1.80 o
   8 -11   3         11.34         15.21         1.91 o
   9 -11   3         17.02         19.49         3.02 o
  10 -11   3          4.04          3.36         3.26 o
  11 -11   3         36.88         37.28         3.90 o
  12 -11   3          3.76          5.53         3.00 o
  13 -11   3         74.32         68.79         5.36 o
  14 -11   3         30.15         31.83         4.44 o
  -6 -10   3        100.68         95.28         6.15 o
  -5 -10   3         62.46         61.83         5.26 o
  -4 -10   3          2.44          0.73         3.11 o
  -3 -10   3          5.77         10.16         3.17 o
  -2 -10   3        305.99        267.82         7.98 o
  -1 -10   3        497.60        450.42        10.55 o
   0 -10   3        289.19        247.74         7.28 o
   1 -10   3         74.78         64.64         4.16 o
   2 -10   3          5.08          1.08         2.15 o
   3 -10   3        509.11        456.79         7.61 o
   4 -10   3        673.66        685.96        10.06 o
   5 -10   3        524.67        487.35         7.90 o
   6 -10   3       1422.05       1427.17        18.36 o
   7 -10   3        285.91        282.99         6.53 o
   8 -10   3         39.95         50.05         2.70 o
   9 -10   3         37.99         35.11         3.58 o
  10 -10   3          7.57          7.13         2.56 o
  11 -10   3         81.31         81.42         4.87 o
  12 -10   3         21.57         22.94         3.69 o
  13 -10   3          3.08          3.71         5.98 o
  14 -10   3         23.82         24.56         4.17 o
  15 -10   3         75.19         84.76         6.27 o
  -7  -9   3         23.26         24.24         4.19 o
  -6  -9   3         23.44         21.34         4.03 o
  -5  -9   3        273.46        278.16         9.85 o
  -4  -9   3         66.32         58.90         4.74 o
  -3  -9   3        108.81        104.56         5.83 o
  -2  -9   3         98.27        106.31         6.74 o
  -1  -9   3         40.11         27.72         3.23 o
   0  -9   3          0.42          1.94         2.15 o
   1  -9   3         25.98         25.41         2.98 o
   2  -9   3          3.31          7.91         1.48 o
   3  -9   3         18.88         19.96         1.79 o
   4  -9   3        249.35        245.75         4.92 o
   5  -9   3        344.73        334.57         8.48 o
   6  -9   3         33.08         29.61         2.16 o
   7  -9   3        231.29        244.98         4.96 o
   8  -9   3         69.34         69.99         2.83 o
   9  -9   3         89.07         81.63         4.44 o
  10  -9   3        397.77        389.25         9.64 o
  11  -9   3          1.40          0.65         2.46 o
  12  -9   3          5.61          1.19         4.17 o
  13  -9   3         82.20         87.75         7.04 o
  14  -9   3        111.13        107.97         6.11 o
  15  -9   3          0.95          0.10         4.32 o
  -8  -8   3         50.23         56.41         7.95 o
  -7  -8   3        615.98        645.30        14.40 o
  -6  -8   3        106.73        109.92         7.65 o
  -5  -8   3         76.28         76.22         5.11 o
  -4  -8   3          3.86          0.58         2.49 o
  -3  -8   3          8.60         10.20         2.84 o
  -2  -8   3          0.11         -0.43         4.47 o
  -1  -8   3        119.55        105.73         4.64 o
   0  -8   3         86.04         90.74         2.55 o
   1  -8   3          1.03          1.96         1.07 o
   2  -8   3          3.05          4.80         1.24 o
   3  -8   3        373.83        412.39         6.47 o
   4  -8   3        966.96        961.73        12.63 o
   5  -8   3        979.34        925.77        12.79 o
   6  -8   3         73.13         70.60         2.65 o
   7  -8   3        221.02        206.96         4.32 o
   8  -8   3        472.43        424.57         6.85 o
   9  -8   3         46.40         50.48         3.85 o
  10  -8   3         43.41         26.76         3.27 o
  11  -8   3         12.32         23.35         3.36 o
  12  -8   3         17.66          9.93         3.71 o
  13  -8   3         13.14         12.41         3.26 o
  14  -8   3         12.25         10.06         3.45 o
  15  -8   3         50.72         46.37         5.03 o
  -9  -7   3         44.99         47.06         7.27 o
  -8  -7   3          2.98          3.99         3.24 o
  -7  -7   3          8.98          5.38         3.13 o
  -6  -7   3          4.24          3.33         2.80 o
  -5  -7   3        107.40        106.34         5.11 o
  -4  -7   3         50.40         54.89         4.54 o
  -3  -7   3         96.65         82.92         4.27 o
  -2  -7   3         12.99         11.45         1.28 o
  -1  -7   3        865.97        877.34        11.41 o
   0  -7   3         31.61         31.10         2.61 o
   1  -7   3          4.67          7.63         1.08 o
   2  -7   3        151.03        140.53         3.19 o
   3  -7   3         30.56         28.59         2.26 o
   4  -7   3         24.34         27.49         1.72 o
   5  -7   3         99.04         95.68         2.76 o
   6  -7   3        243.89        227.31         4.36 o
   7  -7   3          0.90          1.20         1.18 o
   8  -7   3        289.56        313.36         7.23 o
   9  -7   3         55.04         49.26         3.75 o
  10  -7   3        133.26        138.08         5.62 o
  11  -7   3        326.88        328.03        13.18 o
  12  -7   3          2.00          0.80         2.54 o
  13  -7   3        436.81        413.28        11.08 o
  14  -7   3          6.02          4.91         3.23 o
  15  -7   3         95.70        105.50         6.27 o
 -10  -6   3          1.67          4.11         3.24 o
  -9  -6   3        138.31        151.97         6.60 o
  -8  -6   3        346.93        353.70         9.63 o
  -7  -6   3         12.29          6.82         2.91 o
  -6  -6   3        603.38        625.80        12.96 o
  -5  -6   3         91.23         92.61         7.12 o
  -4  -6   3        138.67        122.55         3.36 o
  -3  -6   3        137.09        144.10         3.38 o
  -2  -6   3        838.05        912.40        11.80 o
  -1  -6   3         64.78         61.19         1.78 o
   0  -6   3        298.43        334.25        11.05 o
   1  -6   3        962.11       1179.50        18.65 o
   2  -6   3        259.14        230.56         3.98 o
   3  -6   3        375.73        355.45         5.45 o
   4  -6   3        276.30        253.42         4.43 o
   5  -6   3          7.47          6.91         1.15 o
   6  -6   3        628.13        663.89         9.16 o
   7  -6   3        118.10        111.35         2.84 o
   8  -6   3        796.54        811.46        10.92 o
   9  -6   3        135.05        113.42         4.81 o
  10  -6   3         38.97         31.32         3.52 o
  11  -6   3         33.42         36.30         3.75 o
  12  -6   3          1.86          2.12         3.79 o
  13  -6   3        193.13        198.65         7.37 o
  14  -6   3          2.95          0.35         3.02 o
  15  -6   3         81.36         85.68         6.23 o
 -11  -5   3        135.04        128.62        10.00 o
 -10  -5   3          6.76          5.92         3.48 o
  -9  -5   3        114.15        129.67         6.04 o
  -8  -5   3          0.13         -0.91         2.43 o
  -7  -5   3          7.57          8.07         1.90 o
  -6  -5   3         71.33         68.18         6.00 o
  -5  -5   3         12.55         13.61         1.77 o
  -4  -5   3          0.16         -0.20         1.45 o
  -3  -5   3         85.26         71.45         2.41 o
  -2  -5   3         23.64         32.63         1.48 o
  -1  -5   3         61.44         80.96         3.30 o
   0  -5   3         75.99         68.10         1.88 o
   1  -5   3        851.29       1062.95        16.91 o
   2  -5   3        833.85        941.66        11.63 o
   3  -5   3        396.87        402.30         5.84 o
   4  -5   3       2725.02       2932.58        38.51 o
   5  -5   3        204.46        204.50         3.83 o
   6  -5   3        442.38        452.16         7.19 o
   7  -5   3         43.76         42.41         1.98 o
   8  -5   3       1300.17       1298.57        18.33 o
   9  -5   3         65.73         59.49         3.79 o
  10  -5   3         76.08         76.31         4.48 o
  11  -5   3         19.02         17.33         3.08 o
  12  -5   3         81.61         83.67         5.16 o
  13  -5   3         88.49         81.10         5.28 o
  14  -5   3          1.66          0.25         2.98 o
 -11  -4   3         42.58         51.21         7.57 o
 -10  -4   3         19.54         23.35         3.53 o
  -9  -4   3        211.33        242.87         5.87 o
  -8  -4   3        215.38        234.79         5.46 o
  -7  -4   3         23.70         26.59         2.34 o
  -6  -4   3        255.08        246.25         5.13 o
  -5  -4   3        233.00        247.85         4.89 o
  -4  -4   3          1.55          0.36         1.24 o
  -3  -4   3       1751.01       1893.06        22.33 o
  -2  -4   3        607.19        646.47         8.40 o
  -1  -4   3        243.81        247.80         5.46 o
   0  -4   3        445.09        477.01         8.35 o
   1  -4   3         34.63         54.22         2.39 o
   2  -4   3        239.81        259.17         4.05 o
   3  -4   3        176.00        197.66         3.48 o
   4  -4   3        536.36        620.34         8.23 o
   5  -4   3        203.63        275.56         4.48 o
   6  -4   3        172.70        210.57         4.36 o
   7  -4   3         12.05          6.65         2.71 o
   8  -4   3        664.29        734.35        17.05 o
   9  -4   3        230.40        210.91         6.37 o
  10  -4   3        127.92        134.98         5.43 o
  11  -4   3          1.06          3.19         2.54 o
  12  -4   3         15.55         19.02         3.34 o
  13  -4   3         94.81         88.33         5.48 o
  14  -4   3         62.61         61.38         5.30 o
 -12  -3   3         10.05         10.30         5.61 o
 -11  -3   3         97.80        101.35         8.64 o
 -10  -3   3         60.70         73.39         3.76 o
  -9  -3   3        129.47        130.98         4.35 o
  -8  -3   3         13.04         16.60         2.14 o
  -7  -3   3        240.95        245.52         5.20 o
  -6  -3   3         15.32         16.58         1.85 o
  -5  -3   3       1323.10       1331.39        16.62 o
  -4  -3   3       1059.92       1155.10        14.35 o
  -3  -3   3        497.92        503.67         6.97 o
  -2  -3   3         10.18          5.50         1.05 o
  -1  -3   3        268.94        253.72         5.24 o
   0  -3   3        435.77        438.28        10.91 o
   1  -3   3       6219.55       6313.72        88.66 o
   2  -3   3        334.27        375.46         5.38 o
   3  -3   3        456.55        507.52         6.75 o
   4  -3   3         15.81         14.34         1.44 o
   5  -3   3       1014.78       1073.18        13.26 o
   6  -3   3        512.83        479.88         6.95 o
   7  -3   3         47.10         48.99         2.15 o
   8  -3   3        627.34        581.46         8.53 o
   9  -3   3        424.99        425.87         9.53 o
  10  -3   3        198.85        205.62         6.60 o
  11  -3   3        120.41        110.99         6.06 o
  12  -3   3        128.99        115.03         5.48 o
  13  -3   3          7.59          6.06         3.15 o
  14  -3   3        108.81        105.80         7.35 o
 -13  -2   3         33.31         26.51         6.67 o
 -12  -2   3         13.02         14.85         4.85 o
 -11  -2   3         53.40         60.37         7.20 o
 -10  -2   3         12.37         20.38         3.45 o
  -9  -2   3          1.46          0.51         1.66 o
  -8  -2   3         66.29         76.32         3.17 o
  -7  -2   3        216.02        249.78         5.08 o
  -6  -2   3          2.13          3.64         1.34 o
  -5  -2   3       1043.83       1069.25        13.57 o
  -4  -2   3        149.54        151.97         3.23 o
  -3  -2   3         26.61         44.12         2.83 o
  -2  -2   3        252.17        259.09         3.85 o
  -1  -2   3        315.05        323.31         4.28 o
   0  -2   3       1220.21       1162.88        13.96 o
   1  -2   3        321.03        307.69         4.25 o
   2  -2   3       1718.96       1898.13        22.27 o
   3  -2   3        813.87        851.64        10.45 o
   4  -2   3        459.94        473.61         6.56 o
   5  -2   3        161.18        153.19         3.61 o
   6  -2   3        406.21        397.70         7.23 o
   7  -2   3        235.69        209.79         4.26 o
   8  -2   3        224.19        207.98         4.47 o
   9  -2   3         16.13         21.59         1.99 o
  10  -2   3         17.85         16.21         2.98 o
  11  -2   3         46.44         50.30         5.83 o
  12  -2   3         36.64         37.70         4.14 o
  13  -2   3          4.42          4.67         3.17 o
  14  -2   3         45.75         40.17         4.69 o
 -13  -1   3          0.04         -3.05         3.05 o
 -12  -1   3         44.52         48.46         4.64 o
 -11  -1   3        198.44        216.47         7.22 o
 -10  -1   3          0.49         -1.63         1.63 o
  -9  -1   3        184.49        201.02         5.96 o
  -8  -1   3        130.90        131.41         3.73 o
  -7  -1   3        166.75        176.46         4.08 o
  -6  -1   3        610.66        607.62        17.63 o
  -5  -1   3         17.70          9.43         1.28 o
  -4  -1   3       3358.80       3808.08        43.98 o
  -3  -1   3       6285.43       6987.55        81.62 o
  -2  -1   3       8883.02       9036.21       102.70 o
  -1  -1   3       5264.71       5607.10       175.85 o
   0  -1   3       5849.43       5943.88        75.48 o
   1  -1   3       3904.57       3751.43        44.28 o
   2  -1   3       4695.61       4928.48        71.32 o
   3  -1   3       1246.21       1289.00        16.80 o
   4  -1   3       1521.49       1703.59        20.02 o
   5  -1   3        370.02        376.31         5.78 o
   6  -1   3          0.00          2.82         1.20 o
   7  -1   3        259.86        250.99         4.91 o
   8  -1   3        907.01        859.10        14.30 o
   9  -1   3         21.92         21.86         4.01 o
  10  -1   3        372.48        361.40        12.65 o
  11  -1   3        232.72        225.04         7.32 o
  12  -1   3         31.82         34.77         6.97 o
  13  -1   3        121.69        129.85         6.89 o
 -14   0   3          0.01         -3.10         3.10 o
 -13   0   3         19.73         24.33         4.05 o
 -12   0   3        211.22        216.98         7.52 o
 -11   0   3         15.77         22.08         3.41 o
 -10   0   3         78.08         88.34         4.79 o
  -9   0   3         43.14         40.50         2.44 o
  -8   0   3        423.53        428.11         7.02 o
  -7   0   3         17.09         24.81         2.72 o
  -6   0   3         61.47         65.55         3.13 o
  -5   0   3        247.88        257.73         4.32 o
  -4   0   3       4065.12       4431.15        57.20 o
  -3   0   3        933.72       1066.87        12.64 o
  -2   0   3       9113.68       9307.43       155.86 o
  -1   0   3         76.87         88.04         1.80 o
   0   0   3        211.11        243.65         3.34 o
   1   0   3       4260.98       3955.61       276.04 o
   2   0   3       1100.17       1155.67        13.62 o
   3   0   3         26.79         36.46         1.65 o
   4   0   3        477.11        419.27         6.17 o
   5   0   3         25.31         29.14         1.79 o
   6   0   3        212.50        206.81         4.23 o
   7   0   3        227.75        211.84         4.60 o
   8   0   3         84.90         93.96         3.39 o
   9   0   3        106.36        109.61         3.79 o
  10   0   3         16.02         17.03         3.10 o
  11   0   3         48.33         49.82         4.40 o
  12   0   3          3.67          8.03         4.09 o
  13   0   3          1.04          5.43         3.27 o
 -14   1   3        217.60        195.89         7.87 o
 -13   1   3          1.48          4.51         3.10 o
 -12   1   3        363.15        360.97         9.63 o
 -11   1   3        131.93        118.57         5.35 o
 -10   1   3        143.89        146.78         5.51 o
  -9   1   3         11.38          7.44         1.50 o
  -8   1   3        964.54        886.01        11.84 o
  -7   1   3          8.55         14.83         1.38 o
  -6   1   3          9.29         15.03         1.31 o
  -5   1   3        144.43        179.36         4.43 o
  -4   1   3         72.62         76.19         2.09 o
  -3   1   3       1479.68       1504.03        17.42 o
  -2   1   3      11912.19      11378.39       148.89 o
  -1   1   3       2709.93       2747.34        44.11 o
   0   1   3        193.96        187.41         6.29 o
   1   1   3       2709.98       2827.86        46.66 o
   2   1   3        386.49        387.38         5.40 o
   3   1   3       1376.55       1397.56        16.68 o
   4   1   3          1.96         -0.05         1.04 o
   5   1   3          0.17          0.52         1.22 o
   6   1   3        414.90        419.88         6.90 o
   7   1   3         80.45         81.11         3.51 o
   8   1   3         46.28         43.02         2.73 o
   9   1   3         35.06         39.38         2.76 o
  10   1   3         97.37         89.65         5.08 o
  11   1   3         10.32         12.40         3.23 o
  12   1   3         25.86         26.79         4.77 o
 -15   2   3        449.44        459.52        12.25 o
 -14   2   3         53.31         47.83         4.82 o
 -13   2   3          0.03          1.69         2.73 o
 -12   2   3          0.20         -1.10         2.61 o
 -11   2   3         33.15         38.67         3.82 o
 -10   2   3        486.94        467.61        10.33 o
  -9   2   3        118.55        109.99         5.64 o
  -8   2   3        316.59        326.29         5.36 o
  -7   2   3         34.30         24.75         1.66 o
  -6   2   3        136.69        131.51         2.76 o
  -5   2   3        187.63        237.55         3.83 o
  -4   2   3        508.11        487.69         6.43 o
  -3   2   3       9413.36       9348.25       107.47 o
  -2   2   3       1810.13       1755.70        20.59 o
  -1   2   3       3063.21       3227.66        45.24 o
   0   2   3       6166.48       6196.28        61.92 o
   1   2   3       1415.48       1380.94        19.66 o
   2   2   3        216.65        173.39         3.22 o
   3   2   3       1069.07       1133.30        13.99 o
   4   2   3        123.95        167.31         3.94 o
   5   2   3        289.74        291.35         6.26 o
   6   2   3          3.70          3.47         2.00 o
   7   2   3          0.63          3.36         2.29 o
   8   2   3        297.92        283.86         6.02 o
   9   2   3         85.84         93.57         3.75 o
  10   2   3        354.98        378.01         9.77 o
  11   2   3        136.27        131.47         9.85 o
  12   2   3          0.58         -4.24         4.24 o
 -15   3   3          3.69         -2.05         3.26 o
 -14   3   3          2.78          0.52         2.99 o
 -13   3   3         38.92         39.18         4.11 o
 -12   3   3         99.82        100.21         5.09 o
 -11   3   3          0.62          1.70         3.64 o
 -10   3   3         39.87         34.10         3.30 o
  -9   3   3         58.43         78.41         3.91 o
  -8   3   3        131.49        151.81         4.87 o
  -7   3   3         45.72         35.87         2.62 o
  -6   3   3         51.63         70.48         2.33 o
  -5   3   3         13.20         12.43         1.06 o
  -4   3   3         45.69         50.14         1.83 o
  -3   3   3        144.25        141.48         2.70 o
  -2   3   3        339.09        292.56         5.10 o
  -1   3   3        779.57        819.15         9.97 o
   0   3   3       3371.39       3499.56        40.99 o
   1   3   3        920.19        980.25        12.01 o
   2   3   3       2542.84       2561.12        32.59 o
   3   3   3        774.44        790.39        10.49 o
   4   3   3          0.17          0.60         1.25 o
   5   3   3        116.98        106.81         3.28 o
   6   3   3        124.96        114.93         5.80 o
   7   3   3         13.17         17.62         2.24 o
   8   3   3        159.28        170.63         4.77 o
   9   3   3         17.37         16.65         2.50 o
  10   3   3          2.40          3.74         4.47 o
  11   3   3         32.35         31.66         6.06 o
 -15   4   3         22.22         26.95         4.28 o
 -14   4   3         23.32         20.29         3.64 o
 -13   4   3         84.62         75.10         5.25 o
 -12   4   3        136.37        140.22         8.10 o
 -11   4   3        141.29        127.15         5.25 o
 -10   4   3          1.34          1.24         2.03 o
  -9   4   3       1254.76       1122.61        18.69 o
  -8   4   3         11.05          9.85         2.14 o
  -7   4   3        124.34        120.92         4.02 o
  -6   4   3        290.41        333.87         4.96 o
  -5   4   3       1330.48       1624.32        23.29 o
  -4   4   3        156.34        168.52         3.52 o
  -3   4   3       3171.26       3431.44        44.99 o
  -2   4   3          3.73         10.08         1.04 o
  -1   4   3          1.07          9.72         1.65 o
   0   4   3        161.23        170.06         3.24 o
   1   4   3        247.97        265.63         5.91 o
   2   4   3        197.12        247.61         4.42 o
   3   4   3        227.77        198.82         4.14 o
   4   4   3        393.10        370.38         6.88 o
   5   4   3         20.59         17.18         1.98 o
   6   4   3        150.07        156.75        10.13 o
   7   4   3         59.39         62.38         3.38 o
   8   4   3        332.03        356.50         7.31 o
   9   4   3        102.93        105.36         5.30 o
  10   4   3         15.72         15.60         5.00 o
 -15   5   3        212.57        220.59         8.14 o
 -14   5   3        156.37        157.50         6.80 o
 -13   5   3          5.90          7.39         2.84 o
 -12   5   3        130.86        122.06        14.39 o
 -11   5   3         42.91         34.40         3.53 o
 -10   5   3       2174.39       1943.85        30.30 o
  -9   5   3        133.15        125.51         5.98 o
  -8   5   3         16.73         20.45         3.26 o
  -7   5   3        400.49        393.84         8.09 o
  -6   5   3        191.28        246.32         4.16 o
  -5   5   3        164.08        168.78         3.39 o
  -4   5   3       3422.16       3569.84        42.26 o
  -3   5   3         10.74         25.51         1.50 o
  -2   5   3         44.80         43.25         1.92 o
  -1   5   3        415.63        472.63         6.70 o
   0   5   3        443.17        365.09         5.59 o
   1   5   3        953.93        960.26        12.36 o
   2   5   3        146.20        139.39         3.48 o
   3   5   3         95.96         97.02         4.98 o
   4   5   3        499.68        525.63         8.33 o
   5   5   3         13.49         13.83         2.07 o
   6   5   3        199.84        191.30         4.95 o
   7   5   3         96.25         93.66         3.93 o
   8   5   3        113.38        132.95         5.68 o
   9   5   3         63.93         72.21         5.03 o
  10   5   3         35.84         44.09         6.36 o
 -16   6   3         40.27         47.87         7.35 o
 -15   6   3         11.62          9.36         3.47 o
 -14   6   3          9.62          7.82         3.16 o
 -13   6   3          3.40          3.59         2.73 o
 -12   6   3        392.55        369.60         9.37 o
 -11   6   3         45.47         35.81         6.67 o
 -10   6   3       1136.67       1036.22        18.04 o
  -9   6   3          8.25          9.04         2.42 o
  -8   6   3          8.35          5.44         1.87 o
  -7   6   3         71.78         74.77         2.23 o
  -6   6   3          7.12         16.78         1.43 o
  -5   6   3        465.27        481.20         6.98 o
  -4   6   3        248.63        228.29         4.13 o
  -3   6   3        116.85         83.38         2.45 o
  -2   6   3        105.26        103.33         2.64 o
  -1   6   3        195.51        240.44         4.39 o
   0   6   3        384.45        365.14         5.91 o
   1   6   3        418.49        408.57         6.58 o
   2   6   3       1665.91       1605.19        19.93 o
   3   6   3       1171.05       1137.07        15.06 o
   4   6   3          0.24          0.06         1.60 o
   5   6   3        679.10        666.04        13.98 o
   6   6   3        468.18        481.65         8.64 o
   7   6   3          0.70          2.65         2.56 o
   8   6   3          9.55          6.94         2.93 o
   9   6   3        110.39        112.11         8.64 o
 -16   7   3         35.53         37.87         4.82 o
 -15   7   3         73.47         77.95         5.84 o
 -14   7   3         60.10         53.30         4.71 o
 -13   7   3         52.67         46.49         5.23 o
 -12   7   3        327.47        294.58        11.44 o
 -11   7   3        102.69         87.44         5.83 o
 -10   7   3        197.43        196.65        10.60 o
  -9   7   3        555.00        511.72        10.55 o
  -8   7   3        427.54        395.09         6.08 o
  -7   7   3         84.97         95.03         4.05 o
  -6   7   3        597.26        514.67         7.62 o
  -5   7   3       1417.62       1517.48        18.53 o
  -4   7   3         83.09         87.66         3.27 o
  -3   7   3        570.61        556.41         8.51 o
  -2   7   3        164.95        170.09         3.68 o
  -1   7   3        185.29        188.30         4.02 o
   0   7   3         40.76         39.25         2.25 o
   1   7   3       1844.38       1808.52        33.52 o
   2   7   3        407.38        419.46         7.92 o
   3   7   3        383.55        354.99         6.65 o
   4   7   3         60.25         55.68         3.17 o
   5   7   3        187.46        168.38         4.90 o
   6   7   3        291.85        295.82        13.63 o
   7   7   3         95.03        100.75         5.83 o
   8   7   3         11.54         20.91         5.61 o
 -16   8   3          2.40          2.92         3.19 o
 -15   8   3          1.00          2.73         3.00 o
 -14   8   3         27.05         27.26         3.79 o
 -13   8   3          1.21          1.79         2.54 o
 -12   8   3        153.81        159.47         6.16 o
 -11   8   3        379.51        370.46        19.47 o
 -10   8   3         69.42         62.35         4.18 o
  -9   8   3         84.23         82.50         4.28 o
  -8   8   3        452.16        489.69         7.45 o
  -7   8   3        673.10        605.74         8.81 o
  -6   8   3       1049.81       1028.89        16.98 o
  -5   8   3       1841.89       1794.50        21.80 o
  -4   8   3        810.76        779.70        10.70 o
  -3   8   3         58.37         44.81         2.26 o
  -2   8   3        368.19        334.69         5.88 o
  -1   8   3        632.72        652.64        13.60 o
   0   8   3         39.28         53.21         2.79 o
   1   8   3        362.81        321.99         6.08 o
   2   8   3        165.80        156.43         6.34 o
   3   8   3        635.76        623.18         9.97 o
   4   8   3         20.83         23.18         2.65 o
   5   8   3         36.61         42.67         4.39 o
   6   8   3          0.12         -3.48         3.94 o
   7   8   3        127.36        159.37         9.85 o
 -16   9   3        137.10        132.40         6.80 o
 -15   9   3         34.92         27.88         4.17 o
 -14   9   3        117.31        110.20         5.72 o
 -13   9   3         34.71         30.64         3.74 o
 -12   9   3        441.70        395.24         9.96 o
 -11   9   3       1904.75       1755.55        39.39 o
 -10   9   3        188.51        164.23         5.89 o
  -9   9   3       1292.97       1165.03        19.87 o
  -8   9   3        366.11        376.12         6.44 o
  -7   9   3       1092.15       1012.17        13.55 o
  -6   9   3        237.78        216.51         4.63 o
  -5   9   3         57.30         57.83         2.73 o
  -4   9   3       2582.61       2433.65        29.06 o
  -3   9   3         24.16         20.46         1.95 o
  -2   9   3        389.84        351.29         6.28 o
  -1   9   3         10.21          7.97         1.74 o
   0   9   3         14.65         22.33         2.45 o
   1   9   3        374.67        370.36         6.91 o
   2   9   3         56.98         64.67         4.40 o
   3   9   3        249.68        233.66         6.94 o
   4   9   3          7.86          9.20         2.62 o
   5   9   3         85.96         93.93         8.18 o
 -16  10   3         26.59         23.47         4.23 o
 -15  10   3        514.07        512.69        12.96 o
 -14  10   3         42.64         33.77         4.34 o
 -13  10   3        471.61        488.21        11.89 o
 -12  10   3        290.52        276.95        12.50 o
 -11  10   3         39.63         34.88         3.79 o
 -10  10   3          1.44          0.30         2.29 o
  -9  10   3          0.76         -1.23         2.03 o
  -8  10   3        636.77        631.11         9.66 o
  -7  10   3        186.11        202.69         4.66 o
  -6  10   3        312.42        311.23         5.96 o
  -5  10   3        175.80        167.45         4.94 o
  -4  10   3        511.24        534.14         8.54 o
  -3  10   3        164.96        143.10         5.05 o
  -2  10   3          7.91         10.58         1.80 o
  -1  10   3         62.29         58.14         3.02 o
   0  10   3        324.76        329.40         7.34 o
   1  10   3         50.74         54.21         3.27 o
   2  10   3          3.14          0.93         2.22 o
   3  10   3         20.68         15.76         5.00 o
   4  10   3        255.28        270.12        12.57 o
   5  10   3         18.62         15.00         5.30 o
 -15  11   3        300.00        274.57         9.21 o
 -14  11   3        108.78        106.83         9.54 o
 -13  11   3          9.45         10.15         4.39 o
 -12  11   3         19.30         20.11         3.36 o
 -11  11   3        300.60        258.63         7.92 o
 -10  11   3        132.87        137.79         5.73 o
  -9  11   3          0.38          0.73         2.09 o
  -8  11   3         79.20         85.75         3.39 o
  -7  11   3          0.11          0.87         1.35 o
  -6  11   3        428.93        395.77         7.16 o
  -5  11   3         91.04         73.02         3.09 o
  -4  11   3         81.22         70.13         3.17 o
  -3  11   3        202.30        164.76         4.50 o
  -2  11   3        307.44        289.09         5.99 o
  -1  11   3          0.22          0.62         1.76 o
   0  11   3        101.00         91.14         3.82 o
   1  11   3          0.64         -2.27         3.33 o
   2  11   3         28.65         28.94         5.30 o
   3  11   3         12.42          6.36         4.54 o
   4  11   3         43.63         31.81         6.21 o
 -15  12   3         54.06         54.80         5.61 o
 -14  12   3         21.51         22.48         3.85 o
 -13  12   3         53.88         54.50         5.61 o
 -12  12   3          5.21          5.21         2.76 o
 -11  12   3        605.71        590.91        13.07 o
 -10  12   3        119.86        122.51         6.36 o
  -9  12   3         54.35         59.33         4.44 o
  -8  12   3         17.58         14.32         2.12 o
  -7  12   3         20.76         27.76         2.45 o
  -6  12   3         32.71         31.91         2.63 o
  -5  12   3          2.77          1.86         1.72 o
  -4  12   3          5.11          9.80         3.52 o
  -3  12   3        163.62        157.27         4.61 o
  -2  12   3          7.66          9.79         2.15 o
  -1  12   3        111.20        103.93         7.88 o
   0  12   3         70.76         75.90         7.57 o
   1  12   3         74.93         66.81         7.42 o
   2  12   3        434.93        482.82        17.72 o
   3  12   3          1.48          0.15         4.54 o
 -15  13   3          0.06          4.66         3.32 o
 -14  13   3         22.89         22.37         3.91 o
 -13  13   3          1.05          2.97         2.94 o
 -12  13   3          1.29          4.21         3.56 o
 -11  13   3        173.54        167.18         6.48 o
 -10  13   3        195.44        187.96         6.85 o
  -9  13   3        109.37        118.18         6.44 o
  -8  13   3        137.30        136.75         4.41 o
  -7  13   3         48.89         47.77         5.77 o
  -6  13   3          9.81          7.73         4.04 o
  -5  13   3        165.16        152.00         4.58 o
  -4  13   3         18.24         16.90         2.32 o
  -3  13   3          0.12         -0.61         2.73 o
  -2  13   3         16.34         18.63         5.15 o
  -1  13   3         50.71         47.57         6.67 o
   0  13   3          2.94         -2.73         4.24 o
   1  13   3          5.68          4.70         4.70 o
 -14  14   3          2.98          6.85         3.42 o
 -13  14   3          0.17          1.43         4.39 o
 -12  14   3         19.69         22.60         3.71 o
 -11  14   3        207.71        232.89         8.64 o
 -10  14   3         56.26         68.94         5.03 o
  -9  14   3        174.85        179.21         6.69 o
  -8  14   3         14.68         16.01         5.30 o
  -7  14   3         28.43         30.21         3.77 o
  -6  14   3        127.89        144.15         4.72 o
  -5  14   3         29.40         39.34         3.05 o
  -4  14   3         99.91         99.90         5.38 o
  -3  14   3         65.74         62.42         7.12 o
  -2  14   3         20.43         25.00         5.76 o
  -1  14   3          2.47         -0.61         4.24 o
   0  14   3          2.93          3.33         4.54 o
 -13  15   3         16.40         21.79         6.82 o
 -12  15   3          6.12          5.69         3.16 o
 -11  15   3         76.80         88.92         5.46 o
 -10  15   3         42.22         47.92         4.48 o
  -9  15   3         40.49         44.96         8.33 o
  -8  15   3          4.77          7.38         2.89 o
  -7  15   3          4.55          5.33         3.18 o
  -6  15   3          0.41          3.03         2.68 o
  -5  15   3         44.34         39.69         5.91 o
  -4  15   3          0.13         -0.76         4.24 o
  -3  15   3          0.05          0.91         4.54 o
  -2  15   3         50.46         44.39         6.97 o
 -11  16   3        124.40        142.44         6.52 o
 -10  16   3         48.27         50.14         4.76 o
  -9  16   3         35.07         45.45         6.67 o
  -8  16   3         54.57         54.39         6.67 o
  -6  16   3         99.78        104.83         8.33 o
  -5  16   3        285.86        309.96        13.79 o
   4 -16   4         93.64         96.33         6.08 o
   5 -16   4          0.19         -1.31         3.02 o
   6 -16   4          8.95         12.43         3.86 o
   7 -16   4          0.75          2.27         5.00 o
   8 -16   4        163.54        182.85        11.51 o
   9 -16   4          4.51         -2.42         4.39 o
  10 -16   4         10.95          9.70         5.30 o
   1 -15   4        412.61        462.39        12.32 o
   2 -15   4         72.76         85.07         9.77 o
   3 -15   4         49.16         50.30         4.96 o
   4 -15   4         48.78         41.07         4.33 o
   5 -15   4         39.38         37.59         4.25 o
   6 -15   4        302.78        334.60         9.58 o
   7 -15   4         10.42         11.80         3.19 o
   8 -15   4        386.16        419.19        16.66 o
   9 -15   4         25.18         30.45         6.06 o
  10 -15   4         34.83         36.81         6.67 o
  11 -15   4          0.38          5.15         5.15 o
  12 -15   4        162.28        162.10        11.21 o
  -1 -14   4          4.98          9.09         3.68 o
   0 -14   4        189.29        191.98        11.06 o
   1 -14   4        445.61        437.98        12.95 o
   2 -14   4         24.43         23.60         4.01 o
   3 -14   4         11.39         15.82         3.71 o
   4 -14   4         78.29         80.53         5.10 o
   5 -14   4         21.38         21.58         4.39 o
   6 -14   4          1.23          3.76         3.26 o
   7 -14   4          0.51          2.41         2.58 o
   8 -14   4          1.68         -0.45         4.24 o
   9 -14   4         87.47         84.08         7.73 o
  10 -14   4        143.78        136.65         9.54 o
  11 -14   4        117.76        123.71         7.50 o
  12 -14   4         13.32         14.30         3.69 o
  13 -14   4        172.14        194.57        14.32 o
  -3 -13   4         15.56         21.75         4.31 o
  -2 -13   4         54.52         52.29         5.17 o
  -1 -13   4        209.12        200.25         8.41 o
   0 -13   4          4.35         11.47         3.26 o
   1 -13   4        298.22        308.53         9.10 o
   2 -13   4        294.54        288.97         8.68 o
   3 -13   4        107.90        107.09         5.50 o
   4 -13   4        112.27        112.88        13.63 o
   5 -13   4        103.71        101.41         5.17 o
   6 -13   4          3.96          4.30         2.08 o
   7 -13   4        115.61        133.57         5.53 o
   8 -13   4         51.90         53.17         6.67 o
   9 -13   4        179.47        163.44         6.33 o
  10 -13   4         25.10         32.35         3.88 o
  11 -13   4          0.54         -0.15         3.64 o
  12 -13   4          0.85          4.44         2.94 o
  13 -13   4          0.34         -0.54         2.91 o
  -4 -12   4         33.17         38.25         4.83 o
  -3 -12   4         22.52         26.81         4.25 o
  -2 -12   4          7.50          6.32         3.19 o
  -1 -12   4         64.68         64.70         5.03 o
   0 -12   4         98.34         91.28         5.24 o
   1 -12   4         20.68         22.26         3.52 o
   2 -12   4        184.12        164.90        11.59 o
   3 -12   4        240.39        244.94         7.65 o
   4 -12   4         14.57         13.63         3.33 o
   5 -12   4         68.66         67.86         6.36 o
   6 -12   4          5.15          5.34         2.40 o
   7 -12   4       1329.28       1391.30        30.79 o
   8 -12   4         74.11         84.08         4.73 o
   9 -12   4         15.09         16.31         3.02 o
  10 -12   4         23.03         25.14         3.56 o
  11 -12   4        131.77        128.36         6.15 o
  12 -12   4         96.19        101.07         5.91 o
  13 -12   4         24.52         27.91         7.65 o
  14 -12   4        215.65        219.45         8.50 o
  -5 -11   4         60.73         54.76         6.29 o
  -4 -11   4         91.07        103.79         6.10 o
  -3 -11   4         52.89         43.37         4.57 o
  -2 -11   4        298.98        274.80         8.51 o
  -1 -11   4        258.38        239.28         7.66 o
   0 -11   4        118.42        100.25         5.13 o
   1 -11   4        305.31        305.08         9.09 o
   2 -11   4          5.35          4.57         2.29 o
   3 -11   4        455.83        463.25        11.67 o
   4 -11   4        101.08        101.47         4.85 o
   5 -11   4          0.27          0.86         1.54 o
   6 -11   4          0.61          3.01         1.60 o
   7 -11   4       1023.28       1025.29        14.38 o
   8 -11   4         25.73         23.94         3.15 o
   9 -11   4          0.53          2.92         2.52 o
  10 -11   4          9.71         13.02         3.56 o
  11 -11   4         18.01         25.11         3.69 o
  12 -11   4         39.41         35.38         4.33 o
  13 -11   4          6.24          5.09         3.27 o
  14 -11   4         72.82         78.90         6.67 o
  -6 -10   4          4.44          8.00         3.67 o
  -5 -10   4          2.29          1.54         3.13 o
  -4 -10   4        143.97        147.57         6.62 o
  -3 -10   4         27.46         29.00         3.85 o
  -2 -10   4         20.76         18.24         3.20 o
  -1 -10   4         37.02         35.28         3.64 o
   0 -10   4        558.36        504.14        21.74 o
   1 -10   4         40.66         52.41         5.23 o
   2 -10   4          9.43         11.52         2.58 o
   3 -10   4        194.01        180.83         5.94 o
   4 -10   4        207.78        211.45         4.63 o
   5 -10   4        895.94        872.82        12.18 o
   6 -10   4          4.42          4.03         1.63 o
   7 -10   4        785.50        739.91        10.91 o
   8 -10   4        432.48        407.52         7.68 o
   9 -10   4          3.94          4.09         2.46 o
  10 -10   4          3.38          3.51         2.50 o
  11 -10   4          7.56          6.88         2.89 o
  12 -10   4        256.16        243.18        14.77 o
  13 -10   4         98.13         88.83         5.73 o
  14 -10   4          8.49         11.15         3.67 o
  -7  -9   4         44.95         36.86         4.73 o
  -6  -9   4        470.37        489.92        12.21 o
  -5  -9   4          3.68          2.60         3.06 o
  -4  -9   4        396.87        411.94        10.38 o
  -3  -9   4         30.80         27.65         3.49 o
  -2  -9   4         27.45         15.06         7.88 o
  -1  -9   4         20.00         24.95         3.56 o
   0  -9   4        351.58        297.37         7.75 o
   1  -9   4         17.00         23.01         3.33 o
   2  -9   4         53.39         51.10         2.30 o
   3  -9   4        118.17        128.58         4.62 o
   4  -9   4       2928.77       2782.57        46.97 o
   5  -9   4       1641.22       1555.64        19.62 o
   6  -9   4         55.75         60.36         2.85 o
   7  -9   4          7.74          9.98         1.69 o
   8  -9   4        160.39        153.07         3.89 o
   9  -9   4         51.70         43.44         3.80 o
  10  -9   4        109.25        111.98         5.35 o
  11  -9   4        170.56        193.67         9.85 o
  12  -9   4         77.20         74.59         5.35 o
  13  -9   4         57.24         71.60         5.52 o
  14  -9   4         21.40         17.49         3.80 o
  -8  -8   4          1.68          0.50         3.27 o
  -7  -8   4          5.52          2.17         3.19 o
  -6  -8   4        314.62        316.85        10.45 o
  -5  -8   4          1.39          3.73         2.77 o
  -4  -8   4         88.40         83.83         6.74 o
  -3  -8   4        711.95        726.04        14.19 o
  -2  -8   4        155.65        136.57         5.39 o
  -1  -8   4         20.37         21.68         4.39 o
   0  -8   4         91.36         80.96         4.54 o
   1  -8   4         87.51         77.77         2.24 o
   2  -8   4        166.62        169.95         3.58 o
   3  -8   4        864.41        878.46        11.67 o
   4  -8   4         13.74         17.94         1.65 o
   5  -8   4         73.98         64.03         2.66 o
   6  -8   4        186.68        195.04         4.29 o
   7  -8   4        168.19        159.13         3.92 o
   8  -8   4        104.56        101.29         5.16 o
   9  -8   4         36.27         33.34         3.43 o
  10  -8   4         18.58         14.47         2.93 o
  11  -8   4         53.86         50.23         4.33 o
  12  -8   4        389.57        385.07        10.28 o
  13  -8   4         21.26         25.77         4.02 o
  14  -8   4        147.52        143.15         6.79 o
  -9  -7   4        251.06        270.18         9.06 o
  -8  -7   4        168.64        163.67         6.94 o
  -7  -7   4         89.23         70.19         5.13 o
  -6  -7   4        148.07        156.17         6.38 o
  -5  -7   4          0.29          0.03         2.29 o
  -4  -7   4        232.99        228.39        15.83 o
  -3  -7   4         51.41         50.18         3.86 o
  -2  -7   4        406.48        420.98         9.21 o
  -1  -7   4          3.25          2.65         1.85 o
   0  -7   4        135.53        144.94         4.81 o
   1  -7   4        515.91        522.93        10.85 o
   2  -7   4          6.23          5.47         1.12 o
   3  -7   4        590.99        585.98         8.27 o
   4  -7   4         79.73         77.94         2.60 o
   5  -7   4         95.35         72.92         2.54 o
   6  -7   4         80.16         80.37         2.71 o
   7  -7   4         73.70         64.64         2.60 o
   8  -7   4          4.03          3.58         1.59 o
   9  -7   4         32.24         42.00         9.62 o
  10  -7   4        360.25        331.59         8.78 o
  11  -7   4        197.15        185.41         6.69 o
  12  -7   4         83.81         92.94         5.76 o
  13  -7   4         15.50         15.08         3.48 o
  14  -7   4          0.06          1.43         2.91 o
 -10  -6   4        253.71        265.09         8.69 o
  -9  -6   4         83.38         93.25        12.27 o
  -8  -6   4         20.12         24.43         3.86 o
  -7  -6   4         23.09         16.80         3.27 o
  -6  -6   4          2.18         -0.51         7.65 o
  -5  -6   4        604.04        571.05        11.88 o
  -4  -6   4         13.97         16.97         2.80 o
  -3  -6   4          1.53          0.92         1.25 o
  -2  -6   4        463.75        470.17         9.63 o
  -1  -6   4        656.42        680.97        17.57 o
   0  -6   4        500.24        496.15        13.63 o
   1  -6   4        152.63        153.50         2.93 o
   2  -6   4         68.18         56.31         2.02 o
   3  -6   4        115.08        129.00         3.01 o
   4  -6   4          0.07          0.53         1.23 o
   5  -6   4          0.96          2.14         1.10 o
   6  -6   4         71.59         84.22         3.57 o
   7  -6   4         25.90         24.68         1.74 o
   8  -6   4         39.15         32.47         1.99 o
   9  -6   4          4.42          5.39         3.26 o
  10  -6   4        103.62        104.15         4.98 o
  11  -6   4          3.44         -2.44         2.44 o
  12  -6   4         51.75         58.71         5.61 o
  13  -6   4          8.03          6.80         3.19 o
  14  -6   4          0.05         -2.30         4.01 o
 -11  -5   4          3.55          5.30         5.61 o
 -10  -5   4         11.49         10.51         6.29 o
  -9  -5   4         33.76         25.63         3.75 o
  -8  -5   4         30.08         40.01         5.53 o
  -7  -5   4        139.55        133.48         5.67 o
  -6  -5   4        639.64        662.67        10.60 o
  -5  -5   4        154.93        133.51         3.57 o
  -4  -5   4          1.17          3.95         1.33 o
  -3  -5   4        425.96        422.81        10.04 o
  -2  -5   4       2024.89       1980.51        54.16 o
  -1  -5   4       1297.23       1408.15        30.15 o
   0  -5   4        305.22        330.32         6.85 o
   1  -5   4          8.43          4.81         0.93 o
   2  -5   4       1110.90       1227.05        14.80 o
   3  -5   4        284.16        294.21         4.79 o
   4  -5   4        257.51        291.40         4.85 o
   5  -5   4          4.41          6.11         1.17 o
   6  -5   4        376.70        390.28         6.17 o
   7  -5   4        257.02        235.89         5.40 o
   8  -5   4        867.56        844.41        14.85 o
   9  -5   4         26.30         30.28         3.36 o
  10  -5   4          0.77          1.37         2.29 o
  11  -5   4         20.94         25.71         3.79 o
  12  -5   4         50.74         49.37         4.47 o
  13  -5   4         47.68         50.70         5.08 o
  14  -5   4          1.03          0.80         2.91 o
 -12  -4   4         31.30         34.24         7.42 o
 -11  -4   4          3.96         -4.85         4.85 o
 -10  -4   4         20.92         30.61         5.61 o
  -9  -4   4         53.17         58.51         7.73 o
  -8  -4   4         76.86         93.86         3.69 o
  -7  -4   4          2.35         -0.10         2.41 o
  -6  -4   4        343.90        334.25         6.13 o
  -5  -4   4         35.87         40.84         2.91 o
  -4  -4   4         67.17         60.62         2.22 o
  -3  -4   4        398.51        384.31         5.72 o
  -2  -4   4         51.85         68.29         5.98 o
  -1  -4   4        159.02        175.13         6.51 o
   0  -4   4        425.29        422.02         7.76 o
   1  -4   4        147.28        124.11         2.26 o
   2  -4   4       1699.08       1783.16        20.73 o
   3  -4   4       1414.26       1564.35        18.49 o
   4  -4   4        378.10        407.25         5.98 o
   5  -4   4         71.83         56.49         3.00 o
   6  -4   4        334.04        322.76         5.35 o
   7  -4   4         84.51         90.44         3.11 o
   8  -4   4         29.84         32.26         2.07 o
   9  -4   4        426.68        398.58         9.26 o
  10  -4   4        129.54        116.81         5.20 o
  11  -4   4         34.96         33.03         4.77 o
  12  -4   4          0.68          1.80         2.80 o
  13  -4   4         35.12         38.26         4.38 o
  14  -4   4         41.09         38.78         4.64 o
 -12  -3   4         11.76          5.30         5.00 o
 -11  -3   4          0.32          1.67         4.70 o
 -10  -3   4         14.10         19.82         2.56 o
  -9  -3   4         35.37         43.19         2.94 o
  -8  -3   4          2.03          2.63         1.73 o
  -7  -3   4        457.43        459.37         7.61 o
  -6  -3   4        175.76        157.57         3.84 o
  -5  -3   4        514.09        549.57         8.02 o
  -4  -3   4       2562.53       2666.95        30.84 o
  -3  -3   4        900.04        868.29        10.91 o
  -2  -3   4        187.80        217.87         4.15 o
  -1  -3   4         50.38         43.95         2.39 o
   0  -3   4        218.03        196.39         5.87 o
   1  -3   4       2061.11       2154.71        25.12 o
   2  -3   4         16.71         17.53         1.25 o
   3  -3   4       2372.49       2664.35        30.33 o
   4  -3   4       1021.68       1071.71        13.22 o
   5  -3   4        193.28        221.47         4.03 o
   6  -3   4        147.39        121.12         3.09 o
   7  -3   4        502.50        456.73         7.11 o
   8  -3   4          2.23          2.68         1.43 o
   9  -3   4          0.35         -0.76         2.13 o
  10  -3   4         26.45         27.25         4.62 o
  11  -3   4         36.90         31.84         3.71 o
  12  -3   4         65.92         66.31         8.18 o
  13  -3   4          2.97          1.67         2.87 o
  14  -3   4          3.59          4.16         3.45 o
 -13  -2   4         38.30         42.72         7.27 o
 -12  -2   4          0.32          0.45         4.85 o
 -11  -2   4        133.81        146.42         6.06 o
 -10  -2   4         12.58          7.96         2.10 o
  -9  -2   4          9.03         10.73         1.91 o
  -8  -2   4         60.91         66.45         3.01 o
  -7  -2   4        155.06        180.04         4.24 o
  -6  -2   4         37.38         30.35         1.97 o
  -5  -2   4        721.01        764.86        10.16 o
  -4  -2   4        562.74        523.94         8.41 o
  -3  -2   4        825.90        914.39        11.28 o
  -2  -2   4       1375.26       1454.52        16.92 o
  -1  -2   4       3610.84       3651.91        45.98 o
   0  -2   4        168.69        165.70         2.79 o
   1  -2   4         27.73         17.55         1.18 o
   2  -2   4         14.29         11.95         1.14 o
   3  -2   4        996.22        934.01        11.57 o
   4  -2   4        176.43        190.72         3.59 o
   5  -2   4        568.40        568.48         7.97 o
   6  -2   4        346.41        310.61         5.31 o
   7  -2   4       2483.87       2408.97        35.91 o
   8  -2   4        411.23        399.49         8.53 o
   9  -2   4        108.54        110.36         5.59 o
  10  -2   4        109.08        106.18         5.00 o
  11  -2   4        358.90        349.28         9.30 o
  12  -2   4          8.54          6.72         4.01 o
  13  -2   4          9.45          7.14         3.19 o
 -13  -1   4         72.76         73.80         5.67 o
 -12  -1   4          0.22         -0.97         2.98 o
 -11  -1   4        122.99        126.10         5.60 o
 -10  -1   4        128.91        118.81         3.94 o
  -9  -1   4        185.08        174.01         4.45 o
  -8  -1   4         35.85         32.57         2.31 o
  -7  -1   4         18.88         17.06         3.16 o
  -6  -1   4        383.92        397.39         6.30 o
  -5  -1   4        220.98        248.51         5.65 o
  -4  -1   4          3.42         14.73         1.23 o
  -3  -1   4          6.85          8.34         1.08 o
  -2  -1   4       7812.23       8015.49        92.09 o
  -1  -1   4        750.95        810.01        11.81 o
   0  -1   4       6723.23       6727.58        77.86 o
   1  -1   4       2250.23       2159.94        25.62 o
   2  -1   4        853.40        897.04        10.90 o
   3  -1   4        329.20        382.12         8.12 o
   4  -1   4        252.55        300.38         4.85 o
   5  -1   4        624.98        664.14         9.11 o
   6  -1   4        314.77        280.86         5.99 o
   7  -1   4         85.67        106.30         3.24 o
   8  -1   4        397.65        420.39         7.23 o
   9  -1   4         21.82         24.83         2.31 o
  10  -1   4          3.06          0.56         2.43 o
  11  -1   4         34.40         33.29         3.88 o
  12  -1   4         48.22         53.53         5.61 o
  13  -1   4          0.55         -1.02         3.18 o
 -14   0   4         83.02         92.76         6.21 o
 -13   0   4          0.28         -0.81         3.04 o
 -12   0   4          0.50          0.10         2.80 o
 -11   0   4         45.88         39.99         3.92 o
 -10   0   4          0.01          0.99         3.94 o
  -9   0   4         42.95         38.26         2.41 o
  -8   0   4        316.99        357.63         6.22 o
  -7   0   4          1.01          0.42         1.20 o
  -6   0   4         10.24         21.49         1.71 o
  -5   0   4       3393.60       3689.62        42.62 o
  -4   0   4         21.18         51.25         2.22 o
  -3   0   4       2993.71       3213.12        46.43 o
  -2   0   4       1842.52       1949.06        22.94 o
  -1   0   4       1822.71       1810.27        32.87 o
   0   0   4      13804.96      13598.20       188.68 o
   1   0   4       1530.12       1734.08        20.13 o
   2   0   4         32.85         26.80         1.82 o
   3   0   4        251.65        218.97         3.77 o
   4   0   4        388.32        389.50         5.93 o
   5   0   4          0.04          0.31         1.18 o
   6   0   4        150.83        151.16         3.76 o
   7   0   4         99.73         95.72         3.20 o
   8   0   4         22.17         18.38         3.08 o
   9   0   4          0.81          3.56         2.12 o
  10   0   4         97.38         91.34         7.80 o
  11   0   4         59.11         59.94         8.26 o
  12   0   4         31.89         43.64        10.30 o
 -14   1   4        130.86        144.69         6.74 o
 -13   1   4        163.39        172.72         8.33 o
 -12   1   4          2.48          8.56         3.04 o
 -11   1   4        102.48         95.74         4.98 o
 -10   1   4          3.47          6.85         3.26 o
  -9   1   4         15.35         19.56         2.28 o
  -8   1   4         16.22         26.67         1.85 o
  -7   1   4          8.42         18.50         2.35 o
  -6   1   4        255.06        275.91         5.56 o
  -5   1   4         12.18          9.34         1.15 o
  -4   1   4       3138.31       3414.57        42.92 o
  -3   1   4        266.82        269.12         5.16 o
  -2   1   4        732.89        744.74         9.01 o
  -1   1   4       5156.41       5056.08        59.24 o
   0   1   4        332.64        384.26         6.59 o
   1   1   4       1830.58       2001.77        23.00 o
   2   1   4        177.32        155.86         2.96 o
   3   1   4       1859.47       2254.46        26.12 o
   4   1   4          3.08          7.07         1.67 o
   5   1   4        296.91        321.49         5.55 o
   6   1   4         27.64         27.26         2.36 o
   7   1   4          3.30          1.15         2.09 o
   8   1   4          0.01         -0.62         1.61 o
   9   1   4        455.12        426.95         7.81 o
  10   1   4        254.34        275.38        11.59 o
  11   1   4        122.24        119.58         5.95 o
  12   1   4          0.56         -1.36         4.70 o
 -15   2   4         67.47         58.27         5.50 o
 -14   2   4          0.01         -0.17         3.10 o
 -13   2   4        140.27        141.39        11.36 o
 -12   2   4        195.34        210.74         7.09 o
 -11   2   4          4.49          8.29         2.73 o
 -10   2   4        165.46        159.57         7.95 o
  -9   2   4        119.60        110.19         4.20 o
  -8   2   4        232.71        207.29         4.00 o
  -7   2   4         56.12         55.98         2.02 o
  -6   2   4       1441.05       1575.02        18.73 o
  -5   2   4       3598.07       3890.43        45.58 o
  -4   2   4         92.61         71.46         2.05 o
  -3   2   4        642.76        631.96         8.04 o
  -2   2   4        191.82        241.91         4.42 o
  -1   2   4        563.47        554.12         7.81 o
   0   2   4       1525.85       1510.41        30.45 o
   1   2   4          8.54         15.42         1.35 o
   2   2   4          1.69         13.85         1.91 o
   3   2   4         26.36         45.46         2.82 o
   4   2   4        423.48        449.08         6.86 o
   5   2   4        338.94        319.20         5.89 o
   6   2   4         10.30         11.11         2.73 o
   7   2   4        307.30        309.29         6.83 o
   8   2   4          9.44          8.52         2.01 o
   9   2   4        447.66        453.06         8.32 o
  10   2   4         35.56         36.02         3.99 o
  11   2   4         20.39         23.18         5.91 o
 -15   3   4         26.48         37.24        10.07 o
 -14   3   4          8.17          6.14         3.11 o
 -13   3   4          8.38          8.80         2.98 o
 -12   3   4        285.82        263.34         7.92 o
 -11   3   4        554.40        530.76        11.45 o
 -10   3   4        141.82        122.29         7.50 o
  -9   3   4         73.69         69.90         3.79 o
  -8   3   4         77.64         66.84         2.07 o
  -7   3   4         15.58         34.19         1.95 o
  -6   3   4        481.82        454.50         6.42 o
  -5   3   4       1017.52       1063.67        13.03 o
  -4   3   4          0.12          0.56         2.13 o
  -3   3   4        454.41        600.27        10.91 o
  -2   3   4        191.18        226.73         3.61 o
  -1   3   4         31.67         36.79         1.64 o
   0   3   4         21.31         18.73         1.55 o
   1   3   4        421.59        356.03         6.29 o
   2   3   4        163.85        165.59         3.34 o
   3   3   4       1893.34       1979.20        23.61 o
   4   3   4          8.05         11.12         2.19 o
   5   3   4         40.32         36.74         2.40 o
   6   3   4        185.56        158.21         4.24 o
   7   3   4        165.80        154.10         5.18 o
   8   3   4        312.31        309.10         6.55 o
   9   3   4        784.94        756.09        14.87 o
  10   3   4          3.13         -1.97         3.79 o
  11   3   4          9.20          8.64         4.85 o
 -15   4   4         37.53         38.31         4.71 o
 -14   4   4         75.45         62.50         5.07 o
 -13   4   4         51.81         46.68         4.44 o
 -12   4   4         93.08         88.07         4.87 o
 -11   4   4          0.31          0.84         2.35 o
 -10   4   4        187.50        172.04         9.70 o
  -9   4   4        627.73        647.84        12.26 o
  -8   4   4          3.80          0.01         1.66 o
  -7   4   4          2.08          1.66         0.93 o
  -6   4   4         64.25         66.02         2.07 o
  -5   4   4        673.62        743.09         9.59 o
  -4   4   4        291.39        335.02         5.12 o
  -3   4   4         72.88         81.87         2.20 o
  -2   4   4       4124.90       4420.69        52.45 o
  -1   4   4       1366.32       1434.10        20.83 o
   0   4   4          9.80         14.21         1.15 o
   1   4   4        378.94        396.46         5.91 o
   2   4   4       1823.67       1873.15        22.33 o
   3   4   4         36.02         30.52         1.98 o
   4   4   4          6.37          4.68         1.55 o
   5   4   4        911.59        904.22        12.70 o
   6   4   4        111.25        116.48         3.83 o
   7   4   4          0.09          2.05         1.89 o
   8   4   4         29.17         32.04         3.69 o
   9   4   4         31.68         39.98         4.10 o
  10   4   4        116.00        126.04         8.79 o
 -16   5   4          1.04         -0.07         3.33 o
 -15   5   4         47.03         48.25         4.87 o
 -14   5   4          0.22         -1.61         2.88 o
 -13   5   4          0.31          2.36         2.67 o
 -12   5   4          0.84          0.09         2.35 o
 -11   5   4        162.88        160.25         5.82 o
 -10   5   4        840.76        876.12        15.90 o
  -9   5   4        934.45        860.00        15.15 o
  -8   5   4        224.63        192.78         5.57 o
  -7   5   4         61.46         63.87         2.01 o
  -6   5   4        461.59        420.86         6.28 o
  -5   5   4          0.75          0.25         1.04 o
  -4   5   4        715.03        957.09        12.06 o
  -3   5   4        551.97        679.02         9.01 o
  -2   5   4        110.12        159.89         3.23 o
  -1   5   4        824.31        821.30        10.60 o
   0   5   4          0.21          1.52         1.09 o
   1   5   4         28.35         33.69         3.26 o
   2   5   4       1071.07       1058.71        13.72 o
   3   5   4       1339.32       1358.84        17.34 o
   4   5   4        201.68        196.01         5.36 o
   5   5   4        281.73        275.04         5.76 o
   6   5   4        245.34        240.36         5.54 o
   7   5   4        101.99         96.31         4.92 o
   8   5   4         45.07         48.58         4.23 o
   9   5   4          0.57          2.39         3.33 o
 -16   6   4          1.16         -2.52         3.10 o
 -15   6   4         45.13         44.27         4.66 o
 -14   6   4         23.38         28.01         3.91 o
 -13   6   4         37.80         34.32         3.85 o
 -12   6   4          1.30          2.27         2.46 o
 -11   6   4        236.43        216.49        10.76 o
 -10   6   4         41.75         55.66         3.90 o
  -9   6   4       1069.19       1016.86        17.35 o
  -8   6   4       1318.21       1258.96        15.63 o
  -7   6   4         10.79         11.23         1.65 o
  -6   6   4       1012.71       1048.65        13.37 o
  -5   6   4       2159.62       2365.75        27.65 o
  -4   6   4          8.69          4.33         1.18 o
  -3   6   4        372.54        410.50         6.17 o
  -2   6   4         16.16         18.83         1.47 o
  -1   6   4       1190.46       1190.17        14.89 o
   0   6   4        536.44        544.24         7.93 o
   1   6   4        529.19        513.46         7.79 o
   2   6   4        670.13        658.12         9.57 o
   3   6   4         14.07         14.21         1.94 o
   4   6   4        290.74        267.32         6.63 o
   5   6   4          0.36         -1.18         1.78 o
   6   6   4        298.57        324.65        12.80 o
   7   6   4         39.18         37.29         3.86 o
   8   6   4        141.47        143.45         6.25 o
   9   6   4          0.00          0.64         5.15 o
 -16   7   4          0.26         -0.45         3.11 o
 -15   7   4          3.71          3.31         3.05 o
 -14   7   4          0.14          3.91         4.62 o
 -13   7   4         17.91         14.92         3.27 o
 -12   7   4          4.82          7.17         2.65 o
 -11   7   4        361.97        334.87         8.62 o
 -10   7   4          9.03          8.65         4.47 o
  -9   7   4        111.24        113.91         6.29 o
  -8   7   4        986.48        973.14        20.34 o
  -7   7   4         30.42         33.25         2.87 o
  -6   7   4         48.40         31.96         1.96 o
  -5   7   4        837.14        811.86        10.95 o
  -4   7   4        702.65        707.71         9.73 o
  -3   7   4        825.14        878.13        11.57 o
  -2   7   4        191.70        200.88         4.16 o
  -1   7   4          0.59          4.16         1.59 o
   0   7   4          1.24         -0.53         1.31 o
   1   7   4        382.70        388.02         6.66 o
   2   7   4        703.74        681.51        10.15 o
   3   7   4          3.41          5.52         2.80 o
   4   7   4        430.04        386.49         9.20 o
   5   7   4         11.22          7.34         2.61 o
   6   7   4         34.34         33.33         3.88 o
   7   7   4         66.73         71.05         5.07 o
   8   7   4        357.68        377.22        15.00 o
 -16   8   4        186.12        191.31         9.32 o
 -15   8   4        121.41        105.87         5.94 o
 -14   8   4         22.67         23.82         5.00 o
 -13   8   4         25.22         23.08         3.41 o
 -12   8   4        488.49        441.60        10.66 o
 -11   8   4       1471.67       1372.81        35.22 o
 -10   8   4         63.04         55.52         4.07 o
  -9   8   4         12.24          5.91         2.25 o
  -8   8   4        443.60        452.41         7.22 o
  -7   8   4        883.59        849.76        15.24 o
  -6   8   4        117.48        113.28         3.76 o
  -5   8   4         37.58         36.53         2.71 o
  -4   8   4         71.65         69.87         2.61 o
  -3   8   4        724.05        703.53         9.97 o
  -2   8   4          0.93          1.81         2.14 o
  -1   8   4        254.85        229.51         4.88 o
   0   8   4        180.53        174.68         5.86 o
   1   8   4        101.38        104.58         3.66 o
   2   8   4         13.80         17.52         2.17 o
   3   8   4        313.97        320.95         8.26 o
   4   8   4        175.88        181.69         6.38 o
   5   8   4        148.45        141.34         5.95 o
   6   8   4          3.69          2.98         2.65 o
   7   8   4        127.93        147.40        10.00 o
 -16   9   4         11.23         10.15         3.54 o
 -15   9   4        117.98        124.91        11.36 o
 -14   9   4          6.41          4.53         3.05 o
 -13   9   4         33.37         32.72         3.91 o
 -12   9   4         30.65         25.89         4.70 o
 -11   9   4          2.11          4.70         2.46 o
 -10   9   4        142.16        114.25         4.92 o
  -9   9   4          6.15          3.76         2.19 o
  -8   9   4         21.17         19.50         3.37 o
  -7   9   4         76.96         90.97         3.25 o
  -6   9   4        211.43        237.46         4.94 o
  -5   9   4        717.03        666.79         9.79 o
  -4   9   4          1.59          0.91         1.45 o
  -3   9   4       1115.39       1046.00        14.02 o
  -2   9   4          0.04          2.09         1.51 o
  -1   9   4          9.47         16.09         2.01 o
   0   9   4          8.85          9.14         1.86 o
   1   9   4         42.59         46.02         2.88 o
   2   9   4        124.32        115.72         4.98 o
   3   9   4          5.17          0.53         2.80 o
   4   9   4         66.15         63.69         4.61 o
   5   9   4        107.12         96.50         8.18 o
   6   9   4          0.14          4.85         4.85 o
 -16  10   4         13.22         17.79         4.39 o
 -15  10   4          0.63         -2.80         2.80 o
 -14  10   4        224.35        238.11         8.19 o
 -13  10   4        295.13        272.25         8.46 o
 -12  10   4        143.06        138.80         5.89 o
 -11  10   4         77.75         66.62         4.60 o
 -10  10   4        198.43        172.93         7.27 o
  -9  10   4          9.13          8.79         2.46 o
  -8  10   4         15.69         17.93         1.98 o
  -7  10   4         70.63         60.54         3.03 o
  -6  10   4        659.14        565.52         8.94 o
  -5  10   4       1214.38       1141.22        15.30 o
  -4  10   4         79.41         59.73         2.84 o
  -3  10   4         34.63         37.93         2.63 o
  -2  10   4        175.14        170.06         8.77 o
  -1  10   4        449.82        444.57         7.84 o
   0  10   4         33.33         33.26         3.41 o
   1  10   4         30.06         25.13         5.98 o
   2  10   4          0.54         -1.35         2.24 o
   3  10   4         73.70         77.72         7.73 o
   4  10   4          0.01          3.64         4.24 o
   5  10   4        162.88        166.34        10.60 o
 -15  11   4         36.74         36.43         4.55 o
 -14  11   4        115.07        115.17         5.99 o
 -13  11   4        203.44        195.69         8.11 o
 -12  11   4          5.84          6.53         2.93 o
 -11  11   4         69.07         79.83         5.45 o
 -10  11   4         51.70         54.68         4.34 o
  -9  11   4        125.69        128.09         5.30 o
  -8  11   4        240.14        222.34         5.12 o
  -7  11   4        140.20        129.82         4.00 o
  -6  11   4        248.75        252.61         5.47 o
  -5  11   4        148.96        161.17         4.39 o
  -4  11   4          0.03          1.92         1.68 o
  -3  11   4        121.33        122.32         3.95 o
  -2  11   4        252.00        262.55         5.80 o
  -1  11   4        195.41        206.60         6.62 o
   0  11   4         11.98         11.56         2.72 o
   1  11   4          0.05         -1.98         2.18 o
   2  11   4          6.83          5.30         4.39 o
   3  11   4         65.43         89.99         7.88 o
   4  11   4         94.31         92.87         9.24 o
 -15  12   4          2.52          4.07         3.05 o
 -14  12   4          1.18          7.36         3.21 o
 -13  12   4          0.01          2.29         2.78 o
 -12  12   4        351.58        316.77         9.16 o
 -11  12   4         10.44          6.29         3.11 o
 -10  12   4        401.45        387.85        11.59 o
  -9  12   4          4.81          6.28         4.09 o
  -8  12   4        347.53        351.45         6.90 o
  -7  12   4        304.90        311.69         9.48 o
  -6  12   4         28.53         26.75         2.51 o
  -5  12   4        248.59        227.97         5.48 o
  -4  12   4        646.62        641.62        10.34 o
  -3  12   4         22.95         27.89         3.07 o
  -2  12   4         51.38         64.73         5.30 o
  -1  12   4        114.12        131.39        19.62 o
   0  12   4          0.23          4.09         4.39 o
   1  12   4         74.42         76.51         8.03 o
   2  12   4        138.45        150.43        10.30 o
 -15  13   4        209.39        213.96         8.35 o
 -14  13   4         29.10         25.83         4.09 o
 -13  13   4          0.14          4.04         3.64 o
 -12  13   4         33.10         33.86         4.12 o
 -11  13   4          0.70         -0.57         2.50 o
 -10  13   4          0.24         -0.86         2.52 o
  -9  13   4          0.34         -1.39         2.18 o
  -8  13   4        242.79        244.32         5.85 o
  -7  13   4          9.45          9.73         2.18 o
  -6  13   4         29.75         38.81         2.89 o
  -5  13   4          5.17          7.20         2.12 o
  -4  13   4        275.76        276.94         6.34 o
  -3  13   4         39.27         36.08         5.08 o
  -2  13   4         96.84        101.50         8.18 o
  -1  13   4         43.54         46.05         6.67 o
   0  13   4          0.54          3.33         4.39 o
   1  13   4         82.90         93.17         9.24 o
 -14  14   4         14.43         13.17         3.59 o
 -13  14   4        150.51        137.45        13.18 o
 -12  14   4          0.19         -2.31         2.67 o
 -11  14   4          0.34          1.62         2.72 o
 -10  14   4         60.47         60.55         4.81 o
  -9  14   4          3.99          4.03         2.61 o
  -8  14   4         74.22         86.51         3.91 o
  -7  14   4          9.78         11.89         2.39 o
  -6  14   4         64.87         69.29         3.68 o
  -5  14   4         28.33         32.45         3.74 o
  -4  14   4          0.77         -3.64         3.64 o
  -3  14   4         22.29         25.30         5.45 o
  -2  14   4        197.05        180.89        10.91 o
  -1  14   4         11.70          0.76         4.85 o
 -13  15   4         46.60         48.23         4.96 o
 -12  15   4         32.56         40.42         4.54 o
 -11  15   4         16.31         13.93         3.48 o
 -10  15   4          0.24         -1.99         2.67 o
  -9  15   4         37.24         40.43         4.17 o
  -8  15   4        223.39        237.40         7.66 o
  -7  15   4         96.40        107.26         4.46 o
  -6  15   4         54.85         59.99         6.97 o
  -5  15   4        167.12        165.89         9.85 o
  -4  15   4         22.62         25.00         5.61 o
  -3  15   4          3.82          3.94         4.85 o
 -11  16   4          3.34          5.17         3.16 o
 -10  16   4          3.62          6.71         3.21 o
  -9  16   4         36.73         40.89         4.34 o
  -7  16   4        158.97        183.31        10.15 o
  -6  16   4         38.21         41.51         6.51 o
  -5  16   4         10.16          4.09         4.70 o
   4 -16   5         21.12         21.76         3.95 o
   5 -16   5        121.27        130.16         6.82 o
   6 -16   5         51.72         54.88         4.98 o
   7 -16   5         19.59         30.75         6.82 o
   8 -16   5         25.86         31.06         6.67 o
   9 -16   5         42.46         48.93         7.88 o
   1 -15   5        101.39        106.59         6.42 o
   2 -15   5        297.74        301.57        21.44 o
   3 -15   5          2.36          9.32         3.43 o
   4 -15   5         60.62         53.57         6.67 o
   5 -15   5          0.40          2.36         2.83 o
   6 -15   5          4.70          4.16         3.26 o
   7 -15   5        394.62        423.45        10.89 o
   8 -15   5          2.60         -0.72         2.99 o
   9 -15   5         85.53         88.47         8.18 o
  10 -15   5        173.10        175.28        11.21 o
  11 -15   5        134.64        133.01         9.85 o
  -1 -14   5         10.01         14.14         3.88 o
   0 -14   5        286.28        292.77        26.44 o
   1 -14   5          6.73         11.99         3.46 o
   2 -14   5        171.43        177.44         7.12 o
   3 -14   5        154.11        140.35         6.47 o
   4 -14   5         65.63         75.84         5.22 o
   5 -14   5         53.70         57.37         7.95 o
   6 -14   5         75.27         84.55         4.98 o
   7 -14   5        552.87        547.65        12.46 o
   8 -14   5        107.52        108.17         8.48 o
   9 -14   5         74.12         73.93         8.18 o
  10 -14   5        121.80        118.92         8.94 o
  11 -14   5          8.84          6.59         3.36 o
  12 -14   5        162.46        169.01         7.37 o
  -3 -13   5         28.82         36.03         4.91 o
  -2 -13   5          0.02          0.67         3.19 o
  -1 -13   5          1.20          2.20         4.47 o
   0 -13   5        191.47        189.34         7.34 o
   1 -13   5          0.94          2.77         3.71 o
   2 -13   5        133.97        133.58         6.09 o
   3 -13   5        488.43        470.06        14.16 o
   4 -13   5        120.58        119.83         7.50 o
   5 -13   5         24.84         24.66         3.49 o
   6 -13   5        117.36        122.50        10.68 o
   7 -13   5         15.81         14.97         2.87 o
   8 -13   5        519.12        521.30        18.33 o
   9 -13   5         79.13         99.06         6.74 o
  10 -13   5         98.68         95.61         5.51 o
  11 -13   5        140.98        160.64         6.99 o
  12 -13   5         87.62         93.70         6.02 o
  13 -13   5          0.89         -0.52         5.45 o
  -4 -12   5         71.28         61.88         5.71 o
  -3 -12   5        179.79        159.16         7.22 o
  -2 -12   5         17.99         21.06         5.76 o
  -1 -12   5        100.50         88.86         5.45 o
   0 -12   5        146.89        153.16         6.32 o
   1 -12   5        182.05        150.02         6.16 o
   2 -12   5         39.66         40.35         4.03 o
   3 -12   5        137.13        131.61         8.26 o
   4 -12   5          9.84          4.76         2.51 o
   5 -12   5         23.44         26.24         5.61 o
   6 -12   5          1.19          0.44         2.95 o
   7 -12   5        573.21        593.81         9.77 o
   8 -12   5        622.93        651.86        13.39 o
   9 -12   5         48.44         54.96         4.48 o
  10 -12   5         37.75         43.36         4.92 o
  11 -12   5        266.03        285.49         8.88 o
  12 -12   5        110.38        111.71         6.29 o
  13 -12   5        108.08         98.49         6.26 o
  -5 -11   5          2.37          3.21         3.30 o
  -4 -11   5         13.16         10.45         3.60 o
  -3 -11   5         19.88         28.02         4.01 o
  -2 -11   5          8.77         10.86         3.20 o
  -1 -11   5         14.59         11.76         3.10 o
   0 -11   5          0.03          3.40         2.58 o
   1 -11   5        483.85        438.27        10.48 o
   2 -11   5         37.68         36.11         3.67 o
   3 -11   5        103.38         95.81         6.06 o
   4 -11   5          2.27          3.61         2.29 o
   5 -11   5        106.70        106.07         4.61 o
   6 -11   5        288.16        295.64         7.98 o
   7 -11   5        149.79        144.58         4.29 o
   8 -11   5        350.27        361.97         9.10 o
   9 -11   5          3.15          3.38         2.46 o
  10 -11   5        251.32        280.43         8.32 o
  11 -11   5         52.52         51.70         4.61 o
  12 -11   5         13.18         11.65         4.01 o
  13 -11   5        263.23        234.43         8.52 o
  14 -11   5         65.81         78.13         6.15 o
  -6 -10   5         84.29         90.84         6.36 o
  -5 -10   5        125.08        127.29         6.54 o
  -4 -10   5          7.78          9.95         3.25 o
  -3 -10   5        290.37        276.35        10.68 o
  -2 -10   5         35.74         22.34         5.98 o
  -1 -10   5        125.35        113.05         8.33 o
   0 -10   5        199.11        190.98         6.48 o
   1 -10   5        485.79        421.27         9.80 o
   2 -10   5         57.33         52.63         6.14 o
   3 -10   5        223.24        230.20         6.77 o
   4 -10   5        792.92        811.21        11.44 o
   5 -10   5         93.83         96.75         3.32 o
   6 -10   5         23.04         24.19         2.20 o
   7 -10   5        161.22        160.27         4.29 o
   8 -10   5         55.73         55.04         4.03 o
   9 -10   5         14.83         12.73         2.79 o
  10 -10   5          5.98          5.61         2.79 o
  11 -10   5        129.17        127.53         5.89 o
  12 -10   5         45.84         45.61         4.44 o
  13 -10   5        153.44        152.83         6.94 o
  14 -10   5         40.03         44.61         6.74 o
  -7  -9   5         11.80         12.74         6.82 o
  -6  -9   5         13.20          7.03         3.86 o
  -5  -9   5        170.25        176.54         8.18 o
  -4  -9   5          0.11         -3.48         3.48 o
  -3  -9   5         64.66         62.22         4.65 o
  -2  -9   5         90.26         90.36         4.82 o
  -1  -9   5        290.81        274.26        20.45 o
   0  -9   5        249.19        224.94         6.79 o
   1  -9   5        265.34        253.06         7.09 o
   2  -9   5        196.72        177.45         9.62 o
   3  -9   5         21.15         19.48         2.81 o
   4  -9   5         42.33         44.69         2.48 o
   5  -9   5        354.17        331.17         6.03 o
   6  -9   5        165.97        174.75         4.27 o
   7  -9   5          6.35         13.01         1.82 o
   8  -9   5         67.64         67.30         2.92 o
   9  -9   5          2.30          0.83         2.57 o
  10  -9   5         38.98         31.22         3.64 o
  11  -9   5        319.78        308.04         8.89 o
  12  -9   5        211.01        209.58         7.55 o
  13  -9   5         17.67         17.09         3.71 o
  14  -9   5        133.69        148.11         7.09 o
  -8  -8   5        227.91        228.29         8.48 o
  -7  -8   5          1.99          3.78         3.19 o
  -6  -8   5         21.87         21.80         3.68 o
  -5  -8   5         75.77         82.46         5.13 o
  -4  -8   5        225.89        220.81         7.31 o
  -3  -8   5         21.34         18.88         3.11 o
  -2  -8   5        104.38         98.85         4.92 o
  -1  -8   5         89.41         84.12         9.24 o
   0  -8   5       1596.33       1507.17        24.15 o
   1  -8   5       1103.35       1045.31        26.36 o
   2  -8   5         91.11         86.80         2.60 o
   3  -8   5        558.86        548.22         8.10 o
   4  -8   5         96.88        103.11         3.10 o
   5  -8   5         63.20         60.46         2.77 o
   6  -8   5         21.49         21.02         1.87 o
   7  -8   5         86.92         73.03         2.92 o
   8  -8   5        107.64        101.09         3.99 o
   9  -8   5          5.80          2.14         2.18 o
  10  -8   5         17.81         11.91         3.18 o
  11  -8   5         10.34         13.17         3.21 o
  12  -8   5         98.79        104.27         5.54 o
  13  -8   5        308.04        303.55         9.42 o
  14  -8   5        122.88        114.76         6.32 o
  -9  -7   5        121.67        133.04         6.86 o
  -8  -7   5         38.49         41.73         4.55 o
  -7  -7   5         36.30         40.24         4.31 o
  -6  -7   5          1.82          2.36         2.83 o
  -5  -7   5          0.05          4.46         2.55 o
  -4  -7   5        504.34        466.51        10.44 o
  -3  -7   5        236.60        213.29         6.60 o
  -2  -7   5         82.36         94.10         4.38 o
  -1  -7   5         25.02         24.83         2.72 o
   0  -7   5        416.86        388.25         8.38 o
   1  -7   5         13.44         16.35         2.22 o
   2  -7   5        437.44        460.55         6.81 o
   3  -7   5         33.07         40.33         2.10 o
   4  -7   5         26.15         17.10         1.65 o
   5  -7   5        179.90        174.90         3.90 o
   6  -7   5         33.39         46.22         2.36 o
   7  -7   5        691.87        707.49        10.20 o
   8  -7   5        177.20        160.63         3.91 o
   9  -7   5         61.99         49.09         3.91 o
  10  -7   5        366.29        348.02         9.05 o
  11  -7   5         31.62         21.81         3.41 o
  12  -7   5        136.32        131.60        11.21 o
  13  -7   5         75.55         77.92         5.68 o
  14  -7   5         20.04         16.25         5.30 o
 -10  -6   5        245.38        260.57        12.35 o
  -9  -6   5         39.43         40.61         4.47 o
  -8  -6   5         36.13         44.52         8.26 o
  -7  -6   5        134.36        128.29        10.68 o
  -6  -6   5         60.81         66.81         4.44 o
  -5  -6   5         25.00         24.90         3.31 o
  -4  -6   5        795.30        764.06        20.91 o
  -3  -6   5        369.65        345.02         8.13 o
  -2  -6   5        439.82        475.09        14.09 o
  -1  -6   5         25.45         19.92         2.47 o
   0  -6   5          0.84          0.55         1.56 o
   1  -6   5          6.70          6.69         1.00 o
   2  -6   5       1711.67       1735.65        20.64 o
   3  -6   5          5.59          3.64         1.16 o
   4  -6   5        144.63        162.83         3.62 o
   5  -6   5        182.01        181.41         4.77 o
   6  -6   5        879.88        934.00        12.40 o
   7  -6   5        421.57        434.26         8.48 o
   8  -6   5         80.43         62.42         2.72 o
   9  -6   5        355.52        322.02        20.30 o
  10  -6   5        555.04        549.32        12.00 o
  11  -6   5          4.05          2.47         2.65 o
  12  -6   5        115.09        107.04         9.32 o
  13  -6   5          7.73          6.97         3.17 o
  14  -6   5         39.09         40.93         5.76 o
 -11  -5   5        213.07        234.97        13.18 o
 -10  -5   5         14.05         19.15         3.67 o
  -9  -5   5         46.49         54.29         4.62 o
  -8  -5   5        144.28        149.72         6.06 o
  -7  -5   5          5.66          3.29         2.45 o
  -6  -5   5        348.33        341.79        11.36 o
  -5  -5   5         58.40         54.36         3.79 o
  -4  -5   5       2965.15       2989.47        53.39 o
  -3  -5   5        101.53        101.02         4.22 o
  -2  -5   5          0.07         -1.09         1.51 o
  -1  -5   5        425.75        379.09         7.75 o
   0  -5   5          0.34          2.82         1.53 o
   1  -5   5        840.24        855.72        10.76 o
   2  -5   5        160.81        164.42         3.27 o
   3  -5   5        189.20        199.07         3.84 o
   4  -5   5        786.43        779.71        10.31 o
   5  -5   5        111.26        131.89         4.26 o
   6  -5   5        823.93        788.59        10.74 o
   7  -5   5        308.44        308.04         5.53 o
   8  -5   5         11.13          8.91         2.28 o
   9  -5   5        350.59        321.66         8.30 o
  10  -5   5         14.43          6.94         2.88 o
  11  -5   5         19.20         27.04         3.67 o
  12  -5   5         43.59         51.83         4.54 o
  13  -5   5        104.36         99.81         7.80 o
  14  -5   5        179.82        187.28         7.68 o
 -12  -4   5          3.59         -0.76         5.00 o
 -11  -4   5         20.14         25.45         6.21 o
 -10  -4   5         16.40         19.19         4.17 o
  -9  -4   5         44.83         50.01        10.07 o
  -8  -4   5         13.76         20.22         3.13 o
  -7  -4   5         50.35         55.04         4.05 o
  -6  -4   5         18.77         22.43         1.96 o
  -5  -4   5       1304.12       1327.95        16.71 o
  -4  -4   5        457.35        486.77         7.08 o
  -3  -4   5        283.45        303.22         4.70 o
  -2  -4   5        136.58        127.19         4.14 o
  -1  -4   5          1.52          2.99         1.51 o
   0  -4   5        176.12        165.40         2.87 o
   1  -4   5        706.88        799.99        10.09 o
   2  -4   5         56.10         41.75         1.98 o
   3  -4   5         71.06         51.39         3.53 o
   4  -4   5        155.43        145.75         3.22 o
   5  -4   5        328.17        334.45         5.48 o
   6  -4   5        902.71        944.26        12.43 o
   7  -4   5        587.16        576.81         8.57 o
   8  -4   5        416.63        446.43         7.24 o
   9  -4   5         35.85         32.54         3.34 o
  10  -4   5         58.97         53.96         4.16 o
  11  -4   5          7.79          9.43         2.89 o
  12  -4   5          9.97          9.47         3.08 o
  13  -4   5         86.26         83.88         5.52 o
  14  -4   5          6.92          1.98         3.21 o
 -12  -3   5          1.39         -0.76         5.30 o
 -11  -3   5         28.78         27.42         6.21 o
 -10  -3   5        213.34        235.61        13.63 o
  -9  -3   5         33.91         38.19         2.82 o
  -8  -3   5         14.68         13.27         2.12 o
  -7  -3   5          1.16          3.12         1.55 o
  -6  -3   5         24.07         30.81         2.23 o
  -5  -3   5        101.31         91.34         2.73 o
  -4  -3   5        644.47        624.09         8.52 o
  -3  -3   5         78.46         89.09         2.60 o
  -2  -3   5        185.51        218.42         3.45 o
  -1  -3   5        230.71        227.89         3.52 o
   0  -3   5       1333.90       1328.20        18.99 o
   1  -3   5       2579.54       2798.45        32.44 o
   2  -3   5         34.02         29.11         1.54 o
   3  -3   5        509.68        582.72         7.87 o
   4  -3   5         11.72         13.09         1.33 o
   5  -3   5       1976.64       1980.25        23.48 o
   6  -3   5        103.64         99.81         2.95 o
   7  -3   5         52.28         46.26         2.47 o
   8  -3   5       1340.85       1335.40        17.26 o
   9  -3   5         18.34         14.96         3.03 o
  10  -3   5        282.43        274.31         7.85 o
  11  -3   5         46.67         47.50         4.25 o
  12  -3   5          5.15          4.74         2.91 o
  13  -3   5         58.11         68.02         5.49 o
 -13  -2   5          4.37          4.24         5.15 o
 -12  -2   5        191.83        201.03        11.21 o
 -11  -2   5        140.32        169.32         8.48 o
 -10  -2   5         24.95         31.08         3.65 o
  -9  -2   5          2.97          1.06         1.76 o
  -8  -2   5         24.51         27.94         2.24 o
  -7  -2   5        360.28        381.50         6.54 o
  -6  -2   5        108.57        119.51         3.25 o
  -5  -2   5        246.08        268.73         4.74 o
  -4  -2   5        625.69        643.20         8.59 o
  -3  -2   5        270.48        260.99         4.22 o
  -2  -2   5       1498.73       1556.52        18.80 o
  -1  -2   5       1683.83       1739.59        20.28 o
   0  -2   5       1988.10       2262.13        47.19 o
   1  -2   5       1514.45       1595.83        18.53 o
   2  -2   5       2106.10       2472.94        28.45 o
   3  -2   5          8.38         12.70         1.33 o
   4  -2   5       2401.66       2723.46        31.33 o
   5  -2   5        681.10        702.47         9.60 o
   6  -2   5         22.53         21.07         2.43 o
   7  -2   5        638.97        623.96         9.28 o
   8  -2   5        476.15        462.92         7.71 o
   9  -2   5        686.84        683.66        12.31 o
  10  -2   5         70.59         61.23         4.70 o
  11  -2   5         20.12         21.60         3.42 o
  12  -2   5         96.25         95.01         5.56 o
  13  -2   5         31.67         31.33         4.22 o
 -13  -1   5         28.89         34.54         6.82 o
 -12  -1   5          6.48          7.74         3.27 o
 -11  -1   5         22.76         29.35         3.68 o
 -10  -1   5        170.64        177.50         4.75 o
  -9  -1   5         56.71         66.35         3.12 o
  -8  -1   5         35.77         40.11         2.40 o
  -7  -1   5        148.58        160.30         3.85 o
  -6  -1   5        893.97        924.60        12.11 o
  -5  -1   5        812.52        827.26        11.44 o
  -4  -1   5       1119.05       1299.22        15.68 o
  -3  -1   5        592.17        641.24         8.33 o
  -2  -1   5       3109.68       3266.94        38.42 o
  -1  -1   5        736.72        735.58         9.11 o
   0  -1   5       1138.74       1305.16        15.30 o
   1  -1   5       4929.53       5152.03        60.93 o
   2  -1   5       3284.82       3624.61        42.63 o
   3  -1   5        411.35        454.30         6.46 o
   4  -1   5         17.86         26.05         1.63 o
   5  -1   5        261.44        285.45         5.84 o
   6  -1   5        299.41        292.28         5.33 o
   7  -1   5        396.97        391.02         6.72 o
   8  -1   5        341.68        334.39         6.36 o
   9  -1   5         82.23         86.74         3.50 o
  10  -1   5         41.52         40.44         3.89 o
  11  -1   5         56.06         65.80         4.80 o
  12  -1   5          7.48         10.54         3.42 o
  13  -1   5         25.78         27.12         6.67 o
 -14   0   5         97.94         91.60         6.44 o
 -13   0   5        301.31        315.54         9.34 o
 -12   0   5        182.61        178.78        13.79 o
 -11   0   5         55.65         52.20         4.26 o
 -10   0   5        871.80        838.41        13.86 o
  -9   0   5          0.37          1.81         1.57 o
  -8   0   5        156.52        161.81         3.91 o
  -7   0   5         61.66         77.66         2.75 o
  -6   0   5        701.24        732.39         9.84 o
  -5   0   5         10.87         34.73         1.84 o
  -4   0   5       2811.70       3090.67        35.39 o
  -3   0   5         81.83         57.11         2.02 o
  -2   0   5          3.98          3.43         0.98 o
  -1   0   5       1889.71       1911.41        22.03 o
   0   0   5       3875.17       4202.86        49.59 o
   1   0   5       1348.24       1442.65        16.88 o
   2   0   5        876.00       1014.14        12.38 o
   3   0   5        291.79        267.69         4.89 o
   4   0   5        111.27        106.27         2.84 o
   5   0   5         11.67         14.31         1.60 o
   6   0   5         58.94         49.33         2.54 o
   7   0   5          8.78          8.44         1.75 o
   8   0   5        109.48        109.36         3.66 o
   9   0   5          1.14          0.26         1.76 o
  10   0   5         39.77         39.58         7.20 o
  11   0   5        191.85        185.99         6.95 o
  12   0   5          2.90          2.58         4.70 o
 -14   1   5          0.17         -2.99         2.99 o
 -13   1   5        289.36        318.96         9.27 o
 -12   1   5        378.56        366.30         9.61 o
 -11   1   5          0.11          2.04         2.61 o
 -10   1   5        333.44        294.15        10.23 o
  -9   1   5        161.88        157.89         3.88 o
  -8   1   5          9.22          5.13         2.03 o
  -7   1   5         22.44         17.13         1.55 o
  -6   1   5        636.58        638.11         8.70 o
  -5   1   5        822.30       1038.41        12.86 o
  -4   1   5         89.06         80.73         2.29 o
  -3   1   5         50.45         46.22         2.25 o
  -2   1   5          0.72          2.35         1.09 o
  -1   1   5         11.38          9.23         0.96 o
   0   1   5         30.22         31.57         1.03 o
   1   1   5        335.89        358.43         6.46 o
   2   1   5       1864.74       1903.61        22.16 o
   3   1   5        146.85        151.02         3.21 o
   4   1   5         82.24         82.03         2.60 o
   5   1   5        293.95        302.26         5.48 o
   6   1   5         26.27         18.51         1.97 o
   7   1   5          1.08          1.63         1.55 o
   8   1   5          4.57          6.28         1.92 o
   9   1   5         16.71         19.44         2.90 o
  10   1   5        135.18        129.83         9.09 o
  11   1   5         70.81         65.45         7.88 o
  12   1   5        113.16        116.95         9.09 o
 -15   2   5         38.64         40.28         4.82 o
 -14   2   5         21.88         25.77         4.07 o
 -13   2   5         39.94         43.01         4.38 o
 -12   2   5        108.64        110.02         5.35 o
 -11   2   5          2.17          0.57         2.46 o
 -10   2   5        255.45        236.82         6.77 o
  -9   2   5        126.58        142.67         3.51 o
  -8   2   5        190.43        178.48         4.57 o
  -7   2   5          6.07          6.30         1.27 o
  -6   2   5          5.54          6.54         1.18 o
  -5   2   5        244.35        292.03         4.84 o
  -4   2   5         25.98         33.74         1.66 o
  -3   2   5        309.97        367.66         5.27 o
  -2   2   5        476.95        516.93         6.81 o
  -1   2   5        760.95        812.77        12.61 o
   0   2   5       2546.66       2666.92        37.12 o
   1   2   5         69.49         74.36         2.94 o
   2   2   5       2478.34       2667.60        30.64 o
   3   2   5        192.27        163.12         3.43 o
   4   2   5        747.55        784.90        10.71 o
   5   2   5        992.22        935.35        12.64 o
   6   2   5         75.73         67.15         2.92 o
   7   2   5          1.24          1.85         1.61 o
   8   2   5         17.87         18.53         2.29 o
   9   2   5        139.53        148.68        12.20 o
  10   2   5        305.19        314.96        13.48 o
  11   2   5         15.72          9.85         4.85 o
 -15   3   5         11.48         13.19         3.80 o
 -14   3   5         47.34         47.96         9.09 o
 -13   3   5         47.39         51.57         5.15 o
 -12   3   5          0.10         -2.24         2.24 o
 -11   3   5          8.58          8.17         2.65 o
 -10   3   5          3.52         -0.48         2.22 o
  -9   3   5         54.77         61.25         2.31 o
  -8   3   5          6.68          3.57         1.10 o
  -7   3   5         40.67         29.28         1.73 o
  -6   3   5         55.18         51.04         2.10 o
  -5   3   5        136.81        144.61         4.59 o
  -4   3   5        112.71        130.39         4.19 o
  -3   3   5        914.40       1094.54        13.32 o
  -2   3   5          5.63          1.98         1.32 o
  -1   3   5        113.69        123.49         3.69 o
   0   3   5        401.28        480.81         9.47 o
   1   3   5        385.86        516.08         8.41 o
   2   3   5        817.40        828.34        10.75 o
   3   3   5        563.68        626.72         8.85 o
   4   3   5        132.61        129.55         3.43 o
   5   3   5         52.57         51.38         2.72 o
   6   3   5          6.13         10.98         1.89 o
   7   3   5         67.55         59.09         3.29 o
   8   3   5        207.92        203.28         6.73 o
   9   3   5          9.84          6.14         2.78 o
  10   3   5        243.37        245.88        11.97 o
 -15   4   5         40.00         49.51         5.13 o
 -14   4   5         25.75         30.22         4.07 o
 -13   4   5         26.21         26.21         3.69 o
 -12   4   5         39.46         40.59         3.88 o
 -11   4   5        274.13        269.56         7.54 o
 -10   4   5         46.74         44.14         3.56 o
  -9   4   5         36.61         34.25         4.17 o
  -8   4   5       1972.00       1949.91        23.24 o
  -7   4   5         40.42         34.48         1.86 o
  -6   4   5       1035.42       1034.87        13.05 o
  -5   4   5        417.83        457.01         7.90 o
  -4   4   5         67.11         82.02         2.88 o
  -3   4   5       4859.80       5168.13        73.80 o
  -2   4   5        850.58        865.56        10.85 o
  -1   4   5        252.16        243.07         3.96 o
   0   4   5         19.00         28.39         1.59 o
   1   4   5        112.60         99.14         2.57 o
   2   4   5        166.95        139.72         3.28 o
   3   4   5        508.07        510.02         7.78 o
   4   4   5        253.39        235.66         4.97 o
   5   4   5         20.46          9.94         1.82 o
   6   4   5          3.71          6.46         1.94 o
   7   4   5         16.42         13.05         2.89 o
   8   4   5        266.86        248.63         7.60 o
   9   4   5         12.15         10.25         5.91 o
  10   4   5         11.63          3.64         4.54 o
 -16   5   5          6.55          7.30         3.74 o
 -15   5   5         77.16         78.96         5.78 o
 -14   5   5         16.88         13.65         4.62 o
 -13   5   5         64.38         69.31         7.80 o
 -12   5   5          0.86         -2.09         2.09 o
 -11   5   5        358.43        340.52        14.09 o
 -10   5   5        411.49        376.88        12.42 o
  -9   5   5        139.87        126.29         5.23 o
  -8   5   5       1848.45       1823.52        21.86 o
  -7   5   5          0.02         -0.45         1.04 o
  -6   5   5        775.48        808.18        10.67 o
  -5   5   5        628.50        588.12         8.21 o
  -4   5   5        141.93        157.12         3.39 o
  -3   5   5       2154.43       2353.08        27.32 o
  -2   5   5        887.45        874.92        11.18 o
  -1   5   5        232.63        199.94         3.74 o
   0   5   5        307.35        287.18         4.81 o
   1   5   5        113.38        122.74         3.16 o
   2   5   5        117.78        113.16         3.18 o
   3   5   5          7.51          7.49         1.60 o
   4   5   5        276.14        273.58         7.89 o
   5   5   5          4.82          0.47         2.13 o
   6   5   5         79.40         74.31         4.44 o
   7   5   5         46.01         47.65         4.12 o
   8   5   5         32.33         40.16         4.18 o
   9   5   5         23.38         22.56         3.75 o
 -16   6   5          9.54         14.81         3.86 o
 -15   6   5         42.66         48.34         4.87 o
 -14   6   5         20.25         22.06         3.64 o
 -13   6   5         43.04         36.22         6.29 o
 -12   6   5        122.86        107.71         5.24 o
 -11   6   5          1.22          1.71         2.22 o
 -10   6   5        767.77        740.09        16.21 o
  -9   6   5        639.20        597.39        11.68 o
  -8   6   5        218.92        169.88         3.54 o
  -7   6   5        104.76         97.64         2.83 o
  -6   6   5       1340.39       1450.30        17.85 o
  -5   6   5         45.57         54.57         2.54 o
  -4   6   5        267.08        203.99         4.06 o
  -3   6   5          1.84          5.61         1.18 o
  -2   6   5       1781.46       1829.87        27.05 o
  -1   6   5        702.95        721.86         9.84 o
   0   6   5          9.17          8.45         1.40 o
   1   6   5        856.62        876.69        11.89 o
   2   6   5        215.72        214.93         5.54 o
   3   6   5         18.09         21.55         2.16 o
   4   6   5          3.61          5.74         2.29 o
   5   6   5          8.67          8.57         3.71 o
   6   6   5          2.47         -2.26         2.26 o
   7   6   5         26.72         27.17         7.27 o
   8   6   5        164.43        170.13         6.95 o
 -16   7   5         69.95         73.73         5.78 o
 -15   7   5        111.79        109.60         6.67 o
 -14   7   5          0.21         -1.27         2.52 o
 -13   7   5         88.61         83.44        12.95 o
 -12   7   5         14.02         10.81         2.73 o
 -11   7   5        548.63        489.25        10.98 o
 -10   7   5        538.92        514.59        11.03 o
  -9   7   5        172.68        165.44         5.46 o
  -8   7   5          9.20          5.69         1.35 o
  -7   7   5       1327.54       1337.23        18.46 o
  -6   7   5        179.86        213.00         4.38 o
  -5   7   5          5.92          7.55         1.44 o
  -4   7   5          9.23         15.96         1.53 o
  -3   7   5        332.56        354.14         5.86 o
  -2   7   5       2132.20       2077.70        24.90 o
  -1   7   5        208.17        187.22         5.06 o
   0   7   5       1364.32       1285.56        16.46 o
   1   7   5       1376.86       1357.01        17.41 o
   2   7   5         20.15         25.42         2.24 o
   3   7   5          0.19         -1.93         1.93 o
   4   7   5         41.61         48.13         4.03 o
   5   7   5        279.88        278.89         8.06 o
   6   7   5          0.15          0.79         2.56 o
   7   7   5          0.08         -2.73         2.73 o
 -16   8   5          5.13          2.65         3.21 o
 -15   8   5          1.01         -1.25         2.89 o
 -14   8   5          3.24          5.92         2.99 o
 -13   8   5         45.19         46.64         4.39 o
 -12   8   5         52.59         49.29         4.17 o
 -11   8   5          1.88          0.29         2.50 o
 -10   8   5        124.33        102.94         6.89 o
  -9   8   5        675.55        618.81        12.21 o
  -8   8   5         10.05         11.04         1.67 o
  -7   8   5       1312.52       1176.83        19.03 o
  -6   8   5        236.12        238.53         4.82 o
  -5   8   5         25.21         33.90         3.63 o
  -4   8   5        167.42        200.78         4.29 o
  -3   8   5         68.96         70.73         2.76 o
  -2   8   5       1650.33       1597.15        19.91 o
  -1   8   5          0.23         -0.83         1.42 o
   0   8   5        168.28        165.18         4.22 o
   1   8   5          4.00          3.74         2.18 o
   2   8   5          9.94         16.12         2.76 o
   3   8   5        242.63        239.78         7.33 o
   4   8   5          0.49         -1.30         2.43 o
   5   8   5        120.24        118.24        12.20 o
   6   8   5          2.03          3.88         3.48 o
   7   8   5         31.93         37.87         6.67 o
 -16   9   5         36.22         40.08         4.82 o
 -15   9   5         81.08         76.93         5.72 o
 -14   9   5         18.16         20.77         3.64 o
 -13   9   5        601.55        582.43        13.12 o
 -12   9   5        232.04        219.57         7.95 o
 -11   9   5          0.05          2.28         2.30 o
 -10   9   5        211.48        218.12         6.74 o
  -9   9   5        618.28        536.26        11.30 o
  -8   9   5          4.45          7.15         1.81 o
  -7   9   5        177.95        148.42         3.91 o
  -6   9   5       1426.35       1404.24        18.01 o
  -5   9   5          1.11         -0.33         1.40 o
  -4   9   5         36.12         34.27         2.31 o
  -3   9   5          7.14          5.43         1.60 o
  -2   9   5       1319.50       1272.56        16.66 o
  -1   9   5        338.22        349.05         6.53 o
   0   9   5          9.39          6.60         2.41 o
   1   9   5          5.07          3.92         2.39 o
   2   9   5         16.90         18.21         3.48 o
   3   9   5        275.33        259.90         8.18 o
   4   9   5        106.38        108.55         5.50 o
   5   9   5         48.45         51.20         4.64 o
   6   9   5         84.27         91.65         9.09 o
 -16  10   5          0.31         -2.77         2.84 o
 -15  10   5         33.18         35.31         4.50 o
 -14  10   5         59.36         60.17         5.03 o
 -13  10   5        270.27        252.06        12.42 o
 -12  10   5          2.67          1.21         2.57 o
 -11  10   5          0.75          1.52         2.52 o
 -10  10   5          0.80          0.52         2.13 o
  -9  10   5        207.46        212.95         6.64 o
  -8  10   5          6.67         11.44         1.91 o
  -7  10   5          3.19          6.92         1.76 o
  -6  10   5        114.02        108.69         7.91 o
  -5  10   5         25.34         29.41         2.35 o
  -4  10   5        199.54        220.02         5.19 o
  -3  10   5         14.36         18.12         2.04 o
  -2  10   5        185.11        169.97         8.03 o
  -1  10   5        121.15        111.41         4.91 o
   0  10   5        146.70        146.63         5.74 o
   1  10   5        278.01        257.83         8.03 o
   2  10   5         15.89         16.00         3.02 o
   3  10   5         27.95         23.77         3.64 o
   4  10   5         75.98         97.71         8.48 o
   5  10   5         82.65         99.84         9.54 o
 -15  11   5        116.81        114.14         6.27 o
 -14  11   5         15.07          8.46         3.21 o
 -13  11   5         80.42         80.25         5.16 o
 -12  11   5         14.61         16.55         3.26 o
 -11  11   5          1.13         -0.41         2.46 o
 -10  11   5         76.89         80.72         4.61 o
  -9  11   5          0.44          4.02         3.48 o
  -8  11   5         26.78         24.65         2.27 o
  -7  11   5        266.37        249.69         5.54 o
  -6  11   5         11.03          8.25         1.89 o
  -5  11   5         79.57         73.90         6.06 o
  -4  11   5        193.18        181.40         5.66 o
  -3  11   5         78.45         81.11         4.23 o
  -2  11   5         12.55         10.59         2.80 o
  -1  11   5          3.10          3.60         2.46 o
   0  11   5         66.80         73.86         4.70 o
   1  11   5         14.94         16.85         3.23 o
   2  11   5         35.13         23.78         5.91 o
   3  11   5        140.16        154.37        10.60 o
 -15  12   5         84.47         89.36         6.37 o
 -14  12   5         19.83         22.68         4.85 o
 -13  12   5        161.14        158.64         6.75 o
 -12  12   5          1.34         -0.78         2.52 o
 -11  12   5         22.99         16.45         3.08 o
 -10  12   5          3.61          4.05         2.56 o
  -9  12   5         23.66         19.45         3.05 o
  -8  12   5          5.27         12.70         2.19 o
  -7  12   5         24.96         29.64         2.56 o
  -6  12   5          6.46         10.02         2.00 o
  -5  12   5         34.34         36.05         3.37 o
  -4  12   5         31.28         26.73         2.55 o
  -3  12   5        478.41        491.04        10.97 o
  -2  12   5         57.76         70.99         4.70 o
  -1  12   5          9.02          8.01         2.77 o
   0  12   5          0.49          0.91         4.09 o
   1  12   5          4.14          6.06         4.85 o
   2  12   5         12.98         18.03         5.91 o
 -15  13   5          1.92          2.32         3.56 o
 -14  13   5        223.53        216.30         8.19 o
 -13  13   5         71.73         74.33         5.57 o
 -12  13   5         43.46         47.79         4.59 o
 -11  13   5          9.31         12.56         3.23 o
 -10  13   5          6.34          8.05         3.71 o
  -9  13   5        223.71        222.05        15.83 o
  -8  13   5        441.43        463.00        11.04 o
  -7  13   5         17.15         20.50         2.50 o
  -6  13   5         77.51         86.57         7.19 o
  -5  13   5         68.38         78.01         4.76 o
  -4  13   5         33.37         37.00         3.80 o
  -3  13   5         80.87         80.52         5.07 o
  -2  13   5         25.46         22.15         3.38 o
  -1  13   5          1.88          6.36         4.54 o
   0  13   5          3.12         -1.06         4.70 o
   1  13   5          7.47          6.67         5.45 o
 -14  14   5        265.10        271.95         9.21 o
 -13  14   5         95.30        108.35         6.10 o
 -12  14   5         92.90        105.74         7.95 o
 -11  14   5         93.85         94.83         5.46 o
 -10  14   5         39.18         45.69         5.83 o
  -9  14   5         19.89         26.05         6.97 o
  -8  14   5        222.24        218.35         5.07 o
  -7  14   5          0.01          3.88         2.15 o
  -6  14   5         15.90         21.17         3.41 o
  -5  14   5          0.88          0.06         2.55 o
  -4  14   5        237.60        240.71         8.71 o
  -3  14   5         26.02         19.85         5.61 o
  -2  14   5        128.32        147.25        10.30 o
  -1  14   5         99.49        133.47        10.30 o
 -13  15   5        124.95        133.67         6.75 o
 -12  15   5        125.64        127.97         6.37 o
 -11  15   5          7.36          8.81         5.30 o
 -10  15   5         14.81         19.24         3.69 o
  -9  15   5        129.36        155.25        10.83 o
  -8  15   5         32.26         37.72         5.76 o
  -7  15   5         73.24         84.27         5.30 o
  -6  15   5          0.09         -1.93         2.78 o
  -5  15   5         31.96         30.91         5.91 o
  -4  15   5        261.15        298.14        13.48 o
  -3  15   5         50.47         51.81         7.42 o
 -10  16   5         70.17         72.41         5.35 o
  -9  16   5          4.10         -1.51         3.79 o
  -7  16   5        121.78        120.74         8.64 o
  -6  16   5        263.84        269.36        12.88 o
   5 -16   6          2.72         11.10         3.64 o
   6 -16   6        134.37        144.37         8.03 o
   7 -16   6          0.24          7.27         5.00 o
   8 -16   6          2.93          9.24         5.45 o
   1 -15   6        147.63        152.42         7.50 o
   2 -15   6          0.03          1.64         3.19 o
   3 -15   6        113.68        124.30         6.42 o
   4 -15   6          6.41         17.33         3.71 o
   5 -15   6          2.04          3.76         3.09 o
   6 -15   6          0.18          4.45         2.87 o
   7 -15   6         52.68         53.88         4.87 o
   8 -15   6         85.80         96.35         8.64 o
   9 -15   6          3.54          4.54         4.54 o
  10 -15   6         11.63         11.51         5.30 o
  11 -15   6         56.98         64.54         8.64 o
  -1 -14   6          7.14         11.06         3.89 o
   0 -14   6         40.93         37.45         4.76 o
   1 -14   6        211.70        212.07        16.74 o
   2 -14   6         15.67         22.06         3.96 o
   3 -14   6         77.17         78.92         5.26 o
   4 -14   6          2.39         -2.43         2.43 o
   5 -14   6          0.46         -1.60         2.61 o
   6 -14   6          4.63          3.23         2.72 o
   7 -14   6         74.24         83.03         5.23 o
   8 -14   6         89.56         90.59         8.94 o
   9 -14   6        135.93        140.44         9.54 o
  10 -14   6          8.91         11.67         5.30 o
  11 -14   6         45.54         50.14         7.42 o
  12 -14   6         61.52        149.07        10.30 o
  -2 -13   6        129.72        132.99         6.83 o
  -1 -13   6          2.74          2.70         4.17 o
   0 -13   6          1.00         -1.71         3.48 o
   1 -13   6          0.03          2.74         2.87 o
   2 -13   6         77.17         77.62         5.23 o
   3 -13   6        159.84        149.17         7.65 o
   4 -13   6         32.55         29.78         3.68 o
   5 -13   6         84.40         96.48         5.26 o
   6 -13   6          9.16         12.12         3.56 o
   7 -13   6         28.11         25.64         3.38 o
   8 -13   6          5.45         -0.76         3.64 o
   9 -13   6        669.63        695.82        22.42 o
  10 -13   6         28.00         31.16         4.01 o
  11 -13   6         46.98         53.17         4.85 o
  12 -13   6        168.24        176.82         7.50 o
  -4 -12   6          0.40         -1.03         3.19 o
  -3 -12   6          3.28          1.40         3.05 o
  -2 -12   6         85.62         81.13         5.59 o
  -1 -12   6         21.05         21.06         5.08 o
   0 -12   6         77.94         80.81         5.62 o
   1 -12   6        206.04        187.32         6.96 o
   2 -12   6        303.38        275.98         8.19 o
   3 -12   6         10.14         12.13         3.48 o
   4 -12   6          0.89          0.12         2.40 o
   5 -12   6        134.11        131.51         5.63 o
   6 -12   6        205.34        211.09         7.27 o
   7 -12   6         69.29         78.82         4.69 o
   8 -12   6        477.31        503.44        18.79 o
   9 -12   6         95.43         95.01         9.32 o
  10 -12   6        180.39        197.02         7.16 o
  11 -12   6         17.96         19.72         3.59 o
  12 -12   6         12.66         14.09         3.59 o
  13 -12   6          0.06         -1.29         3.05 o
  -5 -11   6        164.16        161.74         7.49 o
  -4 -11   6          2.69         -1.18         2.94 o
  -3 -11   6         75.63         67.30         5.37 o
  -2 -11   6        268.10        260.66         8.50 o
  -1 -11   6        223.79        209.23         7.33 o
   0 -11   6        256.71        222.30        12.88 o
   1 -11   6          3.95          2.00         2.56 o
   2 -11   6       1159.93       1043.56        25.83 o
   3 -11   6        128.75        115.83         5.11 o
   4 -11   6          4.36          1.95         2.73 o
   5 -11   6          0.12          0.61         2.07 o
   6 -11   6         33.52         39.50         2.74 o
   7 -11   6        375.12        388.65         7.27 o
   8 -11   6         11.26         12.56         2.79 o
   9 -11   6        197.75        197.07         6.79 o
  10 -11   6          2.04          1.31         2.73 o
  11 -11   6        112.10        115.79        15.45 o
  12 -11   6         46.36         52.38         7.42 o
  13 -11   6        288.44        297.57         9.53 o
  -6 -10   6        107.58        114.96        10.91 o
  -5 -10   6         12.70          8.99         3.79 o
  -4 -10   6         11.93         13.12         3.49 o
  -3 -10   6         16.53         15.59         3.35 o
  -2 -10   6          1.08          0.22         2.73 o
  -1 -10   6        139.46        144.87         5.83 o
   0 -10   6        303.95        268.70         7.81 o
   1 -10   6        173.95        176.49        16.74 o
   2 -10   6         17.23         14.48         2.72 o
   3 -10   6         88.16         92.58         5.76 o
   4 -10   6         14.08         18.18         2.88 o
   5 -10   6         21.16         19.70         2.09 o
   6 -10   6         22.01         23.76         2.24 o
   7 -10   6        173.54        168.78         4.46 o
   8 -10   6          0.10         -0.46         2.19 o
   9 -10   6          0.19         -2.30         2.30 o
  10 -10   6          8.36          9.54         4.17 o
  11 -10   6        159.53        167.25         6.91 o
  12 -10   6        218.00        216.50         7.98 o
  13 -10   6         30.94         30.77         4.48 o
  14 -10   6        160.71        173.90        22.50 o
  -7  -9   6          5.84          4.26         3.25 o
  -6  -9   6          0.14         -2.82         2.82 o
  -5  -9   6          9.93          7.88         3.31 o
  -4  -9   6        237.84        224.57         7.85 o
  -3  -9   6         55.03         49.32         4.25 o
  -2  -9   6          0.45         -0.04         2.39 o
  -1  -9   6        198.84        187.06         6.45 o
   0  -9   6        708.19        671.60        33.56 o
   1  -9   6        598.31        558.90        15.60 o
   2  -9   6         82.10         80.59         4.22 o
   3  -9   6        612.99        558.07         8.39 o
   4  -9   6        997.42        952.64        12.96 o
   5  -9   6        277.02        272.29         5.46 o
   6  -9   6        150.58        136.58         4.34 o
   7  -9   6         51.11         55.69         2.93 o
   8  -9   6        151.42        155.54         4.23 o
   9  -9   6         47.71         43.92         3.90 o
  10  -9   6         29.02         22.94         3.37 o
  11  -9   6          0.01         -2.05         2.47 o
  12  -9   6         46.95         60.60         7.65 o
  13  -9   6         46.03         55.89         5.13 o
  14  -9   6         56.21         43.75         4.96 o
  -8  -8   6          7.17          5.83         3.56 o
  -7  -8   6         86.97         95.02         6.01 o
  -6  -8   6         68.58         60.28         5.09 o
  -5  -8   6          1.65          2.01         2.69 o
  -4  -8   6         46.22         41.19         4.04 o
  -3  -8   6         12.53         12.37         2.87 o
  -2  -8   6         16.35         18.35         2.87 o
  -1  -8   6         25.50         17.42         2.80 o
   0  -8   6         57.69         56.90         7.73 o
   1  -8   6          0.65         -0.22         2.80 o
   2  -8   6         47.44         51.39         2.14 o
   3  -8   6        778.53        794.89         9.64 o
   4  -8   6         16.94         20.91         1.88 o
   5  -8   6        568.98        569.48         8.65 o
   6  -8   6         53.82         45.22         2.53 o
   7  -8   6         82.33         75.27         3.01 o
   8  -8   6          5.90          9.03         2.99 o
   9  -8   6         86.33         96.49         5.09 o
  10  -8   6         17.19         11.98         3.05 o
  11  -8   6         49.83         52.69         4.53 o
  12  -8   6         51.23         45.50         4.77 o
  13  -8   6        125.34        120.31         8.79 o
  14  -8   6        244.86        241.40         8.92 o
  -9  -7   6        423.81        444.59        12.12 o
  -8  -7   6          5.92          7.77         3.16 o
  -7  -7   6         56.97         69.27         5.20 o
  -6  -7   6         13.80         14.92         3.19 o
  -5  -7   6         15.32         12.69         4.77 o
  -4  -7   6          2.45          1.29         2.58 o
  -3  -7   6        188.64        175.10         5.97 o
  -2  -7   6         49.02         60.72         3.86 o
  -1  -7   6          1.68          2.11         1.85 o
   0  -7   6          7.98          8.35         2.10 o
   1  -7   6          1.57          2.27         1.75 o
   2  -7   6        662.45        629.52         8.75 o
   3  -7   6        732.25        788.21        10.64 o
   4  -7   6        217.13        218.85         4.40 o
   5  -7   6          0.04         -0.97         1.25 o
   6  -7   6       1051.71        984.10        13.26 o
   7  -7   6        209.32        183.62         4.34 o
   8  -7   6        329.11        308.30         5.89 o
   9  -7   6         85.73         76.38         4.50 o
  10  -7   6        186.26        194.74         6.69 o
  11  -7   6        112.85        107.09         7.57 o
  12  -7   6         38.90         35.02         4.15 o
  13  -7   6          6.01          4.68         3.71 o
  14  -7   6        159.85        160.72        10.38 o
 -10  -6   6        106.88        113.07         6.37 o
  -9  -6   6          3.69          2.22         3.11 o
  -8  -6   6         29.20         29.93         4.00 o
  -7  -6   6        143.48        141.27         6.67 o
  -6  -6   6         43.18         49.17         4.11 o
  -5  -6   6         46.91         40.42         3.71 o
  -4  -6   6        172.05        148.09         7.73 o
  -3  -6   6        303.94        291.08        11.67 o
  -2  -6   6        101.92        100.84        12.04 o
  -1  -6   6         13.28         14.63         4.09 o
   0  -6   6         35.13         41.25         3.26 o
   1  -6   6        664.30        692.85        10.92 o
   2  -6   6        915.62        972.38        12.45 o
   3  -6   6       2105.07       2051.58        24.30 o
   4  -6   6       1229.01       1116.10        14.29 o
   5  -6   6         18.43         27.38         1.94 o
   6  -6   6        714.63        709.51        10.13 o
   7  -6   6        142.45        163.63         4.01 o
   8  -6   6         14.52         12.76         2.08 o
   9  -6   6         24.12         22.05         3.86 o
  10  -6   6         33.85         39.92         9.17 o
  11  -6   6         37.03         33.91         3.90 o
  12  -6   6          1.70         -2.73         3.79 o
  13  -6   6         37.98         43.34         4.70 o
  14  -6   6         30.30         30.91         4.46 o
 -11  -5   6         44.74         53.48         8.48 o
 -10  -5   6          6.00          5.15         5.61 o
  -9  -5   6          4.70          1.92         2.80 o
  -8  -5   6        159.27        171.62         6.82 o
  -7  -5   6        430.07        441.29        14.47 o
  -6  -5   6        618.82        641.99        13.04 o
  -5  -5   6        480.32        452.83         9.98 o
  -4  -5   6       1077.66       1042.71        27.57 o
  -3  -5   6        242.45        215.82         5.93 o
  -2  -5   6        136.77        117.78         5.98 o
  -1  -5   6        350.96        363.72         7.65 o
   0  -5   6        759.69        756.75        12.90 o
   1  -5   6         24.33         20.22         1.37 o
   2  -5   6        209.97        239.54         4.23 o
   3  -5   6         67.63         65.57         2.34 o
   4  -5   6       2516.78       2519.12        29.45 o
   5  -5   6       1111.29       1102.50        14.55 o
   6  -5   6          3.46          2.48         1.34 o
   7  -5   6        916.31        919.67        12.51 o
   8  -5   6        776.21        740.50        10.75 o
   9  -5   6         45.88         45.76         5.53 o
  10  -5   6          4.42          1.43         3.26 o
  11  -5   6          7.30          2.48         2.69 o
  12  -5   6          0.85          4.15         2.94 o
  13  -5   6          3.55          4.22         3.48 o
 -12  -4   6         58.97         71.81         9.09 o
 -11  -4   6         68.70         68.63         8.48 o
 -10  -4   6         14.12         17.86         3.45 o
  -9  -4   6          1.84          3.49         2.75 o
  -8  -4   6         79.03         85.18         4.84 o
  -7  -4   6         52.47         49.18         3.82 o
  -6  -4   6        667.78        656.10         9.63 o
  -5  -4   6       1446.21       1470.62        18.32 o
  -4  -4   6       1612.76       1571.13        18.99 o
  -3  -4   6          3.08          2.49         1.63 o
  -2  -4   6        289.52        248.58         6.00 o
  -1  -4   6       1441.87       1494.46        22.70 o
   0  -4   6       2619.32       2776.38        31.89 o
   1  -4   6        918.06        948.23        11.88 o
   2  -4   6       1233.92       1298.30        15.78 o
   3  -4   6        193.59        225.59         4.19 o
   4  -4   6        932.95        950.01        12.27 o
   5  -4   6        141.45        105.37         2.98 o
   6  -4   6         38.52         39.13         2.24 o
   7  -4   6          2.42          3.68         1.47 o
   8  -4   6        292.58        290.86         5.65 o
   9  -4   6        445.49        432.89        10.01 o
  10  -4   6          3.88          2.69         2.44 o
  11  -4   6         16.12         15.60         3.20 o
  12  -4   6         10.50          8.33         4.39 o
  13  -4   6         69.43         69.19         9.85 o
 -12  -3   6        192.59        211.34        12.42 o
 -11  -3   6        388.60        396.77        16.06 o
 -10  -3   6         11.37         10.64         4.24 o
  -9  -3   6        108.85        134.20         5.49 o
  -8  -3   6          6.67          4.50         2.15 o
  -7  -3   6        598.00        620.87         9.39 o
  -6  -3   6        952.03        913.06        12.32 o
  -5  -3   6        145.66        156.97         3.53 o
  -4  -3   6         27.77         27.67         1.68 o
  -3  -3   6       1779.46       1884.33        26.47 o
  -2  -3   6        308.45        291.56        11.06 o
  -1  -3   6       1304.81       1386.63        16.47 o
   0  -3   6        844.21        996.53        12.26 o
   1  -3   6        393.29        409.98         5.96 o
   2  -3   6        160.75        123.88         2.88 o
   3  -3   6        346.48        384.94         5.89 o
   4  -3   6        657.43        631.85         8.80 o
   5  -3   6        593.53        537.91         7.88 o
   6  -3   6        123.75        101.76         3.14 o
   7  -3   6          5.72          4.97         2.11 o
   8  -3   6        146.55        137.51         4.38 o
   9  -3   6        487.28        507.77        11.12 o
  10  -3   6        101.73        103.35        12.12 o
  11  -3   6         42.35         41.91         4.22 o
  12  -3   6         48.83         53.74        10.00 o
  13  -3   6          0.66          1.36         4.85 o
 -13  -2   6         85.68         79.84         9.09 o
 -12  -2   6         16.70         22.27         6.06 o
 -11  -2   6        221.54        226.49        11.97 o
 -10  -2   6          7.80          7.37         2.08 o
  -9  -2   6        594.46        614.14         9.74 o
  -8  -2   6          1.14         -0.86         2.35 o
  -7  -2   6        323.00        325.64         5.97 o
  -6  -2   6          5.15          6.56         1.47 o
  -5  -2   6        183.26        196.16         3.93 o
  -4  -2   6        338.75        313.48         6.33 o
  -3  -2   6        109.64        133.56         4.31 o
  -2  -2   6         55.44         39.34         1.94 o
  -1  -2   6          5.39          3.53         0.97 o
   0  -2   6        658.21        741.23        11.39 o
   1  -2   6       1107.46       1239.77        14.92 o
   2  -2   6       1182.20       1257.51        15.22 o
   3  -2   6       1775.83       1848.94        21.81 o
   4  -2   6         69.06         64.98         2.33 o
   5  -2   6        149.83        163.70         3.68 o
   6  -2   6       1008.73        998.76        13.27 o
   7  -2   6       1608.65       1635.05        20.53 o
   8  -2   6        172.43        166.74         4.41 o
   9  -2   6        290.27        295.32         6.07 o
  10  -2   6        109.41        111.16         5.24 o
  11  -2   6         53.40         62.55         4.73 o
  12  -2   6          1.17          2.76         2.77 o
  13  -2   6         23.80         32.72         6.97 o
 -13  -1   6        274.02        276.18        13.79 o
 -12  -1   6        161.78        164.84        17.27 o
 -11  -1   6         78.77         87.00         5.20 o
 -10  -1   6        360.94        368.55         7.06 o
  -9  -1   6        151.33        122.10         3.87 o
  -8  -1   6        102.08         87.83         3.16 o
  -7  -1   6         11.05          7.41         1.50 o
  -6  -1   6       1315.91       1485.49        18.34 o
  -5  -1   6        985.09       1052.52        13.28 o
  -4  -1   6       3005.78       3273.30        38.15 o
  -3  -1   6         30.24         28.16         1.55 o
  -2  -1   6         67.35         57.73         2.29 o
  -1  -1   6       2682.14       2739.76        31.53 o
   0  -1   6          7.50          3.25         1.00 o
   1  -1   6        664.44        724.49         9.24 o
   2  -1   6       1706.29       1919.87        22.42 o
   3  -1   6        810.88        887.84        11.36 o
   4  -1   6        163.54        191.01         3.89 o
   5  -1   6        901.17        924.55        18.21 o
   6  -1   6         93.17         77.90         2.90 o
   7  -1   6         72.39         80.61         3.12 o
   8  -1   6         97.25         92.62         3.43 o
   9  -1   6         94.69         94.91         3.69 o
  10  -1   6         18.16         21.39         3.27 o
  11  -1   6         52.35         54.69         7.27 o
  12  -1   6          9.57          5.00         5.15 o
 -14   0   6         52.43         50.75         7.73 o
 -13   0   6          1.48         -1.62         2.84 o
 -12   0   6         47.36         51.90         4.48 o
 -11   0   6        202.71        181.06         6.47 o
 -10   0   6         24.98         22.51         2.24 o
  -9   0   6        358.63        319.56         6.10 o
  -8   0   6        172.28        155.16         3.85 o
  -7   0   6          0.27          1.37         1.61 o
  -6   0   6       1125.12       1141.32        14.39 o
  -5   0   6        328.29        352.67         5.55 o
  -4   0   6        138.72        200.76         4.33 o
  -3   0   6       1630.57       1669.55        19.55 o
  -2   0   6        116.97        126.92         2.76 o
  -1   0   6         42.48         53.35         1.99 o
   0   0   6          9.51          7.39         1.02 o
   1   0   6         73.98         84.71         2.17 o
   2   0   6        767.54        739.53         9.56 o
   3   0   6        283.08        308.07         4.98 o
   4   0   6         31.12         40.07         1.98 o
   5   0   6          3.17          4.04         1.42 o
   6   0   6        114.03        109.03         3.77 o
   7   0   6        106.98        112.26         4.21 o
   8   0   6        227.54        223.85        11.02 o
   9   0   6         13.43         23.93         3.13 o
  10   0   6          0.02         -3.79         3.79 o
  11   0   6         41.09         39.09         6.97 o
  12   0   6         13.68         24.39         6.06 o
 -14   1   6         44.57         63.18         5.37 o
 -13   1   6         12.86         14.27         3.49 o
 -12   1   6        108.88        111.50         5.33 o
 -11   1   6         72.37         61.76         7.04 o
 -10   1   6         43.81         40.10         3.58 o
  -9   1   6        232.63        227.13         7.67 o
  -8   1   6        336.66        370.59         6.27 o
  -7   1   6        334.49        357.24         5.89 o
  -6   1   6          8.53          8.42         1.30 o
  -5   1   6       1134.02       1229.47        15.08 o
  -4   1   6          1.90          7.44         1.17 o
  -3   1   6         96.34         74.05         2.24 o
  -2   1   6        377.39        330.45         4.91 o
  -1   1   6         40.88         64.01         2.45 o
   0   1   6          7.17         10.53         0.98 o
   1   1   6        888.47        968.60        11.86 o
   2   1   6       1043.04       1145.19        14.06 o
   3   1   6         49.15         50.05         2.02 o
   4   1   6         17.15         13.00         1.78 o
   5   1   6        159.23        154.25         3.82 o
   6   1   6          7.74         10.05         1.85 o
   7   1   6        530.59        505.44        10.63 o
   8   1   6          0.19         -0.86         1.71 o
   9   1   6         68.27         74.01         4.73 o
  10   1   6          2.38          0.61         3.94 o
  11   1   6         55.89         61.51         7.88 o
 -15   2   6         30.66         34.88         8.48 o
 -14   2   6         91.80         98.46         5.73 o
 -13   2   6         37.41         44.28         4.48 o
 -12   2   6         21.16         19.47         3.30 o
 -11   2   6         19.28         12.07         2.83 o
 -10   2   6          2.70          3.45         2.24 o
  -9   2   6        249.13        214.98         4.52 o
  -8   2   6        130.70        134.25         3.37 o
  -7   2   6        206.55        180.08         3.80 o
  -6   2   6          4.89          9.48         1.31 o
  -5   2   6         66.46         53.84         2.12 o
  -4   2   6        265.62        310.29         4.89 o
  -3   2   6        442.07        436.92         6.17 o
  -2   2   6        490.25        479.28         6.54 o
  -1   2   6        719.89        778.09        12.43 o
   0   2   6       1020.38       1161.82        25.00 o
   1   2   6        331.22        371.61         7.34 o
   2   2   6        422.23        419.30         6.09 o
   3   2   6        362.67        311.03         5.17 o
   4   2   6        338.85        357.81         6.04 o
   5   2   6         41.61         31.88         2.20 o
   6   2   6         76.08         62.80         2.91 o
   7   2   6         38.95         43.52         6.42 o
   8   2   6         89.74         91.59         4.90 o
   9   2   6         63.84         72.16         4.79 o
  10   2   6         36.35         41.21         6.36 o
  11   2   6        197.04        204.06        11.51 o
 -15   3   6         23.26         17.93         3.79 o
 -14   3   6          1.44          0.19         2.87 o
 -13   3   6         82.00         79.92         5.14 o
 -12   3   6         11.91         11.17         2.83 o
 -11   3   6         42.30         43.14         3.82 o
 -10   3   6        151.23        136.95         6.97 o
  -9   3   6         58.02         60.08         2.44 o
  -8   3   6         82.63         76.30         2.55 o
  -7   3   6         15.78         13.70         1.43 o
  -6   3   6         92.74         72.20         2.40 o
  -5   3   6         12.04         17.57         1.48 o
  -4   3   6       1633.82       1666.27        19.74 o
  -3   3   6        158.30        153.45         3.14 o
  -2   3   6        386.64        335.65         4.99 o
  -1   3   6         49.97         55.55         2.84 o
   0   3   6        482.80        444.89         8.46 o
   1   3   6        532.41        573.86        14.85 o
   2   3   6         11.63         11.94         1.23 o
   3   3   6        154.79        182.14         3.86 o
   4   3   6        391.79        386.12         6.51 o
   5   3   6        188.97        150.01         4.01 o
   6   3   6         15.53          9.96         3.56 o
   7   3   6        239.27        227.65         9.70 o
   8   3   6          4.72          5.83         2.72 o
   9   3   6        135.20        128.69         6.03 o
  10   3   6         58.78         56.66         7.27 o
 -15   4   6         13.46          9.44         3.64 o
 -14   4   6          0.36          0.76         3.79 o
 -13   4   6          4.22          2.54         2.62 o
 -12   4   6          7.74          7.01         2.62 o
 -11   4   6          0.03         -1.42         2.13 o
 -10   4   6        572.48        510.93        13.86 o
  -9   4   6         71.18         79.12         2.69 o
  -8   4   6         92.01        110.88         3.25 o
  -7   4   6        778.45        783.78         9.21 o
  -6   4   6       1479.96       1415.22        19.90 o
  -5   4   6        316.62        339.96         5.44 o
  -4   4   6        233.58        269.32         4.74 o
  -3   4   6       1219.76       1159.53        14.25 o
  -2   4   6       1005.86       1135.97        13.88 o
  -1   4   6        726.54        811.57        13.34 o
   0   4   6        260.62        246.32         5.89 o
   1   4   6        352.02        331.02         5.16 o
   2   4   6          8.30          4.02         1.17 o
   3   4   6         93.12         89.28         2.83 o
   4   4   6         88.39         86.30         3.33 o
   5   4   6          6.79         10.76         2.57 o
   6   4   6         12.49          6.36         2.62 o
   7   4   6         28.09         23.45         3.41 o
   8   4   6         77.31         87.04         9.24 o
   9   4   6         86.34         81.12         5.45 o
 -16   5   6          6.82          7.04         3.54 o
 -15   5   6          2.46          1.94         3.21 o
 -14   5   6        310.66        300.70        11.67 o
 -13   5   6          6.79          8.58         2.89 o
 -12   5   6        121.81        110.62         5.14 o
 -11   5   6        123.53        120.36         5.08 o
 -10   5   6          9.71          8.64         2.36 o
  -9   5   6        359.49        332.10         7.92 o
  -8   5   6         31.39         29.09         2.75 o
  -7   5   6         36.85         42.45         2.18 o
  -6   5   6         69.94         52.05         2.30 o
  -5   5   6          0.73          5.93         1.29 o
  -4   5   6         26.32         23.76         1.65 o
  -3   5   6         57.09         73.84         2.69 o
  -2   5   6        794.89        881.58        11.33 o
  -1   5   6          9.64         13.73         2.81 o
   0   5   6        995.59        961.50        12.31 o
   1   5   6        255.12        240.13         4.43 o
   2   5   6        265.92        248.44         4.74 o
   3   5   6         25.49         29.73         3.08 o
   4   5   6        263.45        270.55         7.34 o
   5   5   6          7.11          4.64         2.52 o
   6   5   6         46.25         39.41         3.80 o
   7   5   6          4.07          5.30         4.09 o
   8   5   6         44.95         45.50         4.39 o
   9   5   6          0.03         -2.78         2.78 o
 -16   6   6         12.95          9.01         3.75 o
 -15   6   6          2.88          5.98         3.11 o
 -14   6   6        114.06        109.69         5.94 o
 -13   6   6         59.43         57.61         4.50 o
 -12   6   6         21.25         23.52         3.27 o
 -11   6   6          8.66          5.15         2.36 o
 -10   6   6         40.35         38.81         4.09 o
  -9   6   6         55.13         48.91         3.59 o
  -8   6   6         16.65         11.53         1.47 o
  -7   6   6         20.43         28.69         1.93 o
  -6   6   6        703.37        723.04        10.42 o
  -5   6   6        275.60        302.56         5.22 o
  -4   6   6          0.37          0.43         1.49 o
  -3   6   6        399.51        359.72         5.77 o
  -2   6   6        920.12        882.49        16.33 o
  -1   6   6         44.88         49.79         2.17 o
   0   6   6        588.85        504.81         9.33 o
   1   6   6        726.51        730.70        12.63 o
   2   6   6        721.07        666.69        12.78 o
   3   6   6          0.30         -1.45         2.11 o
   4   6   6         94.86         80.59         4.85 o
   5   6   6          6.94          0.34         2.65 o
   6   6   6         20.25         18.54         3.27 o
   7   6   6         10.02          7.91         3.04 o
   8   6   6         14.97         24.12         3.80 o
 -16   7   6        146.27        151.16         7.28 o
 -15   7   6          4.38          2.91         3.16 o
 -14   7   6          0.50          2.86         2.84 o
 -13   7   6        103.88         98.96         8.79 o
 -12   7   6          7.79          4.33         2.35 o
 -11   7   6          6.87          5.90         2.41 o
 -10   7   6          1.29          3.26         2.25 o
  -9   7   6        320.77        275.16         8.94 o
  -8   7   6         20.53         23.84         3.01 o
  -7   7   6       1700.40       1609.97        19.97 o
  -6   7   6         24.61         25.32         1.99 o
  -5   7   6          1.15         -0.43         1.18 o
  -4   7   6        445.91        457.04         7.08 o
  -3   7   6        338.24        338.08         8.13 o
  -2   7   6        577.69        605.78         8.83 o
  -1   7   6         11.03         15.71         1.70 o
   0   7   6        383.27        372.83         6.41 o
   1   7   6          5.39         -0.56         4.24 o
   2   7   6        167.18        173.54         6.03 o
   3   7   6          3.21         -0.55         2.15 o
   4   7   6          7.27          9.12         2.83 o
   5   7   6          0.06          1.54         2.67 o
   6   7   6         42.11         40.17         4.27 o
   7   7   6         54.30         48.35         4.71 o
 -16   8   6        149.60        151.83         7.22 o
 -15   8   6        123.66        110.15         5.94 o
 -14   8   6         11.54          8.69         3.10 o
 -13   8   6        567.14        539.68        12.37 o
 -12   8   6        175.20        157.43         6.21 o
 -11   8   6         55.01         46.72         4.32 o
 -10   8   6        130.71        106.95         5.45 o
  -9   8   6        175.99        173.52         5.72 o
  -8   8   6        466.97        402.00         6.83 o
  -7   8   6        114.59        115.28         4.07 o
  -6   8   6         95.87         79.27         2.94 o
  -5   8   6         83.19         86.60         3.00 o
  -4   8   6         40.03         28.18         2.14 o
  -3   8   6        115.54        119.57         3.37 o
  -2   8   6         23.76         25.90         2.09 o
  -1   8   6       1917.32       1826.24        28.52 o
   0   8   6        129.70        112.98         5.00 o
   1   8   6          9.25         15.76         2.66 o
   2   8   6         11.40         17.63         4.17 o
   3   8   6        170.59        193.64         6.75 o
   4   8   6        441.96        416.17        10.41 o
   5   8   6          0.23          3.11         2.76 o
   6   8   6         44.46         47.48        10.91 o
 -16   9   6        166.66        161.57         7.34 o
 -15   9   6          2.75          3.75         3.33 o
 -14   9   6        211.93        185.40         7.28 o
 -13   9   6         32.08         32.09         3.85 o
 -12   9   6         20.61         19.30         3.71 o
 -11   9   6         29.47         35.50         3.74 o
 -10   9   6         26.21         15.97         2.89 o
  -9   9   6          4.25          0.84         2.88 o
  -8   9   6        123.51        115.03         3.64 o
  -7   9   6        429.80        467.17         7.81 o
  -6   9   6          0.43          1.59         1.53 o
  -5   9   6         76.06         75.44         3.03 o
  -4   9   6        277.13        282.03         5.47 o
  -3   9   6        173.49        160.98         6.06 o
  -2   9   6         13.53          8.82         1.78 o
  -1   9   6          5.72          4.72         2.26 o
   0   9   6         17.47         16.31         2.83 o
   1   9   6        326.87        298.87        11.44 o
   2   9   6         84.23         91.76         4.96 o
   3   9   6         22.84         23.78         4.32 o
   4   9   6          2.16          2.18         4.85 o
   5   9   6         70.76         62.67         5.00 o
 -16  10   6        114.44        117.45         6.59 o
 -15  10   6          1.44          0.84         4.24 o
 -14  10   6        180.76        178.15         7.18 o
 -13  10   6        159.63        150.55         6.48 o
 -12  10   6         35.05         41.17         4.16 o
 -11  10   6        126.14        118.35         5.51 o
 -10  10   6        307.08        281.61         7.97 o
  -9  10   6         88.64         81.68         5.45 o
  -8  10   6         52.66         53.12         5.49 o
  -7  10   6        434.92        421.85         7.49 o
  -6  10   6        605.84        562.52        11.82 o
  -5  10   6          8.07          8.77         1.85 o
  -4  10   6         96.24         91.54         3.36 o
  -3  10   6        123.78        114.13         5.30 o
  -2  10   6         95.94         83.52         4.42 o
  -1  10   6         85.79         89.99        11.06 o
   0  10   6          2.67          3.54         2.35 o
   1  10   6          2.95          1.84         2.51 o
   2  10   6         57.41         51.72         4.44 o
   3  10   6          8.70          9.40         4.17 o
   4  10   6          2.40          7.88         5.30 o
 -15  11   6         36.68         29.47         4.23 o
 -14  11   6        226.58        229.28        12.20 o
 -13  11   6         12.69         14.23         3.15 o
 -12  11   6         33.97         34.32         3.91 o
 -11  11   6         84.36         76.47         4.91 o
 -10  11   6        282.39        265.89         7.87 o
  -9  11   6        358.31        374.85         7.72 o
  -8  11   6          9.96          8.94         1.99 o
  -7  11   6          1.94          3.56         1.77 o
  -6  11   6         42.18         47.31         4.26 o
  -5  11   6         35.11         49.15         3.05 o
  -4  11   6          5.30          3.64         2.36 o
  -3  11   6         83.86         81.40         4.60 o
  -2  11   6        158.95        165.74         6.26 o
  -1  11   6         48.83         43.99         4.03 o
   0  11   6         22.73         24.86         3.94 o
   1  11   6          0.17         -2.43         2.43 o
   2  11   6         15.65         13.88         3.38 o
   3  11   6         69.43         89.23         9.24 o
 -15  12   6         24.37         22.53         5.08 o
 -14  12   6        176.32        181.87         8.79 o
 -13  12   6        101.88         91.58         5.46 o
 -12  12   6          8.44          4.49         3.79 o
 -11  12   6         17.44         18.28         4.47 o
 -10  12   6         17.28         22.61         3.36 o
  -9  12   6        328.58        324.24         7.25 o
  -8  12   6        267.64        256.80         6.07 o
  -7  12   6         70.79         74.65         4.33 o
  -6  12   6         48.31         48.81         3.11 o
  -5  12   6          2.91          1.59         2.39 o
  -4  12   6         62.20         57.31         4.27 o
  -3  12   6         52.57         52.58         4.38 o
  -2  12   6        148.22        166.51         6.58 o
  -1  12   6          6.38         15.10         6.59 o
   0  12   6          2.70          7.43         2.87 o
   1  12   6          2.24          4.54         4.54 o
   2  12   6          3.30          1.51         4.70 o
 -14  13   6         33.84         38.43         4.61 o
 -13  13   6        145.25        151.72         6.79 o
 -12  13   6         42.35         41.68         4.50 o
 -11  13   6          0.04         -0.51         3.11 o
 -10  13   6         74.53         81.70         5.05 o
  -9  13   6         10.74         18.79         5.68 o
  -8  13   6          6.05          8.13         2.13 o
  -7  13   6        197.80        208.02         6.11 o
  -6  13   6          3.67         11.14         2.84 o
  -5  13   6         40.89         38.68         4.07 o
  -4  13   6        201.03        191.97         7.03 o
  -3  13   6        199.37        233.42         7.85 o
  -2  13   6         19.60         19.18         3.48 o
  -1  13   6         78.55         70.90         8.33 o
   0  13   6        117.48        124.07         9.70 o
 -14  14   6          1.30          2.19         3.16 o
 -13  14   6        295.59        316.88         9.75 o
 -12  14   6         25.31         31.81         4.17 o
 -11  14   6         25.72         24.14         3.85 o
 -10  14   6          2.78          5.75         2.89 o
  -9  14   6         25.28         31.85         5.83 o
  -8  14   6         52.32         53.44         4.46 o
  -7  14   6         74.83         74.87         4.91 o
  -6  14   6          6.07         10.21         3.10 o
  -5  14   6        107.22        107.85        11.67 o
  -4  14   6        116.47        116.41         6.02 o
  -3  14   6        284.70        281.18        13.18 o
  -2  14   6         32.18         23.03         5.91 o
 -12  15   6         16.94         20.71         3.80 o
 -11  15   6        151.77        145.68         6.63 o
 -10  15   6        167.74        159.54         8.26 o
  -9  15   6        140.10        162.40         9.39 o
  -8  15   6         36.70         36.66         6.06 o
  -7  15   6          0.21          6.51         3.05 o
  -6  15   6        264.65        271.06        14.47 o
  -5  15   6        114.60        121.80         9.24 o
  -4  15   6         22.70         31.21         6.36 o
  -9  16   6         15.63         19.85         5.30 o
  -8  16   6          4.64         11.67         4.70 o
   2 -15   7        177.08        170.30         7.60 o
   3 -15   7          1.03          3.01         5.30 o
   4 -15   7         54.62         68.98         5.56 o
   5 -15   7          3.86          4.27         5.53 o
   6 -15   7          2.45          3.93         2.97 o
   7 -15   7          7.05          3.18         5.15 o
   8 -15   7        102.97        111.05         9.54 o
   9 -15   7        218.79        227.09        12.88 o
  10 -15   7        107.73        118.01         9.70 o
   0 -14   7         32.26         34.98         4.77 o
   1 -14   7          0.32         -1.12         3.02 o
   2 -14   7        100.58         93.69         5.67 o
   3 -14   7         16.76         21.88         3.90 o
   4 -14   7          1.95          0.80         2.62 o
   5 -14   7         43.32         42.26         4.29 o
   6 -14   7         35.90         40.45         4.14 o
   7 -14   7         34.36         38.67         4.11 o
   8 -14   7        132.73        131.50         9.70 o
   9 -14   7         92.07        104.23         8.94 o
  10 -14   7         97.81         99.68         9.09 o
  11 -14   7          0.27          8.64         5.15 o
  -2 -13   7        102.91        103.08         6.44 o
  -1 -13   7         38.94         30.73         7.35 o
   0 -13   7          0.05          0.14         2.91 o
   1 -13   7        346.17        308.31         9.42 o
   2 -13   7        279.98        280.34         8.80 o
   3 -13   7        140.68        132.83         6.23 o
   4 -13   7         51.84         59.10         4.72 o
   5 -13   7        115.87        120.83         5.78 o
   6 -13   7         31.28         28.75         3.64 o
   7 -13   7          3.15         -0.30         3.26 o
   8 -13   7        163.35        168.31        10.00 o
   9 -13   7         67.83         72.11         8.18 o
  10 -13   7        203.50        218.46        11.82 o
  11 -13   7          5.65         10.26         3.59 o
  12 -13   7         50.55         51.45         5.19 o
  -4 -12   7         29.26         24.78         4.40 o
  -3 -12   7          1.94         -0.78         3.64 o
  -2 -12   7          1.82          1.38         3.20 o
  -1 -12   7        188.98        192.05        10.30 o
   0 -12   7        215.70        194.83         7.31 o
   1 -12   7          5.25          4.88         2.95 o
   2 -12   7          1.62          0.50         2.47 o
   3 -12   7         47.29         45.51         4.21 o
   4 -12   7          1.00          2.52         2.47 o
   5 -12   7         51.41         49.11         4.07 o
   6 -12   7         93.69         91.27         4.91 o
   7 -12   7         48.99         46.56         3.97 o
   8 -12   7         89.29         81.35         7.27 o
   9 -12   7        120.42        116.31         5.76 o
  10 -12   7        111.21        113.87         5.93 o
  11 -12   7         75.44         77.57         6.44 o
  12 -12   7          2.92         -0.04         2.98 o
  13 -12   7         29.10         39.56         4.82 o
  -5 -11   7         36.28         36.98         4.84 o
  -4 -11   7         82.01         93.76         6.18 o
  -3 -11   7         70.93         78.49         5.78 o
  -2 -11   7         51.85         55.03         4.79 o
  -1 -11   7        218.43        234.50         7.81 o
   0 -11   7         53.62         53.90         9.54 o
   1 -11   7        133.89        123.49         8.48 o
   2 -11   7          0.62          2.53         4.92 o
   3 -11   7        180.37        162.11         6.17 o
   4 -11   7          0.04          0.44         2.88 o
   5 -11   7          0.07          1.58         2.73 o
   6 -11   7          3.59          3.94         2.32 o
   7 -11   7        169.63        176.56         4.82 o
   8 -11   7         14.62         11.32         4.09 o
   9 -11   7         75.93         86.54         5.03 o
  10 -11   7        149.77        153.27         6.62 o
  11 -11   7         12.82         14.53         3.42 o
  12 -11   7          3.74          0.82         3.15 o
  13 -11   7        111.43        109.26         6.48 o
  -6 -10   7         23.58         17.60         3.98 o
  -5 -10   7          1.84          4.60         3.25 o
  -4 -10   7          1.47          0.04         3.05 o
  -3 -10   7        167.09        168.13         6.82 o
  -2 -10   7         27.78         25.20         3.60 o
  -1 -10   7          2.46          2.98         2.43 o
   0 -10   7          5.28          7.12         2.61 o
   1 -10   7        973.39        896.02        16.80 o
   2 -10   7        259.60        253.13         7.26 o
   3 -10   7        255.85        217.00         6.62 o
   4 -10   7        228.29        212.60         6.49 o
   5 -10   7         40.05         44.48         2.70 o
   6 -10   7         81.22         73.44         3.30 o
   7 -10   7        485.07        490.50        11.33 o
   8 -10   7          0.01          3.01         2.52 o
   9 -10   7         14.43         12.78         3.48 o
  10 -10   7         81.49         89.26         6.74 o
  11 -10   7         27.86         28.30         3.91 o
  12 -10   7         42.58         51.93         9.17 o
  13 -10   7         94.62        109.34        12.50 o
  -7  -9   7         64.90         71.43         5.74 o
  -6  -9   7          0.41          4.16         3.19 o
  -5  -9   7         14.43         16.51         3.56 o
  -4  -9   7         52.16         54.93         7.20 o
  -3  -9   7          9.28          6.01         2.72 o
  -2  -9   7        107.39        106.27         5.28 o
  -1  -9   7          2.95          1.66         2.51 o
   0  -9   7          0.20         -2.11         2.11 o
   1  -9   7        556.69        556.52        11.59 o
   2  -9   7         77.54         61.95         4.01 o
   3  -9   7        617.79        588.32        11.82 o
   4  -9   7          0.04          0.30         1.40 o
   5  -9   7        770.88        721.78        16.55 o
   6  -9   7          7.91         10.41         1.83 o
   7  -9   7        304.91        328.30         6.35 o
   8  -9   7        199.76        212.54         6.85 o
   9  -9   7        240.94        249.18         7.65 o
  10  -9   7        272.75        274.87         8.36 o
  11  -9   7         87.44         97.88         5.67 o
  12  -9   7        153.35        168.56         9.54 o
  13  -9   7          8.19          6.28         3.49 o
  -8  -8   7         28.89         25.20         4.31 o
  -7  -8   7          5.06          6.37         4.47 o
  -6  -8   7         30.98         25.66         4.00 o
  -5  -8   7        109.38        111.67         5.76 o
  -4  -8   7          0.71         -1.50         2.41 o
  -3  -8   7          0.49          0.92         2.32 o
  -2  -8   7        105.36         98.14         5.45 o
  -1  -8   7        235.64        218.48         9.47 o
   0  -8   7        532.76        499.63        15.45 o
   1  -8   7         82.36         82.90         4.17 o
   2  -8   7        721.71        672.68        12.78 o
   3  -8   7        731.81        651.68         9.38 o
   4  -8   7        664.06        690.98         9.99 o
   5  -8   7        491.93        465.67         7.62 o
   6  -8   7        650.87        602.87         9.29 o
   7  -8   7        636.31        588.02         9.94 o
   8  -8   7         97.24        103.39         3.52 o
   9  -8   7        135.37        119.18         5.34 o
  10  -8   7          9.51          9.82         2.89 o
  11  -8   7        118.63        125.22         5.94 o
  12  -8   7         87.60         88.21         5.67 o
  13  -8   7        108.84         97.88         7.65 o
  -9  -7   7          0.16         -2.15         3.20 o
  -8  -7   7        146.92        147.35         7.04 o
  -7  -7   7         81.40         73.72         5.68 o
  -6  -7   7         13.44         14.37         3.16 o
  -5  -7   7        143.69        134.71         5.90 o
  -4  -7   7          2.58          5.22         2.55 o
  -3  -7   7        329.07        319.84         8.44 o
  -2  -7   7         99.92         93.64         4.65 o
  -1  -7   7          1.29         -0.69         1.97 o
   0  -7   7         53.38         38.41         6.06 o
   1  -7   7         20.91         23.80         3.94 o
   2  -7   7         76.96         72.81         2.49 o
   3  -7   7        437.74        471.32         7.32 o
   4  -7   7       1894.96       1965.51        23.86 o
   5  -7   7        269.33        273.54         5.34 o
   6  -7   7         71.03         73.86         2.94 o
   7  -7   7        449.82        474.65         7.87 o
   8  -7   7        214.10        246.19         5.33 o
   9  -7   7         25.35         23.19         3.32 o
  10  -7   7          5.87          5.98         2.69 o
  11  -7   7         80.65         87.61         5.68 o
  12  -7   7         45.46         44.70         4.65 o
  13  -7   7        191.16        197.58         7.85 o
 -10  -6   7        143.10        152.48         7.05 o
  -9  -6   7         52.11         62.88         5.24 o
  -8  -6   7         62.04         67.52         4.91 o
  -7  -6   7        155.51        150.21         6.33 o
  -6  -6   7         20.84         20.48         3.38 o
  -5  -6   7          9.54          6.87         2.66 o
  -4  -6   7        737.00        691.15        13.48 o
  -3  -6   7       2116.08       2031.31        31.47 o
  -2  -6   7        764.55        745.92        13.75 o
  -1  -6   7         24.32         28.25         2.72 o
   0  -6   7        196.11        193.01         5.54 o
   1  -6   7          1.75         -0.01         1.15 o
   2  -6   7        417.06        418.12         6.46 o
   3  -6   7        115.57        125.44         3.24 o
   4  -6   7       1893.78       1853.69        22.48 o
   5  -6   7        490.76        527.92         9.06 o
   6  -6   7         14.96         19.34         1.85 o
   7  -6   7         53.20         44.01         2.58 o
   8  -6   7        651.29        587.26         9.24 o
   9  -6   7        311.00        318.63         8.40 o
  10  -6   7         35.14         41.03         4.01 o
  11  -6   7         18.51         17.76         3.49 o
  12  -6   7          1.25         -1.82         2.73 o
  13  -6   7         90.55         94.67         5.97 o
 -11  -5   7          2.81         -5.30         5.30 o
 -10  -5   7         54.86         66.76         8.56 o
  -9  -5   7          6.32         12.88         3.25 o
  -8  -5   7         64.28         67.02        10.07 o
  -7  -5   7        442.99        426.96        10.38 o
  -6  -5   7        185.66        181.53         6.44 o
  -5  -5   7         43.43         36.48         3.45 o
  -4  -5   7        461.34        461.30         9.95 o
  -3  -5   7        682.11        646.28        14.24 o
  -2  -5   7        220.99        235.57         6.20 o
  -1  -5   7        146.21        125.37         4.33 o
   0  -5   7         36.41         33.37         1.51 o
   1  -5   7         18.57         21.08         1.45 o
   2  -5   7       1416.37       1469.44        17.89 o
   3  -5   7         45.12         41.65         2.16 o
   4  -5   7       1328.15       1318.98        18.65 o
   5  -5   7          0.11          0.73         1.33 o
   6  -5   7          7.95          8.27         1.54 o
   7  -5   7         24.05         21.05         2.43 o
   8  -5   7        751.72        772.24        11.32 o
   9  -5   7        291.92        293.49         8.07 o
  10  -5   7        156.21        155.20         9.32 o
  11  -5   7         49.80         53.67         4.64 o
  12  -5   7        136.25        154.32        13.86 o
  13  -5   7        111.99        116.23         6.37 o
 -12  -4   7         12.07          2.58         6.06 o
 -11  -4   7         63.35         64.99         8.64 o
 -10  -4   7        342.20        381.34        12.65 o
  -9  -4   7         18.58         15.10         3.16 o
  -8  -4   7         52.38         59.00         4.36 o
  -7  -4   7          0.05         -2.22         2.22 o
  -6  -4   7        506.06        513.71        10.87 o
  -5  -4   7       1017.39       1052.99        13.64 o
  -4  -4   7        379.92        359.48         5.58 o
  -3  -4   7        110.78         93.80         3.96 o
  -2  -4   7        472.87        487.76         9.48 o
  -1  -4   7        216.46        225.97         3.75 o
   0  -4   7        674.41        731.94         9.59 o
   1  -4   7          0.01          0.45         1.03 o
   2  -4   7          7.19          3.23         1.10 o
   3  -4   7        755.60        819.79        10.87 o
   4  -4   7        191.69        223.90         4.37 o
   5  -4   7        801.63        813.09        11.15 o
   6  -4   7        133.46        124.95         4.65 o
   7  -4   7        109.34        111.40         3.49 o
   8  -4   7         11.03         10.68         1.86 o
   9  -4   7         44.88         52.66         4.05 o
  10  -4   7        347.18        349.20         9.14 o
  11  -4   7         13.60         10.99         3.02 o
  12  -4   7         10.74          9.19         3.13 o
  13  -4   7         39.85         45.30         7.27 o
 -12  -3   7         81.97         74.84         8.94 o
 -11  -3   7          6.36          2.73         5.30 o
 -10  -3   7         68.09         73.02         4.76 o
  -9  -3   7        144.70        150.63         5.89 o
  -8  -3   7        135.65        134.63         5.35 o
  -7  -3   7        226.18        241.26         5.08 o
  -6  -3   7        137.69        125.77         3.40 o
  -5  -3   7        757.05        734.94        10.07 o
  -4  -3   7       1857.67       1762.53        27.00 o
  -3  -3   7        304.19        311.57         5.05 o
  -2  -3   7        282.01        298.27         4.71 o
  -1  -3   7         73.24         70.87         2.29 o
   0  -3   7       2583.00       2684.16        30.79 o
   1  -3   7        226.62        223.19         4.04 o
   2  -3   7         87.15         78.94         2.45 o
   3  -3   7       1075.46       1174.55        14.85 o
   4  -3   7         79.05        101.46         2.97 o
   5  -3   7        161.51        162.63         3.79 o
   6  -3   7         41.47         36.26         2.27 o
   7  -3   7        516.59        489.05        11.14 o
   8  -3   7        215.42        205.08         4.92 o
   9  -3   7        112.51        113.77         5.16 o
  10  -3   7        277.03        282.36         8.20 o
  11  -3   7          1.48          1.69         2.69 o
  12  -3   7         13.95          8.03         5.00 o
  13  -3   7          0.13          0.45         5.15 o
 -13  -2   7        273.09        284.21        14.54 o
 -12  -2   7        162.06        157.71        10.76 o
 -11  -2   7          8.71          3.03         4.85 o
 -10  -2   7         28.40         25.89         5.83 o
  -9  -2   7        115.24        133.67         8.55 o
  -8  -2   7        328.98        321.81         6.15 o
  -7  -2   7         50.08         47.08         2.59 o
  -6  -2   7         83.70         89.70         2.94 o
  -5  -2   7        551.26        540.98         7.82 o
  -4  -2   7       1297.47       1288.64        22.64 o
  -3  -2   7        436.27        402.04        11.13 o
  -2  -2   7         16.54         24.33         1.48 o
  -1  -2   7       2186.16       2163.03        25.08 o
   0  -2   7       1184.91       1241.79        15.57 o
   1  -2   7         35.25         44.33         2.00 o
   2  -2   7         85.91         87.10         2.51 o
   3  -2   7       1631.29       1642.61        19.80 o
   4  -2   7        549.85        652.91         9.22 o
   5  -2   7        597.24        594.67         8.73 o
   6  -2   7        226.68        208.99         4.60 o
   7  -2   7         55.94         53.67         2.87 o
   8  -2   7         28.88         31.49         3.93 o
   9  -2   7          2.89          3.14         1.90 o
  10  -2   7         70.38         73.12         4.65 o
  11  -2   7         44.06         48.48         6.82 o
  12  -2   7          0.16          3.03         5.15 o
 -13  -1   7          4.49          1.06         5.00 o
 -12  -1   7         41.28         40.30         6.97 o
 -11  -1   7        141.13        157.47         6.18 o
 -10  -1   7         23.11         30.02         3.56 o
  -9  -1   7        132.85        126.03         5.57 o
  -8  -1   7         34.95         22.82         2.66 o
  -7  -1   7        634.55        663.42         9.63 o
  -6  -1   7        137.81        153.24         3.61 o
  -5  -1   7          0.18          1.45         1.10 o
  -4  -1   7        235.15        256.23         4.49 o
  -3  -1   7        469.18        460.33         7.12 o
  -2  -1   7        460.11        535.21         7.35 o
  -1  -1   7       2366.64       2511.61        28.82 o
   0  -1   7         33.56         38.79         1.86 o
   1  -1   7       1231.65       1319.90        15.98 o
   2  -1   7         69.23         63.64         2.20 o
   3  -1   7        292.48        333.45         5.42 o
   4  -1   7        330.63        389.77         6.23 o
   5  -1   7        416.30        391.68         6.51 o
   6  -1   7       1515.52       1484.16        18.88 o
   7  -1   7         27.64         26.03         2.29 o
   8  -1   7        133.97        142.23         4.19 o
   9  -1   7         49.57         55.04         3.18 o
  10  -1   7         80.35         83.93         8.18 o
  11  -1   7          0.99         -1.36         4.39 o
  12  -1   7          2.00         -4.54         4.54 o
 -14   0   7          0.76          1.36         5.30 o
 -13   0   7          0.87         -2.92         3.56 o
 -12   0   7        124.58        115.74         5.68 o
 -11   0   7         41.51         50.09         4.22 o
 -10   0   7        180.31        167.92         5.66 o
  -9   0   7         17.36         18.22         2.08 o
  -8   0   7       1784.29       1745.05        26.99 o
  -7   0   7       1974.04       2045.03        24.64 o
  -6   0   7          7.20          5.19         1.30 o
  -5   0   7        606.67        713.10         9.66 o
  -4   0   7       2193.74       2308.83        26.80 o
  -3   0   7       2513.72       2563.29        29.40 o
  -2   0   7        574.86        541.66         8.94 o
  -1   0   7        120.54        149.69         3.07 o
   0   0   7        249.69        235.23         3.94 o
   1   0   7          0.02          2.74         1.50 o
   2   0   7          1.70          2.50         1.45 o
   3   0   7        264.46        251.46         4.46 o
   4   0   7        191.06        193.51         4.03 o
   5   0   7        101.32         86.49         2.91 o
   6   0   7          1.25          2.69         1.53 o
   7   0   7        253.95        233.01         7.39 o
   8   0   7         14.04         17.46         3.01 o
   9   0   7        376.92        394.22         9.62 o
  10   0   7          1.97          6.97         4.85 o
  11   0   7        180.21        179.07        10.76 o
 -14   1   7         13.80         12.11         3.57 o
 -13   1   7          8.74          7.26         8.03 o
 -12   1   7         80.27         73.05         4.95 o
 -11   1   7         50.19         52.18         4.14 o
 -10   1   7        290.03        277.27         7.58 o
  -9   1   7         50.89         49.44         2.63 o
  -8   1   7        742.84        755.24        10.66 o
  -7   1   7        140.93        170.70         3.90 o
  -6   1   7        536.84        514.34         7.52 o
  -5   1   7        196.05        195.33         3.87 o
  -4   1   7          8.58          5.58         1.53 o
  -3   1   7        680.40        644.50         8.57 o
  -2   1   7       1426.74       1395.58        16.67 o
  -1   1   7        484.07        422.25         5.96 o
   0   1   7        557.40        589.37         7.79 o
   1   1   7       1218.09       1352.95        16.24 o
   2   1   7         28.81         35.44         1.56 o
   3   1   7        747.26        732.17        16.17 o
   4   1   7        114.33        120.93         3.37 o
   5   1   7        107.27        100.62         3.23 o
   6   1   7          6.50          6.49         1.72 o
   7   1   7         93.64         92.21         3.50 o
   8   1   7          5.71          7.89         2.65 o
   9   1   7        340.02        353.73         9.21 o
  10   1   7         38.41         40.15         6.51 o
  11   1   7         26.15         21.97         5.76 o
 -15   2   7          2.47          5.71         3.58 o
 -14   2   7         24.88         31.21         4.29 o
 -13   2   7        144.81        144.91        13.94 o
 -12   2   7         60.17         65.96        12.88 o
 -11   2   7        126.13        119.88         5.37 o
 -10   2   7         31.55         19.62         3.18 o
  -9   2   7         56.86         60.58         2.66 o
  -8   2   7        277.02        273.41         5.14 o
  -7   2   7        297.72        282.60         5.99 o
  -6   2   7         45.48         55.81         2.34 o
  -5   2   7        119.67        123.63         3.05 o
  -4   2   7         15.44         19.85         1.51 o
  -3   2   7         63.55         69.32         2.45 o
  -2   2   7        599.37        699.47        10.00 o
  -1   2   7        267.85        303.42         6.37 o
   0   2   7        399.76        343.44         9.85 o
   1   2   7        195.65        230.58         5.68 o
   2   2   7        255.40        327.57         5.99 o
   3   2   7         41.62         39.90         1.88 o
   4   2   7          4.03          6.17         1.60 o
   5   2   7        590.97        574.45         8.85 o
   6   2   7          5.60          1.51         2.30 o
   7   2   7         95.77        103.97         5.02 o
   8   2   7         42.19         35.83         3.82 o
   9   2   7         49.14         41.47         4.14 o
  10   2   7         12.47         11.82         5.30 o
 -15   3   7         13.57         13.64         3.74 o
 -14   3   7          7.68          9.53         5.45 o
 -13   3   7         93.76         90.32         5.33 o
 -12   3   7         26.74         30.90         3.58 o
 -11   3   7        132.13        137.62         5.56 o
 -10   3   7         46.71         56.50         3.85 o
  -9   3   7        110.19        116.78         4.96 o
  -8   3   7          4.23          5.83         1.33 o
  -7   3   7          3.53          9.22         1.41 o
  -6   3   7         66.52         49.53         2.40 o
  -5   3   7        128.73        143.72         3.27 o
  -4   3   7         97.77         96.58         3.77 o
  -3   3   7        589.03        597.75         8.30 o
  -2   3   7        145.83        144.04         2.82 o
  -1   3   7        298.24        349.78        14.01 o
   0   3   7        184.73        155.29         4.61 o
   1   3   7        207.56        217.93         5.67 o
   2   3   7        342.38        371.04         8.03 o
   3   3   7        158.80        134.60         3.21 o
   4   3   7         11.70          4.56         2.24 o
   5   3   7          4.17          5.73         2.35 o
   6   3   7         44.57         30.55         3.43 o
   7   3   7         52.03         59.86         4.39 o
   8   3   7          1.16          1.80         2.78 o
   9   3   7         42.13         53.38         4.64 o
  10   3   7         37.72         36.96         6.82 o
 -15   4   7          8.55         10.09         3.56 o
 -14   4   7        216.25        198.67         7.52 o
 -13   4   7        345.50        344.86         9.44 o
 -12   4   7         44.37         46.51         4.07 o
 -11   4   7        362.95        352.00         8.83 o
 -10   4   7        226.86        192.79         6.16 o
  -9   4   7        113.41        108.11         3.10 o
  -8   4   7       1189.56       1189.72        15.22 o
  -7   4   7        574.19        561.15         8.20 o
  -6   4   7        231.34        237.83         4.64 o
  -5   4   7        136.38        156.76         3.54 o
  -4   4   7        370.86        423.00         6.40 o
  -3   4   7       1355.05       1285.71        15.73 o
  -2   4   7         30.22         28.97         3.56 o
  -1   4   7        294.29        297.56         6.64 o
   0   4   7         47.86         44.16         3.79 o
   1   4   7       1338.19       1209.75        45.37 o
   2   4   7        297.02        305.12         7.44 o
   3   4   7          6.29          3.31         5.23 o
   4   4   7          0.29          4.39         2.29 o
   5   4   7         72.49         71.51         4.34 o
   6   4   7         70.83         64.31         4.54 o
   7   4   7        114.67        114.53         5.62 o
   8   4   7          0.04          0.68         2.68 o
   9   4   7         44.30         48.95         4.66 o
 -15   5   7          2.26          3.23         2.99 o
 -14   5   7        135.01        137.18         6.36 o
 -13   5   7          0.48          1.28         2.61 o
 -12   5   7         14.01         11.57         2.79 o
 -11   5   7          8.01         10.94         2.78 o
 -10   5   7       1061.35        961.84        17.08 o
  -9   5   7         10.38         13.24         1.56 o
  -8   5   7          0.10          0.27         1.26 o
  -7   5   7        510.44        505.77         7.67 o
  -6   5   7          2.66         -0.32         1.19 o
  -5   5   7          0.67          0.05         1.13 o
  -4   5   7          2.87          3.16         1.53 o
  -3   5   7         61.54         66.12         3.05 o
  -2   5   7        744.81        689.14         9.25 o
  -1   5   7        168.12        187.70         5.40 o
   0   5   7        222.90        197.23         8.41 o
   1   5   7         40.43         45.35         4.85 o
   2   5   7        467.14        410.40        12.73 o
   3   5   7        347.53        347.03        10.68 o
   4   5   7        153.29        137.89         5.57 o
   5   5   7          1.34          0.74         2.35 o
   6   5   7          6.31          3.53         3.26 o
   7   5   7        100.23        103.89         5.57 o
   8   5   7          5.50          7.50         3.21 o
 -16   6   7          0.80          5.46         7.65 o
 -15   6   7         60.12         59.33         5.22 o
 -14   6   7        108.90         99.67         6.29 o
 -13   6   7        123.69        127.72        12.50 o
 -12   6   7        252.36        228.08         7.12 o
 -11   6   7         14.70         10.89         2.56 o
 -10   6   7        345.13        340.35         8.36 o
  -9   6   7         83.27         70.09         2.68 o
  -8   6   7          1.54          1.96         1.43 o
  -7   6   7         13.98         18.50         1.85 o
  -6   6   7         42.20         53.64         2.43 o
  -5   6   7        179.21        170.42         4.11 o
  -4   6   7        237.82        236.92         4.50 o
  -3   6   7         52.83         47.94         2.06 o
  -2   6   7          5.57          8.56         1.22 o
  -1   6   7        411.44        388.08         6.03 o
   0   6   7        979.51        994.70        16.97 o
   1   6   7         79.70         67.00         4.02 o
   2   6   7        699.22        626.24        20.68 o
   3   6   7        381.41        343.94         8.78 o
   4   6   7          0.16          1.60         2.41 o
   5   6   7          8.80          0.21         3.26 o
   6   6   7         79.23         86.66         5.34 o
   7   6   7         27.82         18.98         3.53 o
   8   6   7          1.98          3.76         3.13 o
 -16   7   7          0.31          1.71         3.16 o
 -15   7   7          6.73          7.19         3.37 o
 -14   7   7         26.79         18.92         3.53 o
 -13   7   7        180.76        190.96         7.07 o
 -12   7   7        241.66        213.44         6.96 o
 -11   7   7         70.49         75.98         4.34 o
 -10   7   7        173.56        166.02         9.09 o
  -9   7   7         24.45         18.37         1.81 o
  -8   7   7        187.28        225.04         4.74 o
  -7   7   7          6.70          2.77         1.48 o
  -6   7   7         14.15         12.21         1.70 o
  -5   7   7        202.47        209.76         4.43 o
  -4   7   7       1105.47       1065.64        16.79 o
  -3   7   7        272.24        242.83         4.61 o
  -2   7   7         23.07         32.85         3.53 o
  -1   7   7         78.48         72.75         4.05 o
   0   7   7       2379.55       2248.56        34.01 o
   1   7   7         46.89         47.50         3.73 o
   2   7   7          9.74          9.20         3.26 o
   3   7   7         82.58         77.00         4.74 o
   4   7   7         38.12         41.91         3.96 o
   5   7   7          8.97         10.92         4.54 o
   6   7   7          4.26          0.99         2.84 o
   7   7   7         10.61          5.75         5.00 o
 -16   8   7         31.53         33.44         4.53 o
 -15   8   7          0.38          3.71         3.00 o
 -14   8   7        180.46        165.54         7.73 o
 -13   8   7         40.60         36.13         3.85 o
 -12   8   7          8.41          8.98         2.84 o
 -11   8   7        264.20        258.67        10.23 o
 -10   8   7         52.23         64.06         4.16 o
  -9   8   7         13.39         12.35         2.15 o
  -8   8   7        123.29        143.65         3.96 o
  -7   8   7        912.58        772.79        11.08 o
  -6   8   7         46.38         49.94         2.67 o
  -5   8   7        290.46        259.21         5.16 o
  -4   8   7        123.97        112.73         3.36 o
  -3   8   7       1105.94       1053.90        14.04 o
  -2   8   7         11.46         13.20         2.50 o
  -1   8   7         24.27         24.01         3.26 o
   0   8   7         21.31         19.39         2.93 o
   1   8   7         12.90          9.10         4.70 o
   2   8   7          8.78         11.72         2.89 o
   3   8   7         45.55         52.79         4.33 o
   4   8   7         36.97         42.49         4.31 o
   5   8   7         57.55         63.87         5.11 o
   6   8   7         37.43         48.41         4.85 o
 -16   9   7          6.28          5.68         3.30 o
 -15   9   7         76.09         75.45         5.73 o
 -14   9   7         26.47         15.29         4.62 o
 -13   9   7         81.02         87.56         5.02 o
 -12   9   7         31.29         29.26         3.86 o
 -11   9   7        143.21        148.48         5.77 o
 -10   9   7          3.53          4.02         2.41 o
  -9   9   7        284.59        258.02         9.70 o
  -8   9   7         25.57         19.98         2.13 o
  -7   9   7       1244.36       1120.08        15.98 o
  -6   9   7        158.66        161.08         4.25 o
  -5   9   7         13.18         16.25         2.33 o
  -4   9   7          2.57          1.75         1.46 o
  -3   9   7         25.54         24.62         3.33 o
  -2   9   7          1.86         -0.02         2.04 o
  -1   9   7         52.65         48.03         3.85 o
   0   9   7         48.20         51.36         5.83 o
   1   9   7         29.37         24.46         3.48 o
   2   9   7         22.88         13.65         3.15 o
   3   9   7          2.77          3.28         2.83 o
   4   9   7         10.21         15.66         3.45 o
   5   9   7        146.57        136.47         6.45 o
 -16  10   7         53.60         64.35         5.72 o
 -15  10   7        574.15        555.80        13.55 o
 -14  10   7         10.42         14.50         3.32 o
 -13  10   7         44.32         42.55         4.38 o
 -12  10   7         12.50         10.54         2.94 o
 -11  10   7          2.83          0.59         2.41 o
 -10  10   7         28.60         28.72         3.41 o
  -9  10   7         52.63         52.65         4.03 o
  -8  10   7         69.88         58.87         3.07 o
  -7  10   7         31.01         34.48         2.54 o
  -6  10   7         80.61         80.91         3.57 o
  -5  10   7        192.88        203.42         4.79 o
  -4  10   7         72.61         69.02         4.21 o
  -3  10   7          5.49          5.35         2.50 o
  -2  10   7         39.23         41.92         3.79 o
  -1  10   7         20.34         27.32         3.41 o
   0  10   7         47.45         44.64         5.83 o
   1  10   7          0.48         -2.19         2.35 o
   2  10   7          0.54          0.37         4.01 o
   3  10   7          7.78         13.24         3.42 o
   4  10   7          1.77          0.22         2.94 o
 -15  11   7         49.34         52.70         5.14 o
 -14  11   7         31.93         38.31         4.39 o
 -13  11   7         21.26         21.17         3.53 o
 -12  11   7         31.43         32.28         3.80 o
 -11  11   7         63.22         63.05         4.76 o
 -10  11   7         43.35         46.06         4.02 o
  -9  11   7        116.36        111.11         5.11 o
  -8  11   7         50.21         47.49         2.95 o
  -7  11   7        208.41        176.40         4.72 o
  -6  11   7         60.50         71.25         3.33 o
  -5  11   7        116.88        107.19         4.98 o
  -4  11   7         16.05         18.28         2.93 o
  -3  11   7          0.01          2.98         2.54 o
  -2  11   7         11.61         16.29         3.27 o
  -1  11   7          8.25          8.32         2.80 o
   0  11   7          3.21          7.97         2.95 o
   1  11   7         38.39         36.48         5.38 o
   2  11   7         22.47         33.27         4.25 o
 -15  12   7         40.42         37.15         4.61 o
 -14  12   7         16.02         16.85         3.77 o
 -13  12   7         84.19         79.48         5.67 o
 -12  12   7          6.86          4.18         2.84 o
 -11  12   7          0.15          0.23         2.56 o
 -10  12   7         30.76         33.80         3.79 o
  -9  12   7         63.81         61.51         5.15 o
  -8  12   7         61.01         65.54         3.53 o
  -7  12   7         95.01        105.28         3.87 o
  -6  12   7        242.59        250.94         7.55 o
  -5  12   7         22.33         27.44         3.53 o
  -4  12   7        165.98        175.52        10.38 o
  -3  12   7        602.85        633.75        13.79 o
  -2  12   7        442.00        431.03        17.65 o
  -1  12   7         86.10         79.45         5.20 o
   0  12   7         58.80         53.66         4.74 o
   1  12   7          9.77         15.76         5.91 o
 -14  13   7          8.97          8.33         3.32 o
 -13  13   7        195.45        200.73        13.26 o
 -12  13   7        355.86        356.61        10.11 o
 -11  13   7        133.62        143.73        10.15 o
 -10  13   7          0.79         -2.46         2.46 o
  -9  13   7         21.16         11.70         3.41 o
  -8  13   7         71.24         75.62         5.38 o
  -7  13   7        132.96        138.56         5.88 o
  -6  13   7        511.05        527.48        15.53 o
  -5  13   7         11.83          6.65         2.99 o
  -4  13   7         29.23         29.18         3.88 o
  -3  13   7         37.42         42.90         7.88 o
  -2  13   7        108.32        112.14         5.87 o
  -1  13   7         11.69          6.92         3.19 o
   0  13   7          1.11         -1.06         5.00 o
 -13  14   7        180.79        190.64         8.18 o
 -12  14   7          9.03         14.30         3.49 o
 -11  14   7         35.52         39.56         4.39 o
 -10  14   7        134.06        143.61         6.23 o
  -9  14   7         66.23         67.57         7.57 o
  -8  14   7        118.39        116.62         6.59 o
  -7  14   7         49.20         47.59         4.44 o
  -6  14   7        247.63        259.23        10.91 o
  -5  14   7        109.12         98.21         7.88 o
  -4  14   7         12.56         11.22         3.38 o
  -3  14   7         28.33         27.86         5.61 o
  -2  14   7        113.72        128.17        10.15 o
 -12  15   7         31.56         47.17        11.29 o
 -11  15   7         25.59         29.54         5.91 o
 -10  15   7        422.21        447.06        16.66 o
  -9  15   7         78.01         82.56         8.18 o
  -8  15   7          6.02          9.85         4.54 o
  -7  15   7          3.14          7.66         3.15 o
  -6  15   7         25.64         32.00         4.22 o
  -5  15   7        249.18        305.65        12.35 o
   2 -15   8          0.70          2.60         3.30 o
   3 -15   8        416.43        434.83        11.97 o
   4 -15   8          2.14          0.34         3.05 o
   5 -15   8         69.61         70.50         5.48 o
   6 -15   8         68.52         63.64        10.00 o
   7 -15   8          5.83         11.97         5.61 o
   8 -15   8          0.79          2.58         5.00 o
   9 -15   8          1.03         -4.54         4.54 o
   0 -14   8          5.49          7.84         3.67 o
   1 -14   8         95.88        110.05         6.51 o
   2 -14   8        221.86        199.15         7.65 o
   3 -14   8         60.30         62.77         5.30 o
   4 -14   8         10.89          9.14         3.19 o
   5 -14   8         46.21         49.02         4.61 o
   6 -14   8         11.56         17.07         3.49 o
   7 -14   8         46.81         48.17         4.47 o
   8 -14   8         85.16         86.04         6.42 o
   9 -14   8         22.41         28.03         6.51 o
  10 -14   8          5.86         -0.15         4.24 o
  -2 -13   8          0.43         -2.94         2.94 o
  -1 -13   8          3.33          0.78         3.05 o
   0 -13   8         86.93         82.35         5.89 o
   1 -13   8         35.89         35.72         4.33 o
   2 -13   8         62.56         55.24         4.85 o
   3 -13   8         12.48         14.43         3.19 o
   4 -13   8        155.65        149.66         6.47 o
   5 -13   8         27.55         30.66         3.79 o
   6 -13   8         56.03         58.21         4.61 o
   7 -13   8         55.38         56.11         4.58 o
   8 -13   8          9.04          8.64         4.85 o
   9 -13   8         61.04         61.81         7.73 o
  10 -13   8        129.61        133.16         9.85 o
  11 -13   8         29.07         22.72         6.06 o
  -4 -12   8          0.01          2.07         3.41 o
  -3 -12   8          0.02         -2.89         2.89 o
  -2 -12   8          7.31         -0.50         5.38 o
  -1 -12   8         54.56         51.82         4.81 o
   0 -12   8        256.10        243.10         8.30 o
   1 -12   8         55.11         55.71         4.64 o
   2 -12   8        121.80        116.83         9.47 o
   3 -12   8         27.89         31.64         3.67 o
   4 -12   8        458.68        432.17        10.63 o
   5 -12   8         56.62         57.53         5.45 o
   6 -12   8         10.04          8.50         2.80 o
   7 -12   8         98.28        109.52         5.21 o
   8 -12   8         67.19         71.20         7.73 o
   9 -12   8        445.97        452.21        16.82 o
  10 -12   8         85.31         91.62         7.20 o
  11 -12   8         71.38         70.83         5.52 o
  12 -12   8          3.62          4.81         3.48 o
  -5 -11   8          0.02          0.24         3.05 o
  -4 -11   8          4.28          4.42         3.45 o
  -3 -11   8          0.20          2.72         6.51 o
  -2 -11   8          1.74          4.75         4.24 o
  -1 -11   8          0.00          1.90         2.73 o
   0 -11   8         14.32         11.90         3.71 o
   1 -11   8        121.79        106.30         5.30 o
   2 -11   8        153.55        139.91         5.77 o
   3 -11   8         62.06         65.70         5.76 o
   4 -11   8         30.79         29.00         3.49 o
   5 -11   8          4.72          8.67         2.58 o
   6 -11   8        111.85        111.87         4.98 o
   7 -11   8         13.19         15.57         2.69 o
   8 -11   8          0.60          2.80         2.61 o
   9 -11   8        200.00        234.29         8.33 o
  10 -11   8        180.50        188.28         7.17 o
  11 -11   8          0.02         -1.36         2.83 o
  12 -11   8         59.43         69.41         5.62 o
  -6 -10   8          0.75         -0.45         3.23 o
  -5 -10   8          3.54         -1.86         5.38 o
  -4 -10   8          0.07          1.80         3.03 o
  -3 -10   8         28.49         29.75         3.96 o
  -2 -10   8          7.60          5.74         2.80 o
  -1 -10   8          1.59          1.15         3.11 o
   0 -10   8          0.30          1.67         2.40 o
   1 -10   8         64.57         56.89         4.33 o
   2 -10   8         18.50         23.46         3.17 o
   3 -10   8        107.35        102.62         5.08 o
   4 -10   8        259.37        250.77         7.14 o
   5 -10   8        303.31        301.89         7.96 o
   6 -10   8         59.35         56.31         3.05 o
   7 -10   8        168.80        165.08         4.59 o
   8 -10   8          6.19          4.35         2.52 o
   9 -10   8          6.27         12.17         2.99 o
  10 -10   8         21.49         30.60         3.96 o
  11 -10   8        123.64        122.32         6.16 o
  12 -10   8        220.56        239.52         8.56 o
  13 -10   8        134.46        125.92         6.85 o
  -7  -9   8         48.39         36.14         4.73 o
  -6  -9   8         21.27         16.83         3.97 o
  -5  -9   8          2.55          1.46         2.94 o
  -4  -9   8          3.35          2.18         2.77 o
  -3  -9   8         66.14         53.21         4.48 o
  -2  -9   8          0.18         -1.39         3.64 o
  -1  -9   8        604.96        533.90        24.77 o
   0  -9   8        364.69        336.52         8.67 o
   1  -9   8         47.92         40.84         5.98 o
   2  -9   8         38.38         42.91         3.64 o
   3  -9   8        495.52        464.70        10.15 o
   4  -9   8         22.88         16.16         1.88 o
   5  -9   8         42.53         42.46         2.62 o
   6  -9   8         21.49         21.29         2.22 o
   7  -9   8        269.37        254.14         6.48 o
   8  -9   8          7.57         11.40         5.30 o
   9  -9   8         49.30         58.01         4.60 o
  10  -9   8         39.14         42.92         4.23 o
  11  -9   8        115.24        139.77         6.36 o
  12  -9   8        109.06        108.90         6.19 o
  13  -9   8         10.21         11.85         3.79 o
  -8  -8   8         79.46         81.01         6.14 o
  -7  -8   8        163.40        140.63         6.75 o
  -6  -8   8         28.19         26.18         3.97 o
  -5  -8   8          1.35         -1.41         2.66 o
  -4  -8   8         81.04         96.49         5.35 o
  -3  -8   8          1.94          1.47         5.91 o
  -2  -8   8          0.01          0.19         2.21 o
  -1  -8   8          0.60         -0.93         2.18 o
   0  -8   8         80.54         75.00         6.14 o
   1  -8   8          3.11          0.77         2.00 o
   2  -8   8        257.51        230.45         7.42 o
   3  -8   8        236.25        232.63         4.74 o
   4  -8   8        261.70        266.20         5.43 o
   5  -8   8        188.67        215.18         4.87 o
   6  -8   8          1.07          4.76         1.69 o
   7  -8   8         90.07         77.08         3.32 o
   8  -8   8         42.88         54.50         3.60 o
   9  -8   8        561.70        568.85        12.48 o
  10  -8   8          0.94         -0.83         2.65 o
  11  -8   8          0.15          2.12         2.93 o
  12  -8   8         81.34         95.06         6.29 o
  13  -8   8        165.79        176.46         7.68 o
  -9  -7   8         31.76         26.31         4.22 o
  -8  -7   8         53.11         58.06         5.13 o
  -7  -7   8        244.32        224.30         7.89 o
  -6  -7   8         98.62        100.85         6.14 o
  -5  -7   8         25.72         20.26         3.33 o
  -4  -7   8        310.88        305.70         8.48 o
  -3  -7   8        298.48        306.90         8.17 o
  -2  -7   8       1270.54       1194.62        20.39 o
  -1  -7   8        535.00        468.10        11.82 o
   0  -7   8         24.35         19.56         2.62 o
   1  -7   8        654.90        601.79        11.66 o
   2  -7   8        241.45        227.38         5.75 o
   3  -7   8        162.25        171.29         4.02 o
   4  -7   8         63.12         70.54         2.98 o
   5  -7   8        309.56        255.03         5.23 o
   6  -7   8        405.02        342.28         6.38 o
   7  -7   8          5.94          0.95         1.66 o
   8  -7   8        565.46        548.84         9.05 o
   9  -7   8        398.10        408.49         9.96 o
  10  -7   8          2.29          0.39         3.03 o
  11  -7   8         91.50         92.06         5.64 o
  12  -7   8         31.09         40.53         4.47 o
  13  -7   8        186.47        189.68         7.81 o
 -10  -6   8         72.33         81.75         6.04 o
  -9  -6   8        146.09        147.68         6.84 o
  -8  -6   8         98.18        109.19        11.97 o
  -7  -6   8         87.56         75.55         5.02 o
  -6  -6   8          4.19          8.57         2.80 o
  -5  -6   8         47.10         45.65         4.04 o
  -4  -6   8        779.13        676.61        13.47 o
  -3  -6   8        812.48        789.72        14.76 o
  -2  -6   8       1317.49       1240.11        20.61 o
  -1  -6   8         88.01         76.52         4.03 o
   0  -6   8       1060.44       1026.68        17.72 o
   1  -6   8          1.89          0.90         1.07 o
   2  -6   8       1106.35       1073.38        13.84 o
   3  -6   8        735.77        760.53        10.57 o
   4  -6   8        152.19        146.46         3.80 o
   5  -6   8         61.08         73.31         2.91 o
   6  -6   8        183.02        212.77         4.84 o
   7  -6   8         17.61         19.89         2.09 o
   8  -6   8         72.45         63.16         4.32 o
   9  -6   8        279.31        292.94         8.24 o
  10  -6   8        208.59        204.45         7.03 o
  11  -6   8        168.87        177.91         8.33 o
  12  -6   8         16.48         13.55         3.57 o
  13  -6   8        338.03        364.72        13.48 o
 -11  -5   8         24.24         40.15         7.73 o
 -10  -5   8        168.59        191.84         7.46 o
  -9  -5   8        190.53        210.95         9.62 o
  -8  -5   8         37.45         24.31         4.39 o
  -7  -5   8        121.10        123.24         5.59 o
  -6  -5   8        186.05        188.01         6.49 o
  -5  -5   8        341.50        336.08         8.56 o
  -4  -5   8        789.69        745.95        13.96 o
  -3  -5   8        226.29        211.95         8.41 o
  -2  -5   8        859.82        852.64        14.94 o
  -1  -5   8        217.99        199.92         6.29 o
   0  -5   8         22.43         29.24         1.67 o
   1  -5   8         77.86         83.75         2.64 o
   2  -5   8        549.68        541.45         7.95 o
   3  -5   8       2151.82       2131.35        25.43 o
   4  -5   8          0.07          0.09         1.28 o
   5  -5   8         28.95         19.90         1.97 o
   6  -5   8        269.13        259.60         5.29 o
   7  -5   8        186.36        189.85         5.68 o
   8  -5   8         10.10         11.25         1.92 o
   9  -5   8          1.68         -2.18         2.18 o
  10  -5   8         40.39         35.97         3.88 o
  11  -5   8         82.19         89.76         5.38 o
  12  -5   8          0.01          0.51         2.77 o
  13  -5   8          0.01         -0.76         5.15 o
 -11  -4   8         51.27         53.78         7.88 o
 -10  -4   8          1.60          5.14         2.97 o
  -9  -4   8         70.67         72.02         4.87 o
  -8  -4   8        112.03         91.26         4.95 o
  -7  -4   8          1.20          0.64         2.27 o
  -6  -4   8        982.86        914.10        16.51 o
  -5  -4   8        608.55        570.84        11.38 o
  -4  -4   8       1132.52       1027.60        17.45 o
  -3  -4   8        368.29        358.34         8.06 o
  -2  -4   8          0.16          1.56         1.75 o
  -1  -4   8       2003.12       1984.11        23.33 o
   0  -4   8       1706.38       1723.36        20.62 o
   1  -4   8         53.44         58.41         2.30 o
   2  -4   8        351.41        375.68         6.07 o
   3  -4   8          3.63          4.44         1.31 o
   4  -4   8        576.85        554.61         8.31 o
   5  -4   8         28.78         32.98         2.23 o
   6  -4   8        959.88        952.36        13.08 o
   7  -4   8        825.29        779.88        11.34 o
   8  -4   8         14.93         15.83         2.11 o
   9  -4   8          1.24         -1.34         4.47 o
  10  -4   8          1.24          0.61         2.50 o
  11  -4   8        140.56        134.36         8.94 o
  12  -4   8        169.25        188.31        11.67 o
 -12  -3   8        152.82        147.25        11.06 o
 -11  -3   8         81.13         96.50         9.54 o
 -10  -3   8          3.48          4.52         2.68 o
  -9  -3   8         27.80         24.62         3.36 o
  -8  -3   8         44.97         44.21         3.71 o
  -7  -3   8          5.61          3.63         2.88 o
  -6  -3   8          0.11         -0.61         1.36 o
  -5  -3   8        160.57        158.83         3.63 o
  -4  -3   8       2045.96       2043.01        33.59 o
  -3  -3   8         16.90         25.90         2.51 o
  -2  -3   8        939.69       1041.93        13.59 o
  -1  -3   8        818.22        876.00        11.80 o
   0  -3   8        220.03        210.51         4.01 o
   1  -3   8         16.12         23.10         1.66 o
   2  -3   8        203.39        227.83         4.31 o
   3  -3   8          6.95          7.00         1.39 o
   4  -3   8       2474.26       2653.63        31.19 o
   5  -3   8        382.96        380.82         6.51 o
   6  -3   8         22.01         24.72         2.13 o
   7  -3   8          7.45         12.76         1.91 o
   8  -3   8        185.92        181.07         4.69 o
   9  -3   8        260.80        264.74        11.36 o
  10  -3   8         28.98         29.58         3.71 o
  11  -3   8         14.25         12.57         5.15 o
  12  -3   8         25.11         33.63         6.67 o
 -13  -2   8          1.95         -0.45         5.45 o
 -12  -2   8          0.51          0.76         5.00 o
 -11  -2   8        101.15         99.08         8.64 o
 -10  -2   8         50.91         66.19         4.43 o
  -9  -2   8         12.39         14.26         2.18 o
  -8  -2   8         65.89         70.18         4.29 o
  -7  -2   8        279.24        234.56         8.54 o
  -6  -2   8         32.53         44.88         3.42 o
  -5  -2   8          0.20          1.39         1.19 o
  -4  -2   8        776.61        788.94        10.53 o
  -3  -2   8       1750.87       1900.11        24.29 o
  -2  -2   8        757.36        870.45        11.24 o
  -1  -2   8       1102.12       1088.76        13.85 o
   0  -2   8         65.04         70.01         2.32 o
   1  -2   8        387.08        377.52         6.86 o
   2  -2   8       2288.63       2414.66        28.19 o
   3  -2   8          2.81          0.92         1.16 o
   4  -2   8          0.93          0.18         1.19 o
   5  -2   8         17.67         18.82         1.89 o
   6  -2   8       2545.12       2523.58        30.35 o
   7  -2   8         86.98         77.96         3.27 o
   8  -2   8         52.07         57.36         3.07 o
   9  -2   8         54.23         51.61         4.07 o
  10  -2   8         46.72         44.69         6.82 o
  11  -2   8         49.34         53.17         7.27 o
  12  -2   8         23.03         17.12         5.91 o
 -13  -1   8          0.70          2.73         5.61 o
 -12  -1   8          5.93          5.15         4.85 o
 -11  -1   8         51.96         57.27         4.40 o
 -10  -1   8          2.27          0.23         1.69 o
  -9  -1   8         32.32         30.29         2.43 o
  -8  -1   8         38.66         38.57         2.45 o
  -7  -1   8       1603.81       1547.62        19.38 o
  -6  -1   8         23.04         38.14         2.18 o
  -5  -1   8        184.75        165.45         4.21 o
  -4  -1   8        184.85        179.34         3.76 o
  -3  -1   8       3035.78       3270.74        39.50 o
  -2  -1   8        167.93        147.10         3.24 o
  -1  -1   8          2.61          3.36         1.13 o
   0  -1   8        384.28        360.11         5.61 o
   1  -1   8         11.33         15.22         2.02 o
   2  -1   8        985.32        966.55        12.38 o
   3  -1   8        112.98        140.16         3.34 o
   4  -1   8         40.00         46.00         2.26 o
   5  -1   8         71.35         72.86         3.79 o
   6  -1   8        127.71        119.35         3.75 o
   7  -1   8         26.56         29.89         2.42 o
   8  -1   8         17.19         23.43         3.24 o
   9  -1   8        208.80        210.65        11.82 o
  10  -1   8         21.14         13.63         5.00 o
  11  -1   8         32.14         32.87         6.51 o
 -14   0   8        454.28        494.63        19.09 o
 -13   0   8          1.65          4.39         5.15 o
 -12   0   8         29.15         36.24         4.00 o
 -11   0   8          0.57          0.69         2.58 o
 -10   0   8          9.10          5.22         1.83 o
  -9   0   8          0.96          2.20         1.57 o
  -8   0   8         24.65         22.06         2.45 o
  -7   0   8        421.47        462.92         9.67 o
  -6   0   8        359.32        363.85         6.02 o
  -5   0   8       1198.92       1159.95        14.64 o
  -4   0   8          0.06          1.87         1.17 o
  -3   0   8        470.25        509.31         7.28 o
  -2   0   8        128.54        141.92         3.42 o
  -1   0   8       1183.05       1183.16        17.62 o
   0   0   8         15.91         25.03         1.51 o
   1   0   8          2.39          5.62         1.06 o
   2   0   8          8.59          1.06         1.39 o
   3   0   8         16.58         11.60         1.39 o
   4   0   8         55.18         51.85         2.41 o
   5   0   8        256.56        240.01         5.01 o
   6   0   8         48.61         51.22         3.28 o
   7   0   8        221.75        209.46         6.51 o
   8   0   8         34.29         35.34        12.12 o
   9   0   8         38.89         39.38         3.95 o
  10   0   8         59.18         52.42         7.42 o
  11   0   8         86.50         79.23         8.79 o
 -14   1   8         78.94         85.14         9.24 o
 -13   1   8         89.86         85.30         5.68 o
 -12   1   8         50.19         58.92         5.15 o
 -11   1   8        129.40        140.81         5.67 o
 -10   1   8          3.99          1.37         1.60 o
  -9   1   8        937.34        898.38        18.39 o
  -8   1   8        798.35        795.44        11.33 o
  -7   1   8        275.63        286.83         5.33 o
  -6   1   8          9.43          5.21         1.41 o
  -5   1   8         35.18         35.27         2.03 o
  -4   1   8        135.86        118.90         2.97 o
  -3   1   8        123.91        120.97         3.12 o
  -2   1   8        169.77        198.38         3.72 o
  -1   1   8       2753.97       2924.67        33.59 o
   0   1   8         19.02         38.55         1.57 o
   1   1   8         41.27         58.95         1.75 o
   2   1   8        157.65        146.58         3.91 o
   3   1   8        454.07        404.97         6.31 o
   4   1   8          0.88          3.71         1.24 o
   5   1   8        266.58        244.16         7.70 o
   6   1   8        285.44        264.39         7.37 o
   7   1   8          0.17          2.19         2.35 o
   8   1   8         48.02         50.14         6.59 o
   9   1   8        146.02        157.23         7.04 o
  10   1   8        211.19        219.37        11.97 o
 -15   2   8         67.05         67.54         5.63 o
 -14   2   8         74.25         76.59         5.69 o
 -13   2   8          1.97          0.30         2.80 o
 -12   2   8         86.12         82.14         4.79 o
 -11   2   8        116.32        108.21         5.91 o
 -10   2   8         34.09         34.25         3.34 o
  -9   2   8         54.85         54.61         2.70 o
  -8   2   8         63.99         53.68         2.58 o
  -7   2   8          2.31          0.91         1.71 o
  -6   2   8          0.05         -1.14         1.14 o
  -5   2   8        485.93        470.48         7.95 o
  -4   2   8          9.14         10.03         1.36 o
  -3   2   8         27.60         32.84         1.79 o
  -2   2   8        378.41        402.07         7.07 o
  -1   2   8        127.50        140.35         4.28 o
   0   2   8        749.67        680.21        11.78 o
   2   2   8          7.29         12.26         3.56 o
   3   2   8        370.38        337.28         5.50 o
   4   2   8         48.68         30.31         3.11 o
   5   2   8        204.97        218.03         6.69 o
   6   2   8         70.17         80.67         6.51 o
   7   2   8         52.26         51.96         4.17 o
   8   2   8         78.50         74.56         4.98 o
   9   2   8        425.93        456.14        11.30 o
  10   2   8          8.94          3.94         4.70 o
 -15   3   8         94.98         96.33         6.17 o
 -14   3   8        193.78        179.45         7.18 o
 -13   3   8         22.42         24.56         3.71 o
 -12   3   8         46.93         48.22        10.23 o
 -11   3   8        270.55        267.52         7.63 o
 -10   3   8        111.73        100.17         4.48 o
  -9   3   8        177.38        161.58         3.93 o
  -8   3   8       1564.43       1528.59        19.08 o
  -7   3   8        140.69        147.08         7.11 o
  -6   3   8        505.79        545.30         8.01 o
  -5   3   8        402.39        388.06         6.18 o
  -4   3   8         71.62         50.26         2.16 o
  -3   3   8        884.60        892.03        11.49 o
  -2   3   8        895.74        960.78        12.12 o
  -1   3   8          5.81          5.20         1.70 o
   0   3   8        238.79        208.76         8.48 o
   1   3   8        980.37       1031.53        17.09 o
   2   3   8        586.56        585.55        11.25 o
   3   3   8         46.71         60.05         3.85 o
   4   3   8        306.70        271.98        12.73 o
   5   3   8          4.04          7.50         2.57 o
   6   3   8        391.57        396.46         9.79 o
   7   3   8         75.49         71.91         7.73 o
   8   3   8         11.38          8.74         3.15 o
   9   3   8         15.04         13.70         4.85 o
 -15   4   8         64.75         73.94         5.67 o
 -14   4   8          1.92          1.06         2.91 o
 -13   4   8         77.53         75.90         4.87 o
 -12   4   8        123.16        110.08         9.54 o
 -11   4   8        107.77        103.43         4.87 o
 -10   4   8       2185.90       2057.20        32.00 o
  -9   4   8        557.45        591.24        10.34 o
  -8   4   8        606.79        587.38         8.80 o
  -7   4   8        434.17        394.70         6.49 o
  -6   4   8          2.60          4.93         1.36 o
  -5   4   8        533.48        513.49         7.62 o
  -4   4   8        353.77        324.28         5.41 o
  -3   4   8        177.38        168.85         5.98 o
  -2   4   8         16.38         11.64         2.13 o
  -1   4   8          4.54          2.71         2.05 o
   0   4   8         56.55         49.38         4.70 o
   1   4   8        443.16        416.16        12.73 o
   2   4   8       2555.32       2289.13        34.28 o
   3   4   8        176.68        159.85         5.62 o
   4   4   8         24.28         19.59         3.11 o
   5   4   8        192.07        165.23         6.44 o
   6   4   8         52.45         37.11         3.96 o
   7   4   8         45.46         50.63         4.54 o
   8   4   8         17.82         15.98         3.48 o
   9   4   8         75.88         79.52         5.68 o
 -15   5   8          0.08         -2.30         3.04 o
 -14   5   8          2.55          1.65         3.48 o
 -13   5   8          0.31         -1.63         2.41 o
 -12   5   8        139.03        124.62         8.41 o
 -11   5   8         34.92         30.23         3.47 o
 -10   5   8        514.94        463.52        10.12 o
  -9   5   8         30.67         32.58         2.29 o
  -8   5   8         20.61         22.76         3.31 o
  -7   5   8        141.80        129.84         3.50 o
  -6   5   8         71.20         62.68         3.79 o
  -5   5   8          9.94         14.84         1.75 o
  -4   5   8         11.78         18.52         1.56 o
  -3   5   8         31.32         30.20         2.26 o
  -2   5   8         88.61         98.61         4.07 o
  -1   5   8        446.45        449.37         9.27 o
   0   5   8         69.51         76.97         4.03 o
   1   5   8         42.34         38.56         3.32 o
   2   5   8        251.43        230.72        10.15 o
   3   5   8         76.84         73.09         4.31 o
   4   5   8         86.77         86.51         4.92 o
   5   5   8          1.47          2.01         2.47 o
   6   5   8        105.79         94.24         6.21 o
   7   5   8          0.49          2.56         3.03 o
   8   5   8          6.66          6.18         8.26 o
 -16   6   8          0.06         -0.37         3.16 o
 -15   6   8         35.71         32.41         4.17 o
 -14   6   8         29.39         26.62         3.90 o
 -13   6   8         96.60         83.96         4.82 o
 -12   6   8        134.58        127.13         5.52 o
 -11   6   8        279.07        271.73         7.60 o
 -10   6   8         75.47         71.07         5.23 o
  -9   6   8        187.16        196.23         4.39 o
  -8   6   8       1127.28       1098.05        14.59 o
  -7   6   8         38.05         31.55         2.19 o
  -6   6   8          0.82          1.61         1.36 o
  -5   6   8        265.06        225.37         4.55 o
  -4   6   8        543.25        491.07         7.80 o
  -3   6   8        224.41        233.42         4.94 o
  -2   6   8         12.62         14.82         4.01 o
  -1   6   8        353.48        307.34         7.60 o
   0   6   8          2.29          0.96         2.50 o
   1   6   8         18.96         15.32         3.26 o
   2   6   8          4.26          2.84         4.09 o
   3   6   8         39.06         44.67         3.86 o
   4   6   8         97.10         95.38         5.09 o
   5   6   8         60.91         46.50         4.34 o
   6   6   8        195.29        205.46         7.50 o
   7   6   8          1.41          0.20         6.29 o
 -16   7   8          0.66          2.49         3.10 o
 -15   7   8         14.99         15.68         3.54 o
 -14   7   8          0.17         -0.75         5.76 o
 -13   7   8         33.06         34.12         3.85 o
 -12   7   8         71.56         67.71         4.77 o
 -11   7   8        538.53        506.66        11.35 o
 -10   7   8        250.11        235.15         6.90 o
  -9   7   8          0.03         -1.38         1.38 o
  -8   7   8         56.56         52.19         2.76 o
  -7   7   8        136.99        157.07         4.00 o
  -6   7   8       1056.82       1020.69        13.74 o
  -5   7   8        131.56        133.17         3.52 o
  -4   7   8        245.32        234.52         4.64 o
  -3   7   8        846.06        813.27        18.13 o
  -2   7   8       1229.37       1203.44        20.03 o
  -1   7   8        275.65        282.52         7.55 o
   0   7   8        163.85        158.20         9.47 o
   1   7   8         67.77         67.89         4.31 o
   2   7   8          2.09          4.24         2.47 o
   3   7   8         38.93         28.99         3.62 o
   4   7   8         50.76         37.37         6.97 o
   5   7   8          1.86         -0.45         3.86 o
   6   7   8         51.48         61.82         5.22 o
 -16   8   8          0.81          1.42         2.99 o
 -15   8   8         53.13         50.70         4.82 o
 -14   8   8         56.85         45.71         8.41 o
 -13   8   8          1.25         -1.98         3.64 o
 -12   8   8          7.78          6.67         2.50 o
 -11   8   8         52.32         43.32         3.91 o
 -10   8   8        110.81        104.10         6.97 o
  -9   8   8         16.69         28.24         2.91 o
  -8   8   8         11.26         12.02         1.91 o
  -7   8   8         58.16         57.84         2.88 o
  -6   8   8        126.36        111.01         3.47 o
  -5   8   8         68.67         70.99         3.02 o
  -4   8   8         37.84         42.69         2.36 o
  -3   8   8        197.39        182.13        12.50 o
  -2   8   8         26.33         18.77         2.84 o
  -1   8   8         61.64         54.41         7.50 o
   0   8   8        210.33        203.92         6.63 o
   1   8   8          3.70          4.08         2.58 o
   2   8   8        202.53        202.98         7.05 o
   3   8   8          0.03         -1.23         2.55 o
   4   8   8          3.95          1.36         2.76 o
   5   8   8         13.10         16.19         3.69 o
 -16   9   8          0.39          2.58         3.16 o
 -15   9   8        482.25        467.88        12.05 o
 -14   9   8        220.34        213.07        17.57 o
 -13   9   8        138.92        135.20         7.27 o
 -12   9   8         48.60         56.77         4.54 o
 -11   9   8          0.17         -0.92         2.33 o
 -10   9   8        109.84        107.51         5.38 o
  -9   9   8         45.91         34.95         2.56 o
  -8   9   8          9.32          9.93         2.25 o
  -7   9   8          1.02          3.64         1.71 o
  -6   9   8        132.53        132.98         4.24 o
  -5   9   8        147.50        137.21         3.87 o
  -4   9   8         56.87         63.74         4.77 o
  -3   9   8        116.77         92.81         4.50 o
  -2   9   8         99.11         90.39         4.59 o
  -1   9   8        114.50        117.73         5.24 o
   0   9   8        132.26        118.68         5.52 o
   1   9   8          6.85          6.08         2.78 o
   2   9   8          1.40          4.26         2.84 o
   3   9   8         45.09         39.32         4.27 o
   4   9   8         37.04         33.95         4.31 o
 -15  10   8          5.92         12.89         3.41 o
 -14  10   8          2.24          6.03         3.04 o
 -13  10   8         75.41         74.13         5.30 o
 -12  10   8          7.72         12.24         2.93 o
 -11  10   8          1.70          1.69         2.33 o
 -10  10   8          0.27         -1.96         2.07 o
  -9  10   8          0.09         -1.67         2.07 o
  -8  10   8        150.59        141.98         4.29 o
  -7  10   8        118.02        118.30         3.84 o
  -6  10   8         16.35         19.56         2.17 o
  -5  10   8        262.26        290.16         7.92 o
  -4  10   8         25.51         26.13         6.14 o
  -3  10   8         83.96         85.94         4.70 o
  -2  10   8         53.33         67.39         4.51 o
  -1  10   8         53.36         58.32         4.44 o
   0  10   8         74.80         77.20         4.88 o
   1  10   8        109.07        101.64         5.63 o
   2  10   8          9.95         14.24         3.42 o
   3  10   8         72.02         71.75         5.54 o
 -15  11   8          0.01          2.29         3.94 o
 -14  11   8          0.54         -0.52         2.67 o
 -13  11   8         24.38         23.77         3.74 o
 -12  11   8         13.13         10.18         3.94 o
 -11  11   8          1.06          2.31         2.67 o
 -10  11   8         73.50         59.93         3.79 o
  -9  11   8         86.64         81.15         4.62 o
  -8  11   8         18.24         27.07         3.08 o
  -7  11   8         49.26         55.94         3.72 o
  -6  11   8         98.60        117.83         6.21 o
  -5  11   8          7.30          3.52         2.56 o
  -4  11   8         14.52         12.59         2.93 o
  -3  11   8        290.61        294.45         8.40 o
  -2  11   8        213.92        196.80         9.01 o
  -1  11   8         51.15         68.09         5.11 o
   0  11   8          9.62         12.46         3.86 o
   1  11   8         19.05         14.31         3.49 o
   2  11   8          9.45          7.24         5.45 o
 -15  12   8        101.17         94.71         6.17 o
 -14  12   8         44.49         51.29         4.98 o
 -13  12   8         34.50         45.09         4.74 o
 -12  12   8         40.87         54.67         4.81 o
 -11  12   8          1.01          1.97         2.68 o
 -10  12   8          0.05         -1.88         2.00 o
  -9  12   8        248.03        252.64         7.72 o
  -8  12   8          6.52          3.79         2.65 o
  -7  12   8         36.91         37.45         3.71 o
  -6  12   8          2.84          1.17         2.52 o
  -5  12   8          1.76          3.09         2.58 o
  -4  12   8         60.86         61.75         4.76 o
  -3  12   8         14.31         16.72         3.37 o
  -2  12   8         41.29         34.38         4.05 o
  -1  12   8        170.48        170.44         6.99 o
   0  12   8          3.27          2.58         3.08 o
   1  12   8          7.37          9.06         3.42 o
 -14  13   8        109.19        115.43        12.35 o
 -13  13   8         92.09         97.61         5.91 o
 -12  13   8        116.46        152.40         6.69 o
 -11  13   8         39.32         48.42         9.77 o
 -10  13   8          9.88          8.64         2.47 o
  -9  13   8         10.05         11.06         4.39 o
  -8  13   8         24.70         26.64         5.76 o
  -7  13   8        195.29        192.98         7.05 o
  -6  13   8         58.92         66.95         5.03 o
  -5  13   8        397.15        381.48        10.18 o
  -4  13   8         24.32         33.91         4.54 o
  -3  13   8         32.45         30.39         4.07 o
  -2  13   8         25.56         31.42         4.18 o
  -1  13   8         62.42         65.37         5.35 o
 -13  14   8          2.32          2.52         3.08 o
 -12  14   8        171.35        178.02         7.42 o
 -11  14   8          7.36          6.51         4.85 o
 -10  14   8         50.30         69.23         7.88 o
  -9  14   8         10.53         14.70         5.00 o
  -8  14   8          7.65          4.60         2.94 o
  -7  14   8        312.25        342.77        14.09 o
  -6  14   8         63.16         76.28         5.41 o
  -5  14   8        100.18        104.38         5.73 o
  -4  14   8         10.42          3.65         3.10 o
  -3  14   8         28.74         28.89         4.27 o
 -11  15   8         65.91         85.59         8.94 o
 -10  15   8        258.18        283.45        13.18 o
  -9  15   8         99.64        118.17         9.24 o
  -8  15   8         64.21         63.78         7.57 o
  -7  15   8         10.94         14.62         3.54 o
  -6  15   8          2.29          7.26         3.23 o
   3 -15   9          0.10          0.80         3.24 o
   4 -15   9          3.43          6.10         3.27 o
   5 -15   9         10.91          6.09         3.23 o
   6 -15   9         34.59         33.48         4.29 o
   7 -15   9         71.61         84.23         9.39 o
   8 -15   9          4.86         10.00         5.61 o
   0 -14   9          0.01         -1.61         3.05 o
   1 -14   9          1.20          5.64         3.23 o
   2 -14   9          4.96          5.61         4.54 o
   3 -14   9        139.21        136.77         6.62 o
   4 -14   9          7.32         11.64         3.27 o
   5 -14   9          0.05         -1.46         2.88 o
   6 -14   9         13.61         15.80         3.42 o
   7 -14   9         88.84         98.47         9.09 o
   8 -14   9        145.48        178.92        11.21 o
   9 -14   9          1.69         -4.24         4.24 o
  10 -14   9          9.24          4.09         5.30 o
  -2 -13   9         17.57         15.97         4.70 o
  -1 -13   9         59.26         59.02         5.39 o
   0 -13   9         82.60         86.09         8.41 o
   1 -13   9        113.19        127.38         8.10 o
   2 -13   9          5.26          1.56         2.83 o
   3 -13   9         19.21         23.83         5.98 o
   4 -13   9         32.31         35.27         4.32 o
   5 -13   9         37.84         41.40         4.31 o
   6 -13   9          8.02         11.14         2.98 o
   7 -13   9         36.48         43.07         4.25 o
   8 -13   9        218.09        223.15        11.97 o
   9 -13   9         25.19         23.63         6.06 o
  10 -13   9         38.74         36.21         6.82 o
  11 -13   9         73.16         68.48         8.33 o
  -3 -12   9         27.23         31.65         4.66 o
  -2 -12   9          7.67          6.82         3.42 o
  -1 -12   9          5.37          3.20         3.09 o
   0 -12   9          4.56          2.71         2.87 o
   1 -12   9          0.01         -2.55         2.55 o
   2 -12   9          0.09          2.61         2.73 o
   3 -12   9         14.30         14.70         3.30 o
   4 -12   9         81.58         84.95         5.20 o
   5 -12   9        173.54        181.67         6.71 o
   6 -12   9         48.70         51.15         4.62 o
   7 -12   9         86.81         87.74         5.91 o
   8 -12   9          8.30          2.12         4.39 o
   9 -12   9         64.92         77.26         8.33 o
  10 -12   9        277.64        288.88         9.03 o
  11 -12   9         12.81          7.50         3.53 o
  -5 -11   9          1.49         -3.71         3.71 o
  -4 -11   9         42.57         52.39        10.98 o
  -3 -11   9          8.52          5.90         3.25 o
  -2 -11   9          2.67          6.32         3.26 o
  -1 -11   9         14.26         15.87         3.34 o
   0 -11   9         18.20         26.62         3.64 o
   1 -11   9          5.15          0.01         2.50 o
   2 -11   9          2.34          4.15         2.69 o
   3 -11   9         23.13         15.84         3.13 o
   4 -11   9         56.59         51.86         4.21 o
   5 -11   9          1.36          2.47         2.29 o
   6 -11   9         28.13         23.99         3.24 o
   7 -11   9          2.22          2.19         2.18 o
   8 -11   9        148.12        143.95         5.87 o
   9 -11   9        156.32        151.34        12.27 o
  10 -11   9          1.31          1.15         2.94 o
  11 -11   9          5.19          9.56         4.39 o
  12 -11   9        184.62        197.94        10.00 o
  -6 -10   9         47.18         54.04         5.46 o
  -5 -10   9        209.86        204.71        14.01 o
  -4 -10   9          0.01          0.20         3.00 o
  -3 -10   9          3.10          5.77         3.00 o
  -2 -10   9         64.61         70.25         5.13 o
  -1 -10   9        331.73        297.90        13.63 o
   0 -10   9        265.73        253.27         8.26 o
   1 -10   9         42.51         31.00         3.57 o
   2 -10   9        148.34        125.61         5.46 o
   3 -10   9         20.49         16.53         2.87 o
   4 -10   9          4.14          4.51         2.50 o
   5 -10   9        221.80        220.66         6.82 o
   6 -10   9        250.89        255.09         5.71 o
   7 -10   9         34.20         35.34         2.77 o
   8 -10   9          2.96          2.39         2.54 o
   9 -10   9         10.46         15.39         5.00 o
  10 -10   9         76.43         84.64         5.68 o
  11 -10   9        329.22        338.20         9.91 o
  12 -10   9        587.08        632.16        14.78 o
  -7  -9   9         22.00         22.05         4.11 o
  -6  -9   9          0.25         -1.58         2.86 o
  -5  -9   9         57.76         61.72         5.28 o
  -4  -9   9          5.33          8.72         3.27 o
  -3  -9   9         16.88         12.05         3.27 o
  -2  -9   9         44.32         43.66         4.21 o
  -1  -9   9          3.58          3.77         2.62 o
   0  -9   9        100.68        106.05         5.16 o
   1  -9   9        117.02        113.19         8.71 o
   2  -9   9        465.15        434.28        10.91 o
   3  -9   9        174.72        180.53         6.03 o
   4  -9   9          1.80         -1.77         2.00 o
   5  -9   9         23.83         24.52         2.26 o
   6  -9   9        394.44        410.92         7.45 o
   7  -9   9          2.28          4.45         1.74 o
   8  -9   9         38.06         34.02         3.64 o
   9  -9   9         57.62         59.67         4.71 o
  10  -9   9         55.13         68.90         5.25 o
  11  -9   9          2.72          3.16         3.08 o
  12  -9   9         30.32         32.16         4.31 o
  -8  -8   9         18.30         26.68         4.20 o
  -7  -8   9         16.72         12.78         3.60 o
  -6  -8   9         40.36         41.81         4.62 o
  -5  -8   9        139.53        127.16         6.21 o
  -4  -8   9          5.72          4.89         2.69 o
  -3  -8   9         67.61         70.41         4.83 o
  -2  -8   9        188.10        174.66         6.34 o
  -1  -8   9       2126.68       1986.21        64.92 o
   0  -8   9          7.09          4.81         2.29 o
   1  -8   9        519.43        487.63        12.50 o
   2  -8   9        514.47        498.17        10.59 o
   3  -8   9        137.83        115.24         4.67 o
   4  -8   9         26.99         24.19         2.13 o
   5  -8   9        417.49        350.29         6.57 o
   6  -8   9        210.77        203.60         4.90 o
   7  -8   9          2.74          2.36         1.74 o
   8  -8   9         34.79         43.13         2.92 o
   9  -8   9        176.69        183.78         6.64 o
  10  -8   9         77.36         73.20         5.14 o
  11  -8   9         62.02         72.39         5.35 o
  12  -8   9          9.80         19.66         8.03 o
  -9  -7   9         57.20         61.95         5.56 o
  -8  -7   9         96.38        101.60         6.06 o
  -7  -7   9          6.69          5.24         6.97 o
  -6  -7   9          3.51          1.30         2.77 o
  -5  -7   9         73.90         62.24         4.62 o
  -4  -7   9        165.42        160.20         6.19 o
  -3  -7   9          0.63          1.30         2.32 o
  -2  -7   9          1.34          3.83         2.40 o
  -1  -7   9        613.02        602.33        16.51 o
   0  -7   9          5.11          1.41         3.48 o
   1  -7   9         69.47         61.39         4.70 o
   2  -7   9        662.12        605.13         8.93 o
   3  -7   9          2.76          3.88         1.52 o
   4  -7   9         76.39         90.51         5.05 o
   5  -7   9         20.43         15.82         2.03 o
   6  -7   9         12.65         16.10         2.08 o
   7  -7   9         31.27         24.87         2.30 o
   8  -7   9          6.74          7.07         1.90 o
   9  -7   9          9.97          7.95         2.79 o
  10  -7   9        199.66        222.02         7.59 o
  11  -7   9        230.12        261.86         8.60 o
  12  -7   9         14.65         20.28         3.88 o
 -10  -6   9          4.30          1.03         7.42 o
  -9  -6   9         31.01         30.93         4.31 o
  -8  -6   9        378.45        381.15        10.33 o
  -7  -6   9         18.94         21.45         3.64 o
  -6  -6   9          9.53          6.00         2.77 o
  -5  -6   9         39.44         35.03         3.60 o
  -4  -6   9          3.81          6.33         2.58 o
  -3  -6   9        560.80        542.23        11.40 o
  -2  -6   9        347.83        341.92        12.12 o
  -1  -6   9        855.75        837.30        15.04 o
   0  -6   9         96.53         92.70         4.12 o
   1  -6   9         65.72         65.29         2.47 o
   2  -6   9        383.44        351.57         6.02 o
   3  -6   9        226.60        213.54         4.58 o
   4  -6   9        700.35        655.77         9.90 o
   5  -6   9        176.16        150.99         4.11 o
   6  -6   9        413.65        371.62         6.78 o
   7  -6   9         64.40         54.27         2.98 o
   8  -6   9          0.03          2.52         1.75 o
   9  -6   9          0.69         -0.15         2.37 o
  10  -6   9          0.01         -1.23         4.24 o
  11  -6   9          0.10          2.62         2.83 o
  12  -6   9         83.32         88.54         5.68 o
 -11  -5   9         20.72         19.85         6.67 o
 -10  -5   9         15.73         21.82         3.89 o
  -9  -5   9         31.99         34.71         4.17 o
  -8  -5   9        347.35        335.78         9.30 o
  -7  -5   9          6.93          4.62         4.24 o
  -6  -5   9         61.92         61.22         4.15 o
  -5  -5   9          6.35          6.88         2.52 o
  -4  -5   9         37.27         29.61         3.20 o
  -3  -5   9        782.74        742.86        13.91 o
  -2  -5   9         13.67         16.46         3.03 o
  -1  -5   9         15.77         15.81         1.19 o
   0  -5   9         80.12         96.20         2.79 o
   1  -5   9        768.71        744.03        10.25 o
   2  -5   9        268.70        246.25         4.72 o
   3  -5   9        262.29        235.05         4.74 o
   4  -5   9        147.64        139.32         4.05 o
   5  -5   9        369.19        388.89         6.76 o
   6  -5   9         67.28         80.16         3.29 o
   7  -5   9        257.39        268.86         5.72 o
   8  -5   9        176.13        175.21         4.72 o
   9  -5   9        151.53        172.94         6.38 o
  10  -5   9         80.89         81.10         4.98 o
  11  -5   9         19.66         23.06         3.73 o
  12  -5   9        210.80        217.40        12.57 o
 -11  -4   9         60.01         68.63         9.24 o
 -10  -4   9        287.34        311.44        12.12 o
  -9  -4   9        105.28        107.46         5.56 o
  -8  -4   9          2.15          5.69         2.61 o
  -7  -4   9         24.92         30.42         4.77 o
  -6  -4   9        202.87        212.98         9.85 o
  -5  -4   9        164.91        166.79         8.86 o
  -4  -4   9        661.63        667.40        13.18 o
  -3  -4   9          0.45          2.10         0.94 o
  -2  -4   9         19.59         24.53         1.66 o
  -1  -4   9        392.86        448.30         6.71 o
   0  -4   9       1365.97       1349.10        16.79 o
   1  -4   9        394.30        368.72         7.35 o
   2  -4   9        353.51        363.94         6.05 o
   3  -4   9         75.88         71.17         2.74 o
   4  -4   9        142.00        149.58         3.79 o
   5  -4   9       1373.65       1344.67        17.37 o
   6  -4   9        127.88        121.52         3.76 o
   7  -4   9          1.05         -0.10         1.92 o
   8  -4   9        113.53        123.94         4.15 o
   9  -4   9         29.93         33.71         4.32 o
  10  -4   9         10.80         22.03         4.01 o
  11  -4   9         95.56        109.38         8.79 o
  12  -4   9         18.12         11.97         5.91 o
 -12  -3   9         15.96         12.12         6.36 o
 -11  -3   9         77.74        103.93         9.39 o
 -10  -3   9        392.68        401.97        10.15 o
  -9  -3   9         16.54         17.12         3.11 o
  -8  -3   9          1.34          0.61         3.48 o
  -7  -3   9          0.55          2.02         2.65 o
  -6  -3   9        822.58        768.57        14.25 o
  -5  -3   9        412.79        384.65         7.93 o
  -4  -3   9        471.35        509.85        10.30 o
  -3  -3   9        152.97        145.09         3.34 o
  -2  -3   9        919.63        955.66        12.37 o
  -1  -3   9        369.91        361.81         5.82 o
   0  -3   9         27.34         30.38         1.85 o
   1  -3   9        351.08        372.95         6.04 o
   2  -3   9        280.37        290.40         5.18 o
   3  -3   9       1612.77       1553.86        19.21 o
   4  -3   9       1200.89       1116.76        14.61 o
   5  -3   9       1363.20       1337.63        17.23 o
   6  -3   9        674.72        628.05         9.65 o
   7  -3   9         46.57         47.71         2.81 o
   8  -3   9        162.95        168.00         4.76 o
   9  -3   9         38.51         41.94         7.04 o
  10  -3   9          0.95          0.15         4.24 o
  11  -3   9         27.20         17.27         5.61 o
  12  -3   9         70.97         77.11         9.09 o
 -13  -2   9        151.90        156.04        11.06 o
 -12  -2   9          2.28          1.06         5.00 o
 -11  -2   9         67.34         76.66         8.48 o
 -10  -2   9         55.42         60.29         4.44 o
  -9  -2   9        100.76        112.27         9.09 o
  -8  -2   9         97.25         83.93         3.33 o
  -7  -2   9         64.86         74.69         3.04 o
  -6  -2   9        373.52        353.16         6.19 o
  -5  -2   9       1002.62       1032.65        13.49 o
  -4  -2   9        297.39        287.06         5.05 o
  -3  -2   9        800.99        819.69        10.89 o
  -2  -2   9        853.03        933.10        12.07 o
  -1  -2   9        469.86        477.37        10.07 o
   0  -2   9        411.65        346.11         5.67 o
   1  -2   9          0.03         -0.73         1.10 o
   2  -2   9        256.33        211.31         5.46 o
   3  -2   9         37.07         49.03         2.36 o
   4  -2   9         65.05         51.06         2.56 o
   5  -2   9        409.70        441.75        12.82 o
   6  -2   9         95.50        102.49         4.66 o
   7  -2   9         85.82         81.89         3.35 o
   8  -2   9        251.77        242.69         5.62 o
   9  -2   9          0.13         -3.64         3.64 o
  10  -2   9        168.30        151.80        10.00 o
  11  -2   9          4.11          3.03         5.15 o
 -13  -1   9        342.90        355.56        15.76 o
 -12  -1   9         45.34         53.33         7.73 o
 -11  -1   9          7.32          4.70         4.70 o
 -10  -1   9          0.13          2.10         1.84 o
  -9  -1   9         51.66         46.35         2.80 o
  -8  -1   9        498.06        445.58         7.54 o
  -7  -1   9        419.46        415.99         7.06 o
  -6  -1   9          7.69          1.33         1.40 o
  -5  -1   9        163.06        165.32         3.88 o
  -4  -1   9        266.85        317.60         5.47 o
  -3  -1   9         13.26         22.23         1.67 o
  -2  -1   9       1272.83       1326.82        16.37 o
  -1  -1   9        570.31        593.78         8.30 o
   0  -1   9         69.94         73.39         4.63 o
   1  -1   9        473.61        478.07         7.10 o
   2  -1   9        128.94        139.71         6.82 o
   3  -1   9         62.75         57.22         2.41 o
   4  -1   9       1093.72       1112.85        14.58 o
   5  -1   9        606.10        616.30         9.32 o
   6  -1   9         53.60         51.86         2.78 o
   7  -1   9          1.98          1.52         3.86 o
   8  -1   9        228.30        240.21         7.40 o
   9  -1   9        124.54        126.80         8.79 o
  10  -1   9         22.70         25.30         6.06 o
  11  -1   9        310.40        336.77        15.45 o
 -14   0   9          0.93         -1.36         5.15 o
 -13   0   9        416.08        425.70        17.27 o
 -12   0   9        147.08        158.16        10.30 o
 -11   0   9         95.02        102.47         9.01 o
 -10   0   9          7.64          4.97         2.06 o
  -9   0   9         16.98         23.51         2.23 o
  -8   0   9        886.33        856.31        12.04 o
  -7   0   9        226.15        226.96         4.79 o
  -6   0   9         11.10          4.23         1.44 o
  -5   0   9         16.43         12.69         1.59 o
  -4   0   9          2.18          0.27         1.19 o
  -3   0   9        184.68        195.79         3.95 o
  -2   0   9         30.12         31.33         1.86 o
  -1   0   9        600.10        616.56        10.33 o
   0   0   9         83.88        107.05         2.75 o
   1   0   9          0.03         -0.08         0.99 o
   2   0   9         32.93         33.81         2.79 o
   3   0   9        727.47        732.45        10.16 o
   4   0   9        295.98        299.21         5.48 o
   5   0   9        291.17        301.34         5.74 o
   6   0   9         99.29        102.85         4.94 o
   7   0   9         20.88         25.77         3.42 o
   8   0   9        328.46        333.99         8.99 o
   9   0   9         80.59         78.96         5.30 o
  10   0   9        110.09        107.71         8.79 o
 -14   1   9         26.60         16.82         5.91 o
 -13   1   9          1.34          2.18         3.33 o
 -12   1   9         10.95          7.94         3.56 o
 -11   1   9         25.64         33.28         3.60 o
 -10   1   9         37.44         41.65         2.67 o
  -9   1   9        345.31        349.89        11.80 o
  -8   1   9         61.03         63.90         4.33 o
  -7   1   9        212.11        194.56         6.26 o
  -6   1   9        293.27        270.42         5.12 o
  -5   1   9          1.79         -0.85         1.21 o
  -4   1   9         30.68         24.76         1.78 o
  -3   1   9         47.78         67.49         3.62 o
  -2   1   9        390.88        378.34         5.88 o
  -1   1   9        766.45        813.86        10.60 o
   0   1   9         68.24         62.44         1.93 o
   1   1   9        678.01        629.34        11.41 o
   2   1   9         54.94         56.14         3.70 o
   3   1   9         95.08         75.07         2.42 o
   4   1   9        100.17        107.05         4.70 o
   5   1   9        327.90        338.49         8.45 o
   6   1   9        145.96        143.95         5.71 o
   7   1   9        155.47        161.31         6.59 o
   8   1   9          0.19          0.03         2.61 o
   9   1   9        304.51        328.57        11.82 o
  10   1   9        360.14        381.01        16.06 o
 -14   2   9         34.63         32.65        11.13 o
 -13   2   9        150.44        152.62         7.35 o
 -12   2   9          0.96          0.25         2.50 o
 -11   2   9        132.42        122.83         5.41 o
 -10   2   9        270.34        257.63         5.59 o
  -9   2   9         72.89         67.50         3.05 o
  -8   2   9          4.19          3.75         1.48 o
  -7   2   9         81.67         80.31         2.90 o
  -6   2   9         24.62         32.21         2.07 o
  -5   2   9       1141.35       1148.07        14.66 o
  -4   2   9        168.90        135.16         3.25 o
  -3   2   9        191.99        195.81         3.90 o
  -2   2   9        578.81        646.56        10.53 o
  -1   2   9       1628.22       1654.63        32.34 o
   0   2   9        161.10        194.67         5.46 o
   1   2   9        850.86        833.32        14.35 o
   2   2   9         67.15         64.99         3.69 o
   3   2   9        112.07        105.78         5.53 o
   4   2   9          2.71          7.13         2.35 o
   5   2   9         24.94         21.38         6.97 o
   6   2   9         34.47         29.33         3.48 o
   7   2   9         92.41         89.83         5.08 o
   8   2   9          2.19          1.59         4.09 o
   9   2   9         82.74         85.78         5.77 o
 -15   3   9          2.58         -1.82         4.62 o
 -14   3   9          0.09         -0.83         2.83 o
 -13   3   9         82.55         84.25         5.11 o
 -12   3   9          5.44          6.29         2.76 o
 -11   3   9          2.43          2.83         2.47 o
 -10   3   9         42.96         49.90         5.38 o
  -9   3   9        676.07        658.40         9.85 o
  -8   3   9        529.94        498.44         8.74 o
  -7   3   9         79.11         81.56         2.95 o
  -6   3   9         45.28         48.41         2.38 o
  -5   3   9        331.40        332.55         5.68 o
  -4   3   9         33.05         35.24         2.49 o
  -3   3   9       1564.12       1678.37        25.06 o
  -2   3   9          0.73          0.79         1.70 o
  -1   3   9       1164.21       1134.80        18.26 o
   0   3   9         31.15         21.54         2.52 o
   1   3   9        196.31        185.19         5.78 o
   2   3   9        641.10        565.01        11.25 o
   3   3   9        348.32        266.42         7.28 o
   4   3   9         30.14         29.31         3.37 o
   5   3   9          1.10          1.20         2.30 o
   6   3   9         83.97         84.85         4.93 o
   7   3   9         32.91         38.08         3.96 o
   8   3   9         22.27         13.49         3.42 o
   9   3   9          5.66         -0.50         5.61 o
 -15   4   9        206.89        214.52         8.11 o
 -14   4   9          2.17          2.53         2.94 o
 -13   4   9         17.66         20.82         3.49 o
 -12   4   9        285.71        281.95         9.32 o
 -11   4   9        139.37        124.24         5.35 o
 -10   4   9        201.43        195.99         6.42 o
  -9   4   9        633.56        610.96        10.68 o
  -8   4   9        289.06        264.83         6.07 o
  -7   4   9          2.83          4.53         1.47 o
  -6   4   9        131.33        114.90         3.35 o
  -5   4   9        789.78        763.60        10.51 o
  -4   4   9        717.86        705.67         9.76 o
  -3   4   9       2337.01       2548.75        29.84 o
  -2   4   9         88.27         82.78         5.76 o
  -1   4   9         17.70         11.60         4.24 o
   0   4   9         30.96         19.24         3.79 o
   1   4   9         47.62         49.47         5.15 o
   2   4   9          0.92          3.54         2.19 o
   3   4   9         34.18         20.68         3.05 o
   4   4   9         29.24         22.65         3.21 o
   5   4   9         19.22         11.96         2.99 o
   6   4   9         89.67         99.68         5.19 o
   7   4   9          0.79          0.98         2.94 o
   8   4   9          0.01         -2.47         2.84 o
 -15   5   9         42.35         48.81         4.85 o
 -14   5   9          5.10          6.65         2.94 o
 -13   5   9         21.89         20.63         3.79 o
 -12   5   9        449.35        442.88        15.60 o
 -11   5   9        182.51        177.03         6.10 o
 -10   5   9        509.51        485.99        10.66 o
  -9   5   9         82.58         73.50         2.94 o
  -8   5   9       1753.14       1696.07        21.17 o
  -7   5   9       1094.29       1105.38        14.56 o
  -6   5   9         80.24         88.30         3.06 o
  -5   5   9         72.26         70.37         2.74 o
  -4   5   9        298.43        279.02         5.01 o
  -3   5   9        429.12        417.27         6.32 o
  -2   5   9        118.48        122.21         4.82 o
  -1   5   9         14.25         14.90         2.88 o
   0   5   9        211.36        191.15         8.94 o
   1   5   9         21.18          5.99         3.64 o
   2   5   9         41.44         41.79         3.74 o
   3   5   9         17.36         19.03         3.41 o
   4   5   9        169.00        166.41         6.37 o
   5   5   9         58.98         52.15         6.67 o
   6   5   9         13.61          7.97         4.17 o
   7   5   9         48.36         48.28         4.77 o
 -15   6   9         45.76         49.53         4.90 o
 -14   6   9         24.81         19.14         4.92 o
 -13   6   9          7.16          9.24         3.02 o
 -12   6   9        127.32        115.50         5.30 o
 -11   6   9         34.82         35.20         3.64 o
 -10   6   9        490.76        468.23        10.39 o
  -9   6   9        154.34        152.40         4.05 o
  -8   6   9        152.84        153.83         4.12 o
  -7   6   9         86.39         75.33         3.05 o
  -6   6   9        300.86        318.74         5.88 o
  -5   6   9        289.66        286.05         9.56 o
  -4   6   9         68.95         58.73         2.90 o
  -3   6   9        624.58        610.64        11.78 o
  -2   6   9        238.80        246.45         9.32 o
  -1   6   9         52.50         39.65         3.53 o
   0   6   9        219.83        208.31         6.42 o
   1   6   9         29.55         32.75         5.23 o
   2   6   9        103.99         86.61         4.77 o
   3   6   9        161.52        161.00         6.25 o
   4   6   9          7.01          3.95         2.73 o
   5   6   9        356.94        343.90         9.64 o
   6   6   9          0.02         -1.06         4.09 o
   7   6   9          0.24         -0.96         2.91 o
 -15   7   9         42.18         53.06         4.97 o
 -14   7   9          8.54          6.11         3.56 o
 -13   7   9         47.74         43.79         4.28 o
 -12   7   9         20.35         22.10         3.32 o
 -11   7   9        106.45         85.57         5.91 o
 -10   7   9        108.14        115.17         5.08 o
  -9   7   9         19.06         19.84         2.08 o
  -8   7   9        123.91        110.05         3.67 o
  -7   7   9        213.34        212.02         4.79 o
  -6   7   9        470.28        509.83         8.15 o
  -5   7   9        524.09        455.61         7.33 o
  -4   7   9         49.35         59.06         4.09 o
  -3   7   9        334.66        308.51         7.87 o
  -2   7   9       1040.31        961.29        17.03 o
  -1   7   9         43.57         49.70         3.99 o
   0   7   9        268.32        282.66         7.87 o
   1   7   9          9.81         10.82         2.79 o
   2   7   9        153.33        152.70         7.27 o
   3   7   9         26.71         19.31         3.37 o
   4   7   9         65.25         56.72         4.81 o
   5   7   9         54.79         47.50         4.77 o
   6   7   9          0.64         -1.89         2.99 o
 -15   8   9        170.73        143.11         6.80 o
 -14   8   9         33.31         37.64         6.67 o
 -13   8   9         19.90         26.16         5.23 o
 -12   8   9          0.30          4.62         2.62 o
 -11   8   9         22.57         21.99         3.16 o
 -10   8   9          0.26         -0.28         2.13 o
  -9   8   9        126.05        122.51         3.90 o
  -8   8   9          5.10          0.76         1.62 o
  -7   8   9         34.90         37.67         2.51 o
  -6   8   9        251.16        279.38         5.54 o
  -5   8   9        145.88        120.70         3.46 o
  -4   8   9         84.40         81.32         4.33 o
  -3   8   9        166.40        143.23         5.62 o
  -2   8   9         78.29         85.50         4.54 o
  -1   8   9          5.63          4.63         2.44 o
   0   8   9        260.96        246.33        14.09 o
   1   8   9         53.40         39.98         6.51 o
   2   8   9          0.93         -0.43         2.58 o
   3   8   9          0.16         -0.84         3.48 o
   4   8   9          0.46          2.46         2.98 o
   5   8   9          0.25          5.08         4.01 o
 -15   9   9         94.29         93.80        12.73 o
 -14   9   9          7.45          4.95         2.99 o
 -13   9   9         68.23         81.24         5.24 o
 -12   9   9          5.72          7.38         6.67 o
 -11   9   9          0.35          1.94         2.41 o
 -10   9   9         11.72         15.40         2.91 o
  -9   9   9        146.33        149.98         5.28 o
  -8   9   9         18.47         23.47         2.36 o
  -7   9   9         88.98         80.76         3.31 o
  -6   9   9         58.43         55.34         3.62 o
  -5   9   9         36.25         40.00         4.85 o
  -4   9   9          0.54          2.35         2.36 o
  -3   9   9        108.21        112.36         5.19 o
  -2   9   9         15.27         12.25         2.78 o
  -1   9   9          8.09         13.40         2.99 o
   0   9   9          4.39          2.88         2.58 o
   1   9   9         65.70         69.31         7.57 o
   2   9   9        259.86        258.70         8.38 o
   3   9   9          2.96          3.81         2.98 o
   4   9   9        123.35        137.72        14.85 o
 -15  10   9        135.88        130.21         6.37 o
 -14  10   9          3.97          6.41         3.05 o
 -13  10   9          4.09          3.57         4.32 o
 -12  10   9         37.00         37.46         5.68 o
 -11  10   9         17.45         18.04         3.16 o
 -10  10   9          3.78          0.20         2.19 o
  -9  10   9          8.84          7.75         2.02 o
  -8  10   9          2.23          2.69         1.73 o
  -7  10   9         95.97         94.87         4.68 o
  -6  10   9         10.58          3.80         2.41 o
  -5  10   9         21.27         18.66         3.04 o
  -4  10   9         12.12         11.16         2.78 o
  -3  10   9          7.54          3.53         2.56 o
  -2  10   9        146.58        147.05         7.95 o
  -1  10   9         22.15         21.01         3.47 o
   0  10   9         29.77         22.97         3.86 o
   1  10   9          0.02          0.68         2.88 o
   2  10   9         10.11          9.85         3.64 o
   3  10   9         13.27         11.97         4.62 o
 -15  11   9          7.36          8.07         6.67 o
 -14  11   9         15.05         13.73         3.54 o
 -13  11   9         38.87         39.13         4.28 o
 -12  11   9         41.25         36.46         4.04 o
 -11  11   9         79.32         80.13         7.12 o
 -10  11   9          9.78         12.45         2.87 o
  -9  11   9         22.81         26.81         3.34 o
  -8  11   9        287.93        268.19        16.82 o
  -7  11   9          1.02          0.48         2.46 o
  -6  11   9         38.87         45.15         7.35 o
  -5  11   9          5.52          8.48         2.89 o
  -4  11   9          0.17         -1.14         2.41 o
  -3  11   9         10.89         12.96         3.15 o
  -2  11   9          0.10         -0.23         3.33 o
  -1  11   9        103.54        108.28         5.95 o
   0  11   9        295.37        286.11         9.14 o
   1  11   9         24.39         29.90         5.68 o
 -14  12   9         10.60          5.01         3.23 o
 -13  12   9         35.41         41.39         4.60 o
 -12  12   9          0.75          3.55         2.98 o
 -11  12   9          8.38         11.31         3.71 o
 -10  12   9          1.63          0.07         3.56 o
  -9  12   9        115.98        131.65         8.79 o
  -8  12   9        319.57        320.11         8.75 o
  -7  12   9         11.79          6.91         3.71 o
  -6  12   9         57.49         71.88         4.90 o
  -5  12   9         50.16         49.96         4.85 o
  -4  12   9        176.24        204.69         7.38 o
  -3  12   9          2.76          2.20         2.98 o
  -2  12   9         22.33         23.69         3.95 o
  -1  12   9         23.06         16.30         5.98 o
   0  12   9         60.86         63.69         5.30 o
 -14  13   9         14.61         21.40         5.98 o
 -13  13   9         23.72         25.06         4.10 o
 -12  13   9         29.54         36.61         4.33 o
 -11  13   9        430.20        433.58        16.51 o
 -10  13   9        101.52        108.62         8.79 o
  -9  13   9          7.65          7.88         4.24 o
  -8  13   9         37.13         36.83         4.01 o
  -7  13   9         42.72         38.08         4.07 o
  -6  13   9          0.45          0.79         2.84 o
  -5  13   9        174.09        164.35         6.91 o
  -4  13   9         24.99         23.17         3.96 o
  -3  13   9          0.33         -2.30         3.56 o
  -2  13   9         20.64         20.52         7.35 o
 -12  14   9         54.94         58.63         7.88 o
 -11  14   9         38.55         41.36         6.67 o
 -10  14   9         19.46         18.94         5.61 o
  -9  14   9        125.08        113.77         8.64 o
  -8  14   9          1.34          3.75         3.05 o
  -7  14   9        126.03        120.18        15.38 o
  -6  14   9          4.32          6.04         3.32 o
  -5  14   9          5.49          2.58         3.64 o
  -4  14   9        128.10        122.78         6.57 o
 -10  15   9        131.96        147.71        10.60 o
  -9  15   9         11.84          8.03         5.15 o
  -8  15   9         57.58         64.69         8.03 o
  -7  15   9         23.12         19.25         3.80 o
   1 -14  10         73.47         72.77         6.00 o
   2 -14  10         12.69          5.75         3.34 o
   3 -14  10         24.85         24.85         6.51 o
   4 -14  10         26.29         31.34         4.27 o
   5 -14  10         24.30         25.31         3.88 o
   6 -14  10          0.98          1.47         2.94 o
   7 -14  10         13.63         15.45         5.91 o
   8 -14  10         24.86         31.36         6.67 o
   9 -14  10        158.26        166.34        11.36 o
  -1 -13  10          2.28         -0.93         3.14 o
   0 -13  10         21.18         22.33         4.21 o
   1 -13  10         53.71         63.01         5.28 o
   2 -13  10        104.77         93.37         5.72 o
   3 -13  10          5.09          4.70         3.04 o
   4 -13  10         16.25         14.69         3.38 o
   5 -13  10         34.10         39.67         4.37 o
   6 -13  10        229.01        241.57         8.09 o
   7 -13  10        147.95        149.36         6.55 o
   8 -13  10          6.67          5.76         5.00 o
   9 -13  10        155.43        185.43        11.36 o
  10 -13  10         35.96         40.30         6.97 o
  -3 -12  10         21.39         22.67         4.40 o
  -2 -12  10        278.96        258.73         9.32 o
  -1 -12  10         26.57         26.75         4.07 o
   0 -12  10          4.10          8.26         3.19 o
   1 -12  10          5.74          0.19         2.95 o
   2 -12  10          1.27         -0.35         2.80 o
   3 -12  10         82.49         75.68         5.38 o
   4 -12  10         33.57         36.13         4.07 o
   5 -12  10         59.08         49.47         6.36 o
   6 -12  10          0.22         -2.26         2.26 o
   7 -12  10          6.49         10.40         2.84 o
   8 -12  10         14.05         13.18         5.30 o
   9 -12  10          2.34          0.30         4.39 o
  10 -12  10         37.25         45.60         7.12 o
  11 -12  10         18.48         16.82         5.76 o
  -4 -11  10         41.16         37.95         5.00 o
  -3 -11  10          0.03         -4.16         4.54 o
  -2 -11  10         15.80         21.37         3.82 o
  -1 -11  10         10.80          8.36         3.48 o
   0 -11  10        123.88        116.52         5.77 o
   1 -11  10         38.35         38.90         4.11 o
   2 -11  10          6.02          9.84         2.87 o
   3 -11  10         41.77         35.94         3.79 o
   4 -11  10         14.72         16.55         3.04 o
   5 -11  10         25.93         28.64         5.23 o
   6 -11  10         18.08         14.62         2.95 o
   7 -11  10          0.27          0.76         2.26 o
   8 -11  10          9.40         11.67         4.85 o
   9 -11  10         32.21         42.77         5.68 o
  10 -11  10          2.59          0.92         3.04 o
  11 -11  10        237.85        280.68         9.37 o
  -6 -10  10          0.01          0.15         5.23 o
  -5 -10  10          0.73          2.66         3.33 o
  -4 -10  10         15.91         16.72         3.70 o
  -3 -10  10         18.77         17.43         4.54 o
  -2 -10  10          1.84          4.57         3.03 o
  -1 -10  10         19.69         22.18         3.53 o
   0 -10  10         62.07         61.09        11.97 o
   1 -10  10         74.69         70.31        10.98 o
   2 -10  10         24.40         19.80         3.19 o
   3 -10  10         39.59         42.31         3.82 o
   4 -10  10          3.58          4.09         2.39 o
   5 -10  10         46.52         42.01         3.73 o
   6 -10  10        322.61        321.95        10.98 o
   7 -10  10          0.53         -0.50         1.80 o
   8 -10  10          0.09          2.22         2.67 o
   9 -10  10        275.34        292.88         8.77 o
  10 -10  10          5.28          2.05         3.71 o
  11 -10  10        200.89        211.48         8.09 o
  12 -10  10         36.63         37.60         5.76 o
  -7  -9  10          0.27         -2.86         2.86 o
  -6  -9  10         66.69         69.99         5.68 o
  -5  -9  10         65.58         59.58         5.28 o
  -4  -9  10          0.40          0.36         2.94 o
  -3  -9  10         64.96         67.94         5.11 o
  -2  -9  10        206.76        185.18         6.79 o
  -1  -9  10        418.27        379.80         9.69 o
   0  -9  10        254.56        240.72         7.38 o
   1  -9  10        233.31        216.78         7.06 o
   2  -9  10         83.29         80.18         4.33 o
   3  -9  10          5.27          4.87         2.47 o
   4  -9  10          1.90         -0.13         2.22 o
   5  -9  10          0.01         -1.47         1.54 o
   6  -9  10          3.97          7.50         1.91 o
   7  -9  10         25.04         44.86         6.29 o
   8  -9  10         75.41         87.54         9.01 o
   9  -9  10         20.74         16.53         7.42 o
  10  -9  10         87.81         97.65         5.67 o
  11  -9  10        308.90        330.93        10.45 o
  12  -9  10         16.86         16.35         3.90 o
  -8  -8  10          7.62          8.78         3.78 o
  -7  -8  10          2.66          1.45         3.22 o
  -6  -8  10          8.33          9.69         3.41 o
  -5  -8  10          5.65          4.46         4.24 o
  -4  -8  10          3.31          6.17         2.87 o
  -3  -8  10        160.18        146.94         6.02 o
  -2  -8  10          2.51          2.59         2.41 o
  -1  -8  10          1.35          1.70         2.50 o
   0  -8  10        159.45        156.25         5.72 o
   1  -8  10         53.89         53.77         3.95 o
   2  -8  10        109.14        112.22         4.81 o
   3  -8  10        452.43        424.19        10.45 o
   4  -8  10          1.88          2.36         2.27 o
   5  -8  10          1.32          0.06         1.60 o
   6  -8  10        169.12        160.07         4.50 o
   7  -8  10         10.44         12.09         2.26 o
   8  -8  10        128.12        125.01         5.57 o
   9  -8  10         35.75         27.47         3.75 o
  10  -8  10          5.76          8.66         4.32 o
  11  -8  10        258.23        283.57         9.32 o
  12  -8  10         18.10         25.45         5.30 o
  -9  -7  10         22.08         20.63         9.70 o
  -8  -7  10         36.24         36.74         4.58 o
  -7  -7  10         95.61         97.26         6.82 o
  -6  -7  10          5.36          2.85         2.91 o
  -5  -7  10         25.82         25.03         3.64 o
  -4  -7  10         16.76          9.92         4.01 o
  -3  -7  10         11.86         10.37         3.18 o
  -2  -7  10        837.09        791.96        22.88 o
  -1  -7  10         35.23         48.86         6.89 o
   0  -7  10        596.78        563.69        11.57 o
   1  -7  10        134.55        108.84         4.77 o
   2  -7  10         11.40          9.76         1.63 o
   3  -7  10        341.63        334.65         7.46 o
   4  -7  10       1015.52        962.40        13.37 o
   5  -7  10        820.36        768.55        11.38 o
   6  -7  10         79.70         75.58         3.34 o
   7  -7  10        148.76        144.89         6.20 o
   8  -7  10         56.69         57.55         4.03 o
   9  -7  10        228.38        221.91         7.33 o
  10  -7  10         52.45         63.37         5.98 o
  11  -7  10         30.63         22.02         3.86 o
  12  -7  10          5.18          4.85         3.27 o
 -10  -6  10          0.07          1.81         3.33 o
  -9  -6  10          0.04          2.62         3.07 o
  -8  -6  10        140.39        148.50         6.55 o
  -7  -6  10        229.91        256.70         8.26 o
  -6  -6  10         87.91         95.55         5.24 o
  -5  -6  10         73.32         68.33         5.83 o
  -4  -6  10          0.48          0.12         2.32 o
  -3  -6  10          7.82          1.18         2.35 o
  -2  -6  10        238.38        221.39         6.69 o
  -1  -6  10          2.17          5.76         2.22 o
   0  -6  10        218.19        210.33         7.73 o
   1  -6  10        801.78        786.71        10.86 o
   2  -6  10        287.05        280.48         7.41 o
   3  -6  10         40.41         34.91         2.34 o
   4  -6  10        133.56        136.07         3.93 o
   5  -6  10        970.58        976.17        13.61 o
   6  -6  10         59.82         71.19         3.25 o
   7  -6  10         93.95         85.27         4.54 o
   8  -6  10        114.01        111.94         4.04 o
   9  -6  10        117.55        137.49         5.95 o
  10  -6  10        147.43        161.79         6.64 o
  11  -6  10          9.39          8.72         3.27 o
  12  -6  10          5.32          9.09         5.76 o
 -10  -5  10          9.14         10.32         7.04 o
  -9  -5  10        232.16        256.77         8.51 o
  -8  -5  10          3.39          2.06         2.77 o
  -7  -5  10         42.47         47.05         4.29 o
  -6  -5  10        241.10        219.59         7.18 o
  -5  -5  10         24.51         25.91         3.35 o
  -4  -5  10        364.38        360.72         8.86 o
  -3  -5  10        185.68        162.11         5.69 o
  -2  -5  10         40.20         28.07         3.06 o
  -1  -5  10        112.43        111.40         2.83 o
   0  -5  10        217.80        207.41         4.26 o
   1  -5  10        841.85        890.20        12.01 o
   2  -5  10        634.85        603.80         8.98 o
   3  -5  10        686.21        662.06        11.15 o
   4  -5  10         67.60         58.48         2.85 o
   5  -5  10        200.60        179.85         4.43 o
   6  -5  10        446.07        431.26         7.62 o
   7  -5  10         52.21         58.69         7.41 o
   8  -5  10        187.30        193.23         5.11 o
   9  -5  10         17.27         18.04         3.27 o
  10  -5  10         37.28         42.56         4.29 o
  11  -5  10          1.82         -1.06         4.85 o
  12  -5  10          0.28          0.45         5.15 o
 -11  -4  10         11.17         11.51         6.06 o
 -10  -4  10        165.94        156.38         6.59 o
  -9  -4  10        126.76        132.48         6.04 o
  -8  -4  10          0.02          1.42         3.86 o
  -7  -4  10          0.50         -1.67         2.24 o
  -6  -4  10       1334.09       1227.28        36.28 o
  -5  -4  10        230.10        211.24         6.60 o
  -4  -4  10         17.13         19.04         5.30 o
  -3  -4  10        546.95        531.82        10.71 o
  -2  -4  10          1.06          3.44         2.38 o
  -1  -4  10        243.61        258.59         4.81 o
   0  -4  10        117.12        121.73         3.27 o
   1  -4  10          9.29         11.46         1.65 o
   2  -4  10          0.65         -1.31         1.31 o
   3  -4  10         67.48         54.96         2.79 o
   4  -4  10        234.14        232.08         4.98 o
   5  -4  10         13.16         12.30         3.11 o
   6  -4  10       1213.23       1245.07        16.67 o
   7  -4  10         23.72         22.28         2.36 o
   8  -4  10          2.72          1.27         1.86 o
   9  -4  10          3.05          5.53         5.91 o
  10  -4  10         16.26         18.63         5.45 o
  11  -4  10         89.90         91.35         9.09 o
 -12  -3  10         42.77         50.60         8.48 o
 -11  -3  10          0.91         -1.51         5.00 o
 -10  -3  10          0.01          1.36         2.65 o
  -9  -3  10        168.65        151.05         6.04 o
  -8  -3  10        283.65        306.41        15.91 o
  -7  -3  10         49.79         50.97         4.01 o
  -6  -3  10        151.19        137.49         5.28 o
  -5  -3  10        370.06        375.51         6.35 o
  -4  -3  10        143.97        163.50         3.73 o
  -3  -3  10         95.99         87.94         2.81 o
  -2  -3  10        140.51        167.35         3.67 o
  -1  -3  10          0.03          2.55         1.21 o
   0  -3  10        396.94        419.23         6.67 o
   1  -3  10        328.77        331.55         5.76 o
   2  -3  10          4.93          5.40         1.54 o
   3  -3  10        285.09        294.72         7.66 o
   4  -3  10        250.87        264.98         5.34 o
   5  -3  10         87.68         83.19         3.21 o
   6  -3  10        336.34        354.92         6.68 o
   7  -3  10         35.63         42.64         2.81 o
   8  -3  10         86.23         94.57         5.00 o
   9  -3  10         12.33         13.48         4.85 o
  10  -3  10         13.93          8.64         4.85 o
  11  -3  10         68.87         63.48         7.88 o
 -12  -2  10        199.45        196.19        12.12 o
 -11  -2  10          3.39          6.51         5.00 o
 -10  -2  10        111.13        114.27         6.36 o
  -9  -2  10         32.32         35.30         6.36 o
  -8  -2  10         11.66         13.09         2.63 o
  -7  -2  10        210.05        179.34         4.35 o
  -6  -2  10        581.95        542.38         8.37 o
  -5  -2  10          5.19          4.40         1.50 o
  -4  -2  10         97.92         83.58         2.86 o
  -3  -2  10         24.56         26.60         1.85 o
  -2  -2  10          8.03         12.50         1.58 o
  -1  -2  10         54.62         61.53         2.72 o
   0  -2  10          4.19          4.96         1.33 o
   1  -2  10         35.65         36.00         2.41 o
   2  -2  10        609.94        603.46         8.82 o
   3  -2  10       1054.08       1027.30        13.57 o
   4  -2  10       1466.45       1495.67        18.94 o
   5  -2  10        231.51        219.02         5.85 o
   6  -2  10          0.80         -1.45         1.55 o
   7  -2  10          0.59          0.03         2.33 o
   8  -2  10         94.20         92.98         5.10 o
   9  -2  10        199.77        198.91        10.76 o
  10  -2  10          8.43          4.24         5.00 o
  11  -2  10        160.91        161.95        10.76 o
 -13  -1  10         29.72         19.39         6.67 o
 -12  -1  10        297.22        326.93        14.70 o
 -11  -1  10         40.05         28.18         6.36 o
 -10  -1  10         26.27         27.11         3.33 o
  -9  -1  10        117.26        108.20         3.70 o
  -8  -1  10         19.77         34.89         2.47 o
  -7  -1  10        497.25        465.02         7.69 o
  -6  -1  10        105.74         92.02         3.12 o
  -5  -1  10        102.13         76.95         5.64 o
  -4  -1  10        463.66        440.40         7.00 o
  -3  -1  10        442.39        462.27         7.12 o
  -2  -1  10        285.49        294.05         5.23 o
  -1  -1  10          0.49          1.14         1.25 o
   0  -1  10          0.16          0.80         1.17 o
   1  -1  10        237.43        210.22         4.26 o
   2  -1  10         14.97         16.08         2.85 o
   3  -1  10         13.18         13.76         1.67 o
   4  -1  10        245.31        246.94         5.04 o
   5  -1  10        101.14         84.79         3.11 o
   6  -1  10        302.09        319.24         8.32 o
   7  -1  10          2.09          2.18         4.24 o
   8  -1  10        103.05        109.35        11.89 o
   9  -1  10         96.00        101.05         8.33 o
  10  -1  10         72.56         55.90         7.57 o
 -13   0  10         56.65         67.42         8.48 o
 -12   0  10         76.18         71.81         8.18 o
 -11   0  10         79.39         75.65         4.65 o
 -10   0  10        206.00        205.24         5.10 o
  -9   0  10         50.97         46.50         2.77 o
  -8   0  10        599.79        566.97         8.93 o
  -7   0  10         43.04         34.39         2.38 o
  -6   0  10        944.98        895.43        12.25 o
  -5   0  10         67.26         52.36         2.55 o
  -4   0  10        177.94        183.61         4.93 o
  -3   0  10        101.64         99.83         3.02 o
  -2   0  10       2100.98       2084.25        24.81 o
  -1   0  10       1010.13       1031.36        13.27 o
   0   0  10         48.41         49.31         2.18 o
   1   0  10        113.77        124.39         3.65 o
   2   0  10          7.73         18.09         1.54 o
   3   0  10        157.92        133.85         3.32 o
   4   0  10        139.14        146.32         5.25 o
   5   0  10        205.88        194.20         6.42 o
   6   0  10        207.15        209.36         6.74 o
   7   0  10         15.54         16.19         3.10 o
   8   0  10        143.71        144.78         9.54 o
   9   0  10         32.41         26.66         5.91 o
  10   0  10        394.02        407.67        16.66 o
 -14   1  10        113.28        113.92         9.70 o
 -13   1  10         45.75         49.99         7.42 o
 -12   1  10        103.79        106.79         5.41 o
 -11   1  10         19.55         22.09         3.30 o
 -10   1  10        591.41        593.66         9.57 o
  -9   1  10        464.89        444.64         7.70 o
  -8   1  10         41.99         32.46         2.36 o
  -7   1  10        230.24        204.38         4.64 o
  -6   1  10        615.48        643.27         9.46 o
  -5   1  10        709.93        676.88         9.82 o
  -4   1  10        216.58        191.08         4.13 o
  -3   1  10         21.34         25.86         1.82 o
  -2   1  10       1108.44       1114.08        14.20 o
  -1   1  10       1802.07       1781.82        21.41 o
   0   1  10        800.35        817.90        10.84 o
   1   1  10        143.86        149.17         7.50 o
   2   1  10          4.57          0.99         2.03 o
   3   1  10        307.31        286.34         7.73 o
   4   1  10        444.32        431.66         9.80 o
   5   1  10         18.10         26.06         3.33 o
   6   1  10          0.40          1.92         2.54 o
   7   1  10        169.48        159.28         6.40 o
   8   1  10         40.17         48.59         4.48 o
   9   1  10         25.46         29.39         6.06 o
 -14   2  10          7.48          8.39         3.45 o
 -13   2  10        172.69        181.44         6.94 o
 -12   2  10        115.79        111.59         5.37 o
 -11   2  10         92.63         89.42         4.88 o
 -10   2  10         81.94         84.95         3.33 o
  -9   2  10        212.55        199.72         4.66 o
  -8   2  10         52.43         48.72         2.81 o
  -7   2  10        107.28        109.55         4.42 o
  -6   2  10        584.74        601.14         8.97 o
  -5   2  10        132.16        150.04         3.76 o
  -4   2  10        378.82        364.46         6.07 o
  -3   2  10        265.80        270.41         4.92 o
  -2   2  10        134.69        148.86         3.59 o
  -1   2  10        766.03        728.56        19.24 o
   0   2  10        782.12        696.71        12.69 o
   1   2  10          0.80          0.98         1.92 o
   2   2  10        100.39        115.25         4.82 o
   3   2  10        594.71        540.70        11.19 o
   4   2  10        424.73        417.26         9.72 o
   5   2  10         93.94         80.04         4.74 o
   6   2  10         97.03         88.82         4.98 o
   7   2  10         88.25         89.86         5.98 o
   8   2  10        181.72        193.04         7.31 o
   9   2  10         42.08         40.45         7.12 o
 -15   3  10        254.81        273.95         9.12 o
 -14   3  10        150.52        169.08         7.01 o
 -13   3  10        219.25        235.89        11.29 o
 -12   3  10         40.96         36.46         4.24 o
 -11   3  10          2.20          2.05         2.35 o
 -10   3  10         46.34         51.21         2.87 o
  -9   3  10         16.62         17.53         2.02 o
  -8   3  10        809.79        778.53        11.26 o
  -7   3  10       1103.76       1007.21        13.61 o
  -6   3  10        395.12        334.47         5.97 o
  -5   3  10        189.57        177.69         4.11 o
  -4   3  10       1049.47       1127.33        14.53 o
  -3   3  10       2301.60       2379.28        28.09 o
  -2   3  10        987.07       1003.41        40.68 o
  -1   3  10        395.81        391.79        12.50 o
   0   3  10        142.41        146.19         5.19 o
   1   3  10          0.10          4.61         2.29 o
   2   3  10         78.78         64.09         4.10 o
   3   3  10          1.23         -1.93         1.93 o
   4   3  10        151.18        144.84        11.74 o
   5   3  10         27.11         29.63         4.62 o
   6   3  10          8.34          7.75         2.99 o
   7   3  10        215.64        237.01         8.07 o
   8   3  10         45.25         40.91         4.48 o
 -15   4  10         53.80         56.68         5.17 o
 -14   4  10         13.71         10.56         3.13 o
 -13   4  10          0.82         -1.71         2.51 o
 -12   4  10          0.12          0.61         2.51 o
 -11   4  10        370.76        369.72         9.20 o
 -10   4  10        121.45        131.07         5.24 o
  -9   4  10        614.90        576.97         9.01 o
  -8   4  10        117.33        121.04         3.71 o
  -7   4  10        529.04        527.42         8.32 o
  -6   4  10        279.32        282.50         7.47 o
  -5   4  10          5.16          3.80         1.44 o
  -4   4  10          1.40          4.63         1.32 o
  -3   4  10        968.34        942.42        14.04 o
  -2   4  10        147.19        160.85         5.36 o
  -1   4  10          6.01         12.92         2.41 o
   0   4  10        232.23        219.32         6.48 o
   1   4  10        985.95        885.83        16.07 o
   2   4  10         61.66         58.50         4.32 o
   3   4  10          0.03         -0.13         3.18 o
   4   4  10        185.06        177.73         6.74 o
   5   4  10        200.96        177.45         6.63 o
   6   4  10        125.36        123.00         5.84 o
   7   4  10         48.17         44.54         4.64 o
   8   4  10        247.99        256.10         9.92 o
 -15   5  10          5.90          5.98         3.30 o
 -14   5  10        115.35        111.64         9.09 o
 -13   5  10        117.39        108.93         5.61 o
 -12   5  10          3.44          0.12         3.86 o
 -11   5  10         86.08         89.95         9.09 o
 -10   5  10          1.13          3.79         2.30 o
  -9   5  10         16.16         11.39         1.87 o
  -8   5  10         92.38         84.10         4.85 o
  -7   5  10         84.18         85.55         3.15 o
  -6   5  10        520.86        515.68         8.13 o
  -5   5  10          8.34          7.22         1.50 o
  -4   5  10        371.09        369.08         6.10 o
  -3   5  10         41.53         30.68         2.99 o
  -2   5  10         70.30         66.76         3.86 o
  -1   5  10        651.73        641.63        12.48 o
   0   5  10        414.83        400.81         9.32 o
   1   5  10        314.47        282.00         7.77 o
   2   5  10          3.63          6.46         2.46 o
   3   5  10        126.15        125.79         5.67 o
   4   5  10         38.78         48.35         4.33 o
   5   5  10          0.24          2.58         2.79 o
   6   5  10          1.09         -0.54         2.83 o
   7   5  10         12.70         10.83         3.54 o
 -15   6  10          4.48          7.23         3.26 o
 -14   6  10         47.98         48.35         4.59 o
 -13   6  10         22.25         19.48         3.48 o
 -12   6  10        185.30        198.78        20.38 o
 -11   6  10        231.02        215.13         6.90 o
 -10   6  10         84.11         77.58         4.54 o
  -9   6  10        188.96        190.29         6.36 o
  -8   6  10         31.99         32.12         2.36 o
  -7   6  10        105.91         96.47         3.48 o
  -6   6  10       1532.47       1456.08        18.64 o
  -5   6  10         60.85         68.41         2.77 o
  -4   6  10        505.38        469.78         9.96 o
  -3   6  10        250.06        236.62         6.80 o
  -2   6  10        891.59        813.40        16.59 o
  -1   6  10       1027.40        977.90        24.85 o
   0   6  10        202.52        178.60        10.60 o
   1   6  10          1.00          0.88         2.33 o
   2   6  10         17.31         14.62         5.76 o
   3   6  10         26.56         26.59         3.56 o
   4   6  10          7.23          0.36         2.73 o
   5   6  10          0.91          3.33         2.94 o
   6   6  10         93.86         89.78         5.77 o
 -15   7  10          1.04          3.94         3.21 o
 -14   7  10          4.33          3.77         2.99 o
 -13   7  10        159.45        147.85         6.16 o
 -12   7  10        528.24        527.52        12.05 o
 -11   7  10          0.56          1.88         2.88 o
 -10   7  10         15.43         17.89         2.40 o
  -9   7  10         53.00         57.50         3.05 o
  -8   7  10        259.49        254.89         5.45 o
  -7   7  10        575.79        540.81         8.70 o
  -6   7  10        457.41        452.47         8.42 o
  -5   7  10         91.38         91.50         6.82 o
  -4   7  10          0.60          3.42         2.58 o
  -3   7  10         39.78         45.30         7.73 o
  -2   7  10         46.58         44.31         4.32 o
  -1   7  10        211.93        196.33         6.64 o
   0   7  10          3.58          1.98         2.39 o
   1   7  10         80.20         69.94        11.51 o
   2   7  10         51.98         52.21         4.50 o
   3   7  10          2.39         -2.65         2.65 o
   4   7  10        127.63        128.66         7.80 o
   5   7  10          7.96         11.10         3.56 o
 -15   8  10         97.19        107.56         6.05 o
 -14   8  10        165.87        168.01         7.07 o
 -13   8  10        137.72        132.63         5.99 o
 -12   8  10        272.23        276.70         8.34 o
 -11   8  10          8.17          8.64         2.57 o
 -10   8  10        140.46        132.93         5.37 o
  -9   8  10        223.88        196.99         5.00 o
  -8   8  10        537.44        504.28         9.69 o
  -7   8  10         49.29         30.42         2.42 o
  -6   8  10        112.93        113.52         4.91 o
  -5   8  10         56.47         59.69         4.12 o
  -4   8  10         35.89         33.87         3.37 o
  -3   8  10        213.66        219.82        12.88 o
  -2   8  10         40.89         37.85         3.69 o
  -1   8  10          1.84          1.44         2.80 o
   0   8  10          1.18          3.75         2.65 o
   1   8  10        235.58        241.64         7.87 o
   2   8  10        202.22        188.45        12.35 o
   3   8  10         14.39         14.48         3.62 o
   4   8  10         57.84         53.52         5.05 o
 -15   9  10         88.16         86.24         6.00 o
 -14   9  10        120.12        119.22         5.89 o
 -13   9  10          0.22          0.83         2.57 o
 -12   9  10          8.34         10.04         2.94 o
 -11   9  10          4.27          4.14         2.39 o
 -10   9  10          8.00          9.07         2.73 o
  -9   9  10          0.02         -1.72         1.72 o
  -8   9  10         21.56         16.89         2.19 o
  -7   9  10        208.54        207.43         6.49 o
  -6   9  10          1.19         -0.85         3.56 o
  -5   9  10         40.29         36.67         3.54 o
  -4   9  10        179.18        191.00         6.58 o
  -3   9  10        128.85        125.07         5.46 o
  -2   9  10         63.72         64.52         4.60 o
  -1   9  10          5.00          4.58         2.78 o
   0   9  10          0.88         -1.75         2.61 o
   1   9  10          3.97          5.15         4.24 o
   2   9  10         10.64         11.77         3.27 o
   3   9  10          9.49          8.65         3.35 o
 -15  10  10          1.64          2.12         3.11 o
 -14  10  10         47.30         47.66         4.70 o
 -13  10  10          2.77          0.79         2.73 o
 -12  10  10          9.48          8.54         3.86 o
 -11  10  10          1.04          0.43         2.50 o
 -10  10  10          0.18         -0.56         2.29 o
  -9  10  10         99.52        102.57         3.93 o
  -8  10  10        183.66        179.30         6.23 o
  -7  10  10          0.00          0.60         2.30 o
  -6  10  10         85.32         90.41         5.53 o
  -5  10  10          0.11         -2.25         2.25 o
  -4  10  10         23.83         24.24         3.43 o
  -3  10  10          4.79          0.32         2.46 o
  -2  10  10         10.50          7.29         2.84 o
  -1  10  10         46.37         47.64         4.48 o
   0  10  10         16.63         14.07         3.38 o
   1  10  10         35.68         40.46         4.64 o
   2  10  10         97.84        100.65         6.08 o
 -15  11  10          0.51          1.66         2.93 o
 -14  11  10          0.20          3.79         3.04 o
 -13  11  10         95.43         85.55         5.52 o
 -12  11  10         32.23         33.71         3.99 o
 -11  11  10          0.01         -1.01         2.47 o
 -10  11  10          0.22         -0.53         4.70 o
  -9  11  10         70.25         86.81         7.42 o
  -8  11  10        244.76        245.60         7.59 o
  -7  11  10        218.08        214.39         7.95 o
  -6  11  10         18.40         14.49         3.10 o
  -5  11  10          1.64         -1.06         2.52 o
  -4  11  10          3.41          6.12         2.72 o
  -3  11  10          8.23          7.84         3.15 o
  -2  11  10         76.10         69.24         5.25 o
  -1  11  10          8.64          7.48         6.21 o
   0  11  10          2.95          3.28         4.92 o
   1  11  10         19.51         20.80         4.04 o
 -14  12  10         11.44         18.77         3.90 o
 -13  12  10         53.05         62.99         7.42 o
 -12  12  10        243.90        262.55         8.48 o
 -11  12  10          0.39          2.12         4.09 o
 -10  12  10        349.77        339.65        14.24 o
  -9  12  10          1.09          1.06         4.09 o
  -8  12  10        189.13        213.00         7.18 o
  -7  12  10         29.83         24.65         3.67 o
  -6  12  10         78.17         86.08         5.60 o
  -5  12  10         21.03         21.14         3.59 o
  -4  12  10        133.02        143.88         6.46 o
  -3  12  10          2.20         -1.14         2.83 o
  -2  12  10         24.92         31.14         5.76 o
  -1  12  10          0.34          2.22         3.02 o
 -13  13  10        290.73        312.38        14.24 o
 -12  13  10         29.51         34.24         6.67 o
 -11  13  10         24.05         21.21         5.45 o
 -10  13  10        150.64        152.40        10.00 o
  -9  13  10         28.52         35.15         6.21 o
  -8  13  10         67.03         69.49         8.41 o
  -7  13  10         33.64         38.04         4.31 o
  -6  13  10          6.72          3.71         3.00 o
  -5  13  10        176.09        184.22         7.39 o
  -4  13  10          0.46          0.59         3.11 o
  -3  13  10        109.44        118.76         6.51 o
 -12  14  10          4.73          3.18         4.54 o
 -11  14  10        203.93        237.24        12.42 o
 -10  14  10         20.87         21.82         6.06 o
  -9  14  10        146.89        169.37        10.45 o
  -8  14  10         53.99         61.69         5.16 o
  -7  14  10          3.06          4.17         3.56 o
  -6  14  10         40.65         48.74         4.77 o
  -5  14  10        104.86         92.31         5.78 o
   2 -14  11         18.33         12.25        12.04 o
   3 -14  11        221.72        207.60         8.48 o
   4 -14  11         51.54         62.15         5.41 o
   5 -14  11          4.13          9.85         3.35 o
   6 -14  11          0.14          1.60         3.18 o
   7 -14  11         36.33         38.63         7.27 o
  -1 -13  11        149.18        146.70         7.65 o
   0 -13  11        120.67        109.34         6.49 o
   1 -13  11          8.50         14.35         7.42 o
   2 -13  11         10.60         11.64         3.52 o
   3 -13  11         12.28         15.39         3.71 o
   4 -13  11         65.85         73.33         7.95 o
   5 -13  11          4.38          6.31         3.08 o
   6 -13  11         65.32         71.45         5.28 o
   7 -13  11          5.68          8.03         5.15 o
   8 -13  11         59.60         63.02         8.03 o
   9 -13  11         31.50         36.51         7.12 o
  -3 -12  11          1.33          3.12         3.45 o
  -2 -12  11          8.76         10.76         4.70 o
  -1 -12  11         83.19         99.74         6.32 o
   0 -12  11        192.58        189.84         7.68 o
   1 -12  11         51.92         50.47         5.53 o
   2 -12  11          0.51          0.03         2.80 o
   3 -12  11          4.47          5.82         2.91 o
   4 -12  11         27.68         30.25         5.61 o
   5 -12  11        209.74        223.33         7.68 o
   6 -12  11         12.86         12.08         3.11 o
   7 -12  11          0.65          3.66         2.77 o
   8 -12  11         38.71         44.39         6.97 o
   9 -12  11         14.68         10.76         5.00 o
  10 -12  11         16.40         18.18         5.61 o
  -4 -11  11          5.26          7.55         3.64 o
  -3 -11  11        103.19        109.75         6.21 o
  -2 -11  11          0.42         -1.70         3.03 o
  -1 -11  11         51.24         54.43         8.41 o
   0 -11  11          4.22          4.87         3.02 o
   1 -11  11        128.28        124.17         6.02 o
   2 -11  11         19.38         22.23         3.53 o
   3 -11  11         27.63         35.34         6.29 o
   4 -11  11          6.28         11.47         2.91 o
   5 -11  11          6.22          2.81         2.58 o
   6 -11  11          1.86          3.39         2.58 o
   7 -11  11         51.37         47.22         4.26 o
   8 -11  11        180.55        154.83         9.39 o
   9 -11  11        109.31        112.41         8.94 o
  10 -11  11         70.61         75.90         5.67 o
  -5 -10  11          0.34         -0.84         3.05 o
  -4 -10  11         31.86         27.00         4.18 o
  -3 -10  11          6.27          4.54         3.19 o
  -2 -10  11         90.27         93.52         5.51 o
  -1 -10  11        298.54        285.42         8.72 o
   0 -10  11          2.58          2.96         5.23 o
   1 -10  11        139.86        143.31         6.13 o
   2 -10  11         29.98         34.02         9.17 o
   3 -10  11          3.42          4.19         2.51 o
   4 -10  11          0.11          4.84         2.58 o
   5 -10  11        123.94        115.24         5.24 o
   6 -10  11         24.65         26.57         3.34 o
   7 -10  11         52.93         55.74         4.29 o
   8 -10  11        107.10        119.58         7.88 o
   9 -10  11          2.03          2.10         4.47 o
  10 -10  11        460.08        485.94        12.16 o
  11 -10  11        206.47        232.24         8.57 o
  -7  -9  11          0.49         -2.66         4.32 o
  -6  -9  11          2.73          1.84         3.48 o
  -5  -9  11          1.48         -0.47         3.14 o
  -4  -9  11         85.46         82.65         5.39 o
  -3  -9  11         71.55         70.99         5.02 o
  -2  -9  11         43.27         36.19         4.04 o
  -1  -9  11         19.45         18.85         3.27 o
   0  -9  11          0.01         -0.80         2.18 o
   1  -9  11        177.51        181.59         6.42 o
   2  -9  11        143.97        141.25         8.86 o
   3  -9  11        469.79        455.73        18.86 o
   4  -9  11         88.35         82.07         9.24 o
   5  -9  11         96.25         89.72         4.92 o
   6  -9  11          9.24          4.78         1.92 o
   7  -9  11        127.86        127.32         5.38 o
   8  -9  11        138.51        138.31        10.15 o
[truncated: 180,540 more chars]
